# Supplementary material for: Identification and characterization of AckA-dependent protein acetylation in Neisseria gonorrhoeae
Source: PLoS One. 2017 Jun 27;12(6):e0179621. doi: 10.1371/journal.pone.0179621 (PMC5487020; doi:10.1371/journal.pone.0179621)
Supplement: S2 Table — (XLSX) [file pone.0179621.s002.xlsx]

## Sheet: Peptides
S2 Table. Mass spectrometric details for all identified acetyllysine-containing peptides identified with at least a confidence score of 99.
note: this list includes redundant charge states and redundancy in peptide sequences per unique acetylation site (unique acetyl sites are listed in S3 Table)
Accession #	Names	Conf	Sequence	Motifs	Modifications	Acetyl Site	Beg Pos	End Pos	Cleavages	dMass	Prec MW	Prec m/z	Theor MW	Theor m/z	Theor z	Sc	Spectrum	Time	PrecursorSignal	PrecursorElution		Accessions
NGO0001	putative chromosomal replication protein (DnaA) 159:1715 forward MW:58058	99	SFMKAVR	HSDDYIRSFMKAVRNNTYDVF	Acetyl(K)@4	[262]	259	265	missed K-A@4	0.00128518	879.465	440.74	879.464	440.739	2	11	1.1.1.4839.5	1	33.5755	3348.28	33.3893
NGO0001	putative chromosomal replication protein (DnaA) 159:1715 forward MW:58058	99	NNTYDVFKQQYK	AVRNNTYDVFKQQYKQYDLLI	Acetyl(K)@8	[273]	266	277	missed K-Q@8	0.00621596	1588.76	795.386	1588.75	795.383	2	10	1.1.1.4834.25	1	42.0352	518.937	42.107
NGO0001	putative chromosomal replication protein (DnaA) 159:1715 forward MW:58058	99	NNTYDVFKQQYK	AVRNNTYDVFKQQYKQYDLLI	Acetyl(K)@8	[273]	266	277	missed K-Q@8	0.00268056	1588.75	795.385	1588.75	795.383	2	7	2.1.1.4869.25	1	42.1716	384.747	42.3001
NGO0002	putative DNA polymerase III, beta subunit (DnaN) 1795:2895 forward MW:40869	99	LLNNPDDPIQIELLDKQVR	DDPIQIELLDKQVRFQCNGTT	Acetyl(K)@16	[222]	207	225	missed K-Q@16	-0.000250076	2274.22	759.081	2274.22	759.081	3	17	1.1.1.3033.3	53.5159	3193	53.5444		NGO0002,
NGO0002	putative DNA polymerase III, beta subunit (DnaN) 1795:2895 forward MW:40869	99	LLNNPDDPIQIELLDKQVR	DDPIQIELLDKQVRFQCNGTT	Acetyl(K)@16	[222]	207	225	missed K-Q@16	-0.000238819	2274.22	759.081	2274.22	759.081	3	18	1.1.1.3849.2	53.2869	897	53.2767
NGO0002	putative DNA polymerase III, beta subunit (DnaN) 1795:2895 forward MW:40869	99	FQCNGTTIVSKVIDGK	FQCNGTTIVSKVIDGKFPDFN	Carbamidomethyl(C)@3; Acetyl(K)@11	[236]	226	241	missed K-V@11	-0.000529036	1807.91	904.964	1807.91	904.964	2	9	1.1.1.5006.31	1	51.9496	398.155	51.9548
NGO0002	putative DNA polymerase III, beta subunit (DnaN) 1795:2895 forward MW:40869	99	VIDGKFPDFNR	TTIVSKVIDGKFPDFNRVIPL	Acetyl(K)@5	[241]	237	247	missed K-F@5	0.00154094	1348.68	675.347	1348.68	675.346	2	18	1.1.1.3579.3	43.0174	2980	42.9853
NGO0002	putative DNA polymerase III, beta subunit (DnaN) 1795:2895 forward MW:40869	99	VIPLDNDKIFVLSR	FNRVIPLDNDKIFVLSRAELL	Acetyl(K)@8	[255]	248	261	missed K-I@8	-0.00308428	1669.94	557.653	1669.94	557.654	3	13	1.1.1.5279.10	1	58.9505	827.069	58.9906
NGO0002	putative DNA polymerase III, beta subunit (DnaN) 1795:2895 forward MW:40869	99	VSILANEKFR	LERVSILANEKFRGARLFLQP	Acetyl(K)@8	[278]	271	280	missed K-F@8	-0.000196295	1217.68	609.846	1217.68	609.846	2	16	1.1.1.2684.7	40.2353	25095	40.2966		NGO0002,
NGO0002	putative DNA polymerase III, beta subunit (DnaN) 1795:2895 forward MW:40869	99	VSILANEKFR	LERVSILANEKFRGARLFLQP	Acetyl(K)@8	[278]	271	280	missed K-F@8	-0.0012626	1217.68	609.845	1217.68	609.846	2	12	1.1.1.3494.4	39.8274	8715	39.9212
NGO0002	putative DNA polymerase III, beta subunit (DnaN) 1795:2895 forward MW:40869	99	VSILANEKFR	LERVSILANEKFRGARLFLQP	Acetyl(K)@8	[278]	271	280	missed K-F@8	1.84e-07	1217.68	609.846	1217.68	609.846	2	12	1.1.1.2989.5	39.8857	1581	39.8992
NGO0002	putative DNA polymerase III, beta subunit (DnaN) 1795:2895 forward MW:40869	99	VSILANEKFR	LERVSILANEKFRGARLFLQP	Acetyl(K)@8	[278]	271	280	missed K-F@8	-0.0037787	1217.67	609.844	1217.68	609.846	2	15	1.1.1.4865.17	1	43.7891	11595.6	43.7601
NGO0006	putative leucyl-tRNA synthetase 6500:9133 forward MW:98282	99	FEKGIVYR	EQWLFTKLFEKGIVYRKNGTV	Acetyl(K)@3	[148]	146	153	cleaved L-F@N-term; missed K-G@3	-0.00617361	1052.56	527.287	1052.57	527.29	2	10	2.1.1.4728.9	1	37.3845	659.801	37.3688
NGO0006	putative leucyl-tRNA synthetase 6500:9133 forward MW:98282	99	LFEKGIVYR	EQWLFTKLFEKGIVYRKNGTV	Acetyl(K)@4	[148]	145	153	missed K-G@4	-0.00297004	1165.65	583.831	1165.65	583.832	2	11	1.1.1.4872.12	1	44.1843	1623.24	44.048
NGO0006	putative leucyl-tRNA synthetase 6500:9133 forward MW:98282	99	DFEFAAKYNLPK	HDERDFEFAAKYNLPKKQVIA	Acetyl(K)@7	[362]	356	367	missed K-Y@7	0.00566774	1483.74	495.587	1483.73	495.586	3	11	1.1.1.5025.5	1	53.0076	609.688	52.9982
NGO0006	putative leucyl-tRNA synthetase 6500:9133 forward MW:98282	99	TVYEYLKQGGAVK	RLWRTVYEYLKQGGAVKAFAG	Acetyl(K)@7	[699]	693	705	missed K-Q@7	-0.00649073	1496.78	749.398	1496.79	749.401	2	11	1.1.1.4865.29	1	43.8091	642.64	43.8751
NGO0006	putative leucyl-tRNA synthetase 6500:9133 forward MW:98282	99	TVYEYLKQGGAVK	RLWRTVYEYLKQGGAVKAFAG	Acetyl(K)@7	[699]	693	705	missed K-Q@7	-0.00795902	1496.78	749.397	1496.79	749.401	2	10	2.1.1.4900.28	1	43.9482	364.413	44.0161
NGO0017	putative triosephosphate isomerase 14441:15211 reverse MW:28293	99	SLYFGEKNEIQR	HSERSLYFGEKNEIQRRKMEN	Acetyl(K)@7	[115]	109	120	missed K-N@7	-0.00172763	1524.76	763.385	1524.76	763.386	2	11	1.1.1.4847.30	1	42.785	4252.25	42.5638
NGO0017	putative triosephosphate isomerase 14441:15211 reverse MW:28293	99	SLYFGEKNEIQR	HSERSLYFGEKNEIQRRKMEN	Acetyl(K)@7	[115]	109	120	missed K-N@7	0.00156726	1524.76	763.387	1524.76	763.386	2	10	2.1.1.4882.21	0	42.9141	949.761	42.7584
NGO0017	putative triosephosphate isomerase 14441:15211 reverse MW:28293	99	VATVEQIADMHAFIYKEILSLCGSDVK	QIADMHAFIYKEILSLCGSDV	Acetyl(K)@16; Carbamidomethyl(C)@22	[198]	183	209	missed K-E@16	-0.00132108	3078.54	1027.19	3078.54	1027.19	3	13	1.1.1.5360.11	1	72.4973	666.76	72.5599
NGO0019	putative protein-L-isoaspartate O-methyltransferase (PimT) 16000:16653 forward MW:24082	99	RGDVFEEKVLFDTLVAHLDDKDAHPFDSFNF	ITRRGDVFEEKVLFDTLVAHL	Acetyl(K)@8	[195]	188	218	missed R-G@1; missed K-V@8	0.00346935	3664.75	917.195	3664.75	917.194	4	17	2.1.1.3146.4	60.097	8426	60.1122		NGO0019,
NGO0019	putative protein-L-isoaspartate O-methyltransferase (PimT) 16000:16653 forward MW:24082	99	VLFDTLVAHLDDKDAHPFDSFNF	FDTLVAHLDDKDAHPFDSFNF	Acetyl(K)@13	[208]	196	218		0.00101044	2704.28	902.435	2704.28	902.434	3	14	2.1.1.3140.5	59.8776	32026	59.9592		NGO0019,
NGO0019	putative protein-L-isoaspartate O-methyltransferase (PimT) 16000:16653 forward MW:24082	99	VLFDTLVAHLDDKDAHPFDSFNF	FDTLVAHLDDKDAHPFDSFNF	Acetyl(K)@13	[208]	196	218		0.00480132	2704.29	902.436	2704.28	902.434	3	14	2.1.1.3941.5	59.6918	11096	59.697
NGO0019	putative protein-L-isoaspartate O-methyltransferase (PimT) 16000:16653 forward MW:24082	99	VLFDTLVAHLDDKDAHPFDSFNF	FDTLVAHLDDKDAHPFDSFNF	Acetyl(K)@13	[208]	196	218	missed K-D@13	-0.00517316	2704.28	902.433	2704.28	902.434	3	12	2.1.1.5379.12	1	71.7994	1829.14	71.9245
NGO0019	putative protein-L-isoaspartate O-methyltransferase (PimT) 16000:16653 forward MW:24082	99	MDFEKAR	XXXXXXMDFEKARFNMVEQQI	Acetyl(K)@5	[5]	1	7	missed K-A@5	0.000793086	937.434	469.724	937.433	469.724	2	9	2.1.1.3154.5	29.904	1941	29.8828
NGO0019	putative protein-L-isoaspartate O-methyltransferase (PimT) 16000:16653 forward MW:24082	99	MDFEKAR	XXXXXXMDFEKARFNMVEQQI	Acetyl(K)@5	[5]	1	7	missed K-A@5	0.000387446	937.433	469.724	937.433	469.724	2	9	1.1.1.4801.12	1	31.4133	3262.44	31.5641
NGO0019	putative protein-L-isoaspartate O-methyltransferase (PimT) 16000:16653 forward MW:24082	99	MDFEKAR	XXXXXXMDFEKARFNMVEQQI	Oxidation(M)@1; Acetyl(K)@5	[5]	1	7	missed K-A@5	0.00323978	953.431	477.723	953.428	477.721	2	10	1.1.1.2283.6	25.2009	1190	25.1817		NGO0019,
NGO0020	conserved hypothetical protein 16737:17057 forward MW:11998	99	MDIVQLPSAALKAWMDEGR	DIVQLPSAALKAWMDEGRMFC	Acetyl(K)@12	[12]	1	19	missed K-A@12	0.000243399	2172.07	725.031	2172.07	725.031	3	15	1.1.1.5375.11	1	73.3472	224.383	73.3623
NGO0020	conserved hypothetical protein 16737:17057 forward MW:11998	99	MDIVQLPSAALKAWMDEGR	DIVQLPSAALKAWMDEGRMFC	Acetyl(K)@12	[12]	1	19	missed K-A@12	0.00266855	2172.07	725.032	2172.07	725.031	3	14	1.1.1.5527.8	1	73.398	242.793	73.3753
NGO0029	putative orotate phosphoribosyltransferase (PyrE) 26312:26950 reverse MW:23268	99	QDFLKFSLAQNVLK	XMTDFRQDFLKFSLAQNVLKF	Acetyl(K)@5	[10]	6	19	missed K-F@5	0.000977125	1691.93	564.982	1691.92	564.982	3	8	2.1.1.5172.9	1	63.0162	3662.83	62.6488
NGO0029	putative orotate phosphoribosyltransferase (PyrE) 26312:26950 reverse MW:23268	99	QDFLKFSLAQNVLK	XMTDFRQDFLKFSLAQNVLKF	Acetyl(K)@5	[10]	6	19	missed K-F@5	-0.00434657	1691.92	564.981	1691.92	564.982	3	7	1.1.1.5342.9	1	62.6116	902.004	62.7116
NGO0029	putative orotate phosphoribosyltransferase (PyrE) 26312:26950 reverse MW:23268	99	TDFRQDFLKFSLAQNVLK	XMTDFRQDFLKFSLAQNVLKF	Acetyl(K)@9	[10]	2	19	cleaved M-T@N-term; missed R-Q@4; missed K-F@9	-0.00281793	2211.17	738.063	2211.17	738.064	3	14	2.1.1.3040.6	56.1152	3634	56.1354		NGO0029c,
NGO0029	putative orotate phosphoribosyltransferase (PyrE) 26312:26950 reverse MW:23268	99	ESIKLIEAEGATPAGVAIALDR	SAGTSVRESIKLIEAEGATPA	Acetyl(K)@4	[137]	134	155	missed K-L@4	-0.00536927	2265.22	756.079	2265.22	756.081	3	17	1.1.1.3036.6	53.6332	10179	53.6593		NGO0029c,
NGO0029	putative orotate phosphoribosyltransferase (PyrE) 26312:26950 reverse MW:23268	99	FSLAQNVLKFGEFTTKAGR	LKFSLAQNVLKFGEFTTKAGR, NVLKFGEFTTKAGRRSPYFFN	Acetyl(K)@9; Acetyl(K)@16	[19, 26]	11	29	missed K-F@9; missed K-A@16	0.0008081	2197.15	733.392	2197.15	733.392	3	18	1.1.1.3144.9	57.7865	7106	57.8101		NGO0029c,
NGO0029	putative orotate phosphoribosyltransferase (PyrE) 26312:26950 reverse MW:23268	99	FSLAQNVLKFGEFTTK	LKFSLAQNVLKFGEFTTKAGR	Acetyl(K)@9	[19]	11	26	missed K-F@9	-0.00257724	1870.98	624.667	1870.98	624.668	3	17	2.1.1.3049.2	56.4531	3518	56.5174		NGO0029c,
NGO0029	putative orotate phosphoribosyltransferase (PyrE) 26312:26950 reverse MW:23268	99	FSLAQNVLKFGEFTTK	LKFSLAQNVLKFGEFTTKAGR	Acetyl(K)@9	[19]	11	26	missed K-F@9	-0.00920937	1870.97	936.494	1870.98	936.499	2	19	1.1.1.3934.5	56.5661	2311	56.5831
NGO0029	putative orotate phosphoribosyltransferase (PyrE) 26312:26950 reverse MW:23268	99	FSLAQNVLKFGEFTTK	LKFSLAQNVLKFGEFTTKAGR	Acetyl(K)@9	[19]	11	26	missed K-F@9	-0.0134133	1870.97	936.492	1870.98	936.499	2	11	2.1.1.3359.6	56.5896	921	56.5646
NGO0029	putative orotate phosphoribosyltransferase (PyrE) 26312:26950 reverse MW:23268	99	FSLAQNVLKFGEFTTK	LKFSLAQNVLKFGEFTTKAGR	Acetyl(K)@9	[19]	11	26	missed K-F@9	-0.00053532	1870.98	624.668	1870.98	624.668	3	11	2.1.1.5199.10	1	64.5911	2742.25	64.6895
NGO0029	putative orotate phosphoribosyltransferase (PyrE) 26312:26950 reverse MW:23268	99	FGEFTTKAGR	NVLKFGEFTTKAGRRSPYFFN	Acetyl(K)@7	[26]	20	29	missed K-A@7	-0.00105584	1154.57	578.293	1154.57	578.293	2	12	1.1.1.2527.7	34.3271	2877	34.3473		NGO0029c,
NGO0029	putative orotate phosphoribosyltransferase (PyrE) 26312:26950 reverse MW:23268	99	MLAEKGVNVPFAYNR	AAATAMMLAEKGVNVPFAYNR	Acetyl(K)@5	[88]	84	98	cleaved M-M@N-term; missed K-G@5	0.00625201	1749.89	584.305	1749.89	584.303	3	13	1.1.1.4961.16	1	49.3205	1116.91	49.2364
NGO0031	putative acetyltransferase 27746:28183 reverse MW:16069	99	QFESALVSPSEQVFLAEKDGR	SPSEQVFLAEKDGRIAAFIVW	Acetyl(K)@18	[47]	30	50		0.00158511	2378.18	793.733	2378.18	793.732	3	14	1.1.1.2966.18	50.9422	12401	51.0353		NGO0031c,
NGO0031	putative acetyltransferase 27746:28183 reverse MW:16069	99	QFESALVSPSEQVFLAEKDGR	SPSEQVFLAEKDGRIAAFIVW	Acetyl(K)@18	[47]	30	50	missed K-D@18	0.00331479	2378.18	793.734	2378.18	793.732	3	21	1.1.1.5055.21	1	54.7738	25912.9	54.9091
NGO0031	putative acetyltransferase 27746:28183 reverse MW:16069	99	QFESALVSPSEQVFLAEKDGR	SPSEQVFLAEKDGRIAAFIVW	Acetyl(K)@18	[47]	30	50	missed K-D@18	-0.00328655	2378.17	1190.09	2378.18	1190.09	2	9	2.1.1.5091.26	1	55.0162	761.124	55.0213
NGO0031	putative acetyltransferase 27746:28183 reverse MW:16069	99	QFESALVSPSEQVFLAEKDGR	SPSEQVFLAEKDGRIAAFIVW	Gln->pyro-Glu@N-term; Acetyl(K)@18	[47]	30	50		-0.00321578	2361.15	788.056	2361.15	788.057	3	19	1.1.1.3956.5	57.4093	3982	57.4278
NGO0031	putative acetyltransferase 27746:28183 reverse MW:16069	99	QFESALVSPSEQVFLAEKDGR	SPSEQVFLAEKDGRIAAFIVW	Gln->pyro-Glu@N-term; Acetyl(K)@18	[47]	30	50		-0.00112209	2361.15	788.057	2361.15	788.057	3	16	1.1.1.3447.5	57.3619	1296	57.3442
NGO0033	conserved hypothetical protein 28999:29853 reverse MW:30552	99	GGGGGVAADIGTGLADALTAPLDHKDK	ADALTAPLDHKDKGLKSLTLE	Acetyl(K)@25	[55]	31	57	missed K-D@25	0.000169604	2518.27	840.429	2518.27	840.429	3	8	1.1.1.5344.24	1	62.7531	1212.05	62.5378
NGO0033	conserved hypothetical protein 28999:29853 reverse MW:30552	99	GGGGGVAADIGTGLADALTAPLDHKDK	ALTAPLDHKDKGLKSLTLEAS	Acetyl(K)@27	[57]	31	57	missed K-D@25	-0.00165964	2518.26	840.429	2518.27	840.429	3	9	1.1.1.5189.25	1	62.5603	1031.85	62.3998
NGO0033	conserved hypothetical protein 28999:29853 reverse MW:30552	99	RGGGGGVAADIGTGLADALTAPLDHKDK	ALTAPLDHKDKGLKSLTLEAS	Acetyl(K)@28	[57]	30	57	missed R-G@1; missed K-D@26	-0.00750327	2674.36	669.597	2674.37	669.599	4	15	1.1.1.5266.15	1	58.2016	463.012	58.2917
NGO0034	putative fructose-bisphosphate aldolase (Alf) 29995:31056 reverse MW:38313	99	FVKDTGVDALAIAVGTSHGAYK	TSVEDAVRFVKDTGVDALAIA	Acetyl(K)@3	[183]	181	202	missed K-D@3	0.00045637	2261.17	754.731	2261.17	754.73	3	18	2.1.1.5066.22	1	53.5513	2019.84	53.5714
NGO0034	putative fructose-bisphosphate aldolase (Alf) 29995:31056 reverse MW:38313	99	IKEIHQALPNTHIVMHGSSSVPQEWLK	TGDVLRIDRIKEIHQALPNTH	Acetyl(K)@2	[218]	217	243	missed K-E@2	0.0144518	3120.63	625.134	3120.62	625.131	5	18	1.1.1.4904.20	1	46.0425	19727.7	45.8341
NGO0034	putative fructose-bisphosphate aldolase (Alf) 29995:31056 reverse MW:38313	99	IKEIHQALPN	TGDVLRIDRIKEIHQALPNTH	Acetyl(K)@2	[218]	217	226	cleaved N-T@C-term; missed K-E@2	-0.00240124	1203.66	602.837	1203.66	602.838	2	10	2.1.1.4726.21	1	33.9738	1093.8	34.0529
NGO0034	putative fructose-bisphosphate aldolase (Alf) 29995:31056 reverse MW:38313	99	IKEIHQALPNTHIVMHGSSSVPQEWLK	TGDVLRIDRIKEIHQALPNTH	Acetyl(K)@2; Oxidation(M)@15	[218]	217	243	missed K-E@2	0.00907612	3136.62	628.332	3136.61	628.33	5	17	2.1.1.4892.15	1	43.4719	6915.14	43.3307
NGO0034	putative fructose-bisphosphate aldolase (Alf) 29995:31056 reverse MW:38313	99	VINEYGGNIGETYGVPVEEIVEGIKHGVR	VPVEEIVEGIKHGVRKVNIDT	Acetyl(K)@25	[268]	244	272	missed K-H@25	-0.00360241	3168.61	1057.21	3168.61	1057.21	3	13	2.1.1.5294.22	1	70.1718	753.199	70.1835
NGO0034	putative fructose-bisphosphate aldolase (Alf) 29995:31056 reverse MW:38313	99	YLGKTIEAMK	SDFDPRKYLGKTIEAMKQICL	Acetyl(K)@4	[307]	304	313	missed K-T@4	-0.000939424	1194.63	598.323	1194.63	598.323	2	10	2.1.1.2847.10	37.1623	886	37.1701
NGO0034	putative fructose-bisphosphate aldolase (Alf) 29995:31056 reverse MW:38313	99	TIEAMKQICLDR	KYLGKTIEAMKQICLDRYLAF	Acetyl(K)@6; Carbamidomethyl(C)@9	[313]	308	319	missed K-Q@6	0.00250505	1518.76	760.385	1518.75	760.384	2	16	1.1.1.3565.4	42.4855	5881	42.3028
NGO0034	putative fructose-bisphosphate aldolase (Alf) 29995:31056 reverse MW:38313	99	YLAFGCEGQAGKIKPVSLEK	LAFGCEGQAGKIKPVSLEKMA,FGCEGQAGKIKPVSLEKMASR	Carbamidomethyl(C)@6; Acetyl(K)@12; Acetyl(K)@14	[331, 333]	320	339	missed K-I@12	0.00469056	2278.17	760.398	2278.17	760.396	3	19	1.1.1.3696.10	47.4295	3457	47.4397
NGO0034	putative fructose-bisphosphate aldolase (Alf) 29995:31056 reverse MW:38313	99	YLAFGCEGQAGKIKPVSLEK	LAFGCEGQAGKIKPVSLEKMA, FGCEGQAGKIKPVSLEKMASR	Carbamidomethyl(C)@6; Acetyl(K)@12; Acetyl(K)@14	[331, 333]	320	339	missed K-I@12	-0.00303142	2278.16	760.395	2278.17	760.396	3	12	2.1.1.4980.23	1	51.8908	1828.18	51.9676
NGO0034	putative fructose-bisphosphate aldolase (Alf) 29995:31056 reverse MW:38313	99	YLAFGCEGQAGKIKPVSLEKMASR	LAFGCEGQAGKIKPVSLEKMA,AGKIKPVSLEKMASRYAKGEL	Carbamidomethyl(C)@6; Acetyl(K)@12; Acetyl(K)@20	[331, 339]	320	343	missed K-I@12; missed K-M@20	0.00329079	2723.38	908.801	2723.38	908.8	3	14	1.1.1.3702.6	47.6655	1778	47.6707
NGO0034	putative fructose-bisphosphate aldolase (Alf) 29995:31056 reverse MW:38313	99	YLAFGCEGQAGKIKPVSLEKMASR	LAFGCEGQAGKIKPVSLEKMA, AGKIKPVSLEKMASRYAKGEL	Carbamidomethyl(C)@6; Acetyl(K)@12; Acetyl(K)@20	[331, 339]	320	343	missed K-I@12; missed K-M@20	0.000219922	2723.38	908.8	2723.38	908.8	3	10	2.1.1.4992.30	1	52.6011	887.593	52.5501
NGO0034	putative fructose-bisphosphate aldolase (Alf) 29995:31056 reverse MW:38313	99	IKPVSLEK	FGCEGQAGKIKPVSLEKMASR	Acetyl(K)@2	[333]	332	339		-0.00207773	954.573	478.294	954.575	478.295	2	12	1.1.1.4664.10	1	32.2783	23167.6	32.3184
NGO0034	putative fructose-bisphosphate aldolase (Alf) 29995:31056 reverse MW:38313	99	IKPVSLEK	FGCEGQAGKIKPVSLEKMASR	Acetyl(K)@2	[333]	332	339		-0.00164731	954.573	478.294	954.575	478.295	2	11	1.1.1.4816.7	1	32.2799	17724.5	32.419
NGO0034	putative fructose-bisphosphate aldolase (Alf) 29995:31056 reverse MW:38313	99	IKPVSLEKM	AGKIKPVSLEKMASRYAKGEL	Acetyl(K)@8	[339]	332	340	cleaved M-A@C-term; missed K-M@8	0.00163714	1085.62	543.816	1085.62	543.815	2	7	1.1.1.2619.8	37.7983	2622	37.8226		NGO0034c,
NGO0034	putative fructose-bisphosphate aldolase (Alf) 29995:31056 reverse MW:38313	99	IKPVSLEKMASR	AGKIKPVSLEKMASRYAKGEL	Acetyl(K)@8	[339]	332	343	missed K-M@8	0.00102487	1399.79	467.603	1399.79	467.603	3	16	1.1.1.3333.7	33.7654	19604	33.8511
NGO0034	putative fructose-bisphosphate aldolase (Alf) 29995:31056 reverse MW:38313	99	IKPVSLEKMASR	AGKIKPVSLEKMASRYAKGEL	Acetyl(K)@8	[339]	332	343	missed K-M@8	-0.00123035	1399.78	467.602	1399.79	467.603	3	15	1.1.1.2826.4	33.7684	3853	33.8285
NGO0034	putative fructose-bisphosphate aldolase (Alf) 29995:31056 reverse MW:38313	99	IKPVSLEKMASR	AGKIKPVSLEKMASRYAKGEL	Acetyl(K)@8	[339]	332	343	missed K-M@8	0.0030676	1399.79	467.603	1399.79	467.603	3	15	1.1.1.4767.7	1	38.1679	37507.2	37.6954
NGO0034	putative fructose-bisphosphate aldolase (Alf) 29995:31056 reverse MW:38313	99	IKPVSLEKMASR	AGKIKPVSLEKMASRYAKGEL	Acetyl(K)@8	[339]	332	343	missed K-M@8	-0.00167253	1399.78	467.602	1399.79	467.603	3	16	1.1.1.4917.5	1	38.0376	24556.8	37.9072
NGO0034	putative fructose-bisphosphate aldolase (Alf) 29995:31056 reverse MW:38313	99	IKPVSLEKMASR	AGKIKPVSLEKMASRYAKGEL	Acetyl(K)@8; Oxidation(M)@9	[339]	332	343	missed K-M@8	-0.00222595	1415.78	472.933	1415.78	472.934	3	16	2.1.1.2308.5	28.4476	16966	28.5087		NGO0034c,
NGO0034	putative fructose-bisphosphate aldolase (Alf) 29995:31056 reverse MW:38313	99	YAKGELNQIVK	SLEKMASRYAKGELNQIVKXX, YAKGELNQIVKXXXXXXXXXX	Acetyl(K)@3; Acetyl(K)@11	[346, 354]	344	354	missed K-G@3	-0.0028717	1345.72	673.868	1345.72	673.869	2	11	1.1.1.4910.23	1	46.3945	1684.6	46.3551
NGO0034	putative fructose-bisphosphate aldolase (Alf) 29995:31056 reverse MW:38313	99	YAKGELNQIVK	SLEKMASRYAKGELNQIVKXX	Acetyl(K)@3	[346]	344	354	missed K-G@3	-0.00287805	1303.71	652.863	1303.71	652.864	2	12	1.1.1.2608.16	37.3886	6359	37.4063		NGO0034c,
NGO0034	putative fructose-bisphosphate aldolase (Alf) 29995:31056 reverse MW:38313	99	YAKGELNQIVK	SLEKMASRYAKGELNQIVKXX	Acetyl(K)@3	[346]	344	354	missed K-G@3	-0.0252807	1303.69	652.851	1303.71	652.864	2	12	1.1.1.4954.20	1	40.1771	1176.92	40.2584
NGO0036	putative 1-deoxyxylulose-5-phosphate synthase (Dxp) 32252:34162 forward MW:68812	99	LAENDPVKYHAVANLPK	GYKLAENDPVKYHAVANLPKE	Acetyl(K)@8	[303]	296	312	missed K-Y@8	-0.00136365	1920.01	641.01	1920.01	641.011	3	11	2.1.1.4837.16	1	40.3191	776.966	40.4015
NGO0037	conserved hypothetical protein 34415:35740 reverse MW:49652	99	KDPDQLQAR	QRCLVEGISKKDPDQLQARTV	Acetyl(K)@1	[395]	395	403		0.00176069	1111.56	556.789	1111.56	556.788	2	10	2.1.1.2230.15	25.5473	1461	25.5201		NGO0037c,
NGO0037	conserved hypothetical protein 34415:35740 reverse MW:49652	99	KDPDQLQAR	QRCLVEGISKKDPDQLQARTV	Acetyl(K)@1	[395]	395	403		-0.000892291	1111.56	556.788	1111.56	556.788	2	11	2.1.1.2990.5	23.9511	1041	23.9186
NGO0037	conserved hypothetical protein 34415:35740 reverse MW:49652	99	AQEKVFSDLGR	TCSVREKAQEKVFSDLGRVRP	Acetyl(K)@4	[58]	55	65	missed K-V@4	-0.00169392	1290.66	646.335	1290.66	646.336	2	12	1.1.1.4963.17	1	40.6904	775.389	40.6035
NGO0040	putative glutamate-1-semialdehyde aminotransferase (Gsa) 36524:37801 forward MW:45010	99	PTEAFVKALR	NLVRPTEAFVKALRGLTEKHG	Acetyl(K)@7	[221]	215	224	cleaved R-P@N-term; missed K-A@7	-0.00460439	1172.65	587.333	1172.66	587.335	2	13	1.1.1.5010.18	0	43.3898	1473.54	43.4165
NGO0040	putative glutamate-1-semialdehyde aminotransferase (Gsa) 36524:37801 forward MW:45010	99	SNIDAFKR	DMARSNIDAFKRFFHGMLDRG	Acetyl(K)@7	[378]	372	379	missed K-R@7	0.00120124	991.51	496.762	991.509	496.762	2	12	2.1.1.4652.7	1	33.0374	4853.69	33.1399
NGO0040	putative glutamate-1-semialdehyde aminotransferase (Gsa) 36524:37801 forward MW:45010	99	SNIDAFKR	DMARSNIDAFKRFFHGMLDRG	Acetyl(K)@7	[378]	372	379	missed K-R@7	0.000960873	991.51	496.762	991.509	496.762	2	12	2.1.1.4711.6	1	33.0938	4606.49	33.1406
NGO0042	putative oligo ribonuclease 39113:39673 reverse MW:21742	99	NLDVSTLKELAK	HYRNLDVSTLKELAKRWNPPI	Acetyl(K)@8	[137]	130	141		0.00113768	1371.76	686.888	1371.76	686.888	2	13	2.1.1.2873.4	49.7468	2114	49.7313		NGO0042c,
NGO0042	putative oligo ribonuclease 39113:39673 reverse MW:21742	99	NLDVSTLKELAK	HYRNLDVSTLKELAKRWNPPI	Acetyl(K)@8	[137]	130	141	missed K-E@8	0.00326358	1371.76	458.262	1371.76	458.261	3	12	2.1.1.5020.4	1	54.1805	498.493	54.1728
NGO0042	putative oligo ribonuclease 39113:39673 reverse MW:21742	99	NLDVSTLKELAK	HYRNLDVSTLKELAKRWNPPI	Acetyl(K)@8	[137]	130	141	missed K-E@8	-0.00931786	1371.75	686.883	1371.76	686.888	2	10	1.1.1.5197.19	1	54.2065	622.249	54.2316
NGO0042	putative oligo ribonuclease 39113:39673 reverse MW:21742	99	GSHKALDDILESIEEMR	AKSVVKRGSHKALDDILESIE	Acetyl(K)@4	[158]	155	171	missed K-A@4	0.0031386	1983.96	662.327	1983.96	662.326	3	9	2.1.1.5240.10	1	66.9884	609.753	67.0286
NGO0043	putative ribosomal protein L11 methyltransferase 39694:40578 reverse MW:31878	99	LCLKWLDTQLK	GSHPTTRLCLKWLDTQLKNGE	Carbamidomethyl(C)@2; Acetyl(K)@4	[155]	152	162	missed K-W@4	-0.00369459	1458.79	487.269	1458.79	487.271	3	12	2.1.1.5095.4	1	58.5278	1046.81	58.5197
NGO0043	putative ribosomal protein L11 methyltransferase 39694:40578 reverse MW:31878	99	LCLKWLDTQLK	GSHPTTRLCLKWLDTQLKNGE	Carbamidomethyl(C)@2; Acetyl(K)@4	[155]	152	162	missed K-W@4	-0.00303321	1458.79	730.401	1458.79	730.403	2	18	1.1.1.5271.13	1	58.4952	2152.08	58.5237
NGO0044	acetyl-CoA carboxylase, biotin carboxylase (AccC) 40685:42043 reverse MW:49643	99	HAMIAAGVPCVPGSDGALPDDDAEILKIADK	ALPDDDAEILKIADKVGYPVI	Carbamidomethyl(C)@10; Acetyl(K)@27	[147]	121	151	missed K-I@27	-0.0130348	3187.54	1063.52	3187.55	1063.52	3	10	1.1.1.3806.9	51.6435	489	51.6177
NGO0044	acetyl-CoA carboxylase, biotin carboxylase (AccC) 40685:42043 reverse MW:49643	99	HAMIAAGVPCVPGSDGALPDDDAEILKIADK	ALPDDDAEILKIADKVGYPVI	Carbamidomethyl(C)@10; Acetyl(K)@27	[147]	121	151	missed K-I@27	0.0035355	3187.56	1063.53	3187.55	1063.52	3	7	2.1.1.5072.30	1	57.2337	282.415	57.1825
NGO0044	acetyl-CoA carboxylase, biotin carboxylase (AccC) 40685:42043 reverse MW:49643	99	IADKVGYPVIIK	DDAEILKIADKVGYPVIIKAS	Acetyl(K)@4	[151]	148	159	missed K-V@4	-0.0166698	1356.79	679.4	1356.8	679.408	2	9	2.1.1.2693.6	42.9112	3948	42.7858		NGO0044c,
NGO0044	acetyl-CoA carboxylase, biotin carboxylase (AccC) 40685:42043 reverse MW:49643	99	IADKVGYPVIIK	DDAEILKIADKVGYPVIIKAS	Acetyl(K)@4	[151]	148	159	missed K-V@4	0.000118918	1356.8	679.408	1356.8	679.408	2	13	1.1.1.3563.7	42.3993	852	42.3768
NGO0044	acetyl-CoA carboxylase, biotin carboxylase (AccC) 40685:42043 reverse MW:49643	99	IASGLPLQYKQKDIK	RIASGLPLQYKQKDIKIEGHA, ASGLPLQYKQKDIKIEGHAFE	Acetyl(K)@10; Acetyl(K)@12	[324, 326]	315	329	missed K-Q@10; missed K-D@12	0.00201303	1785.01	596.009	1785	596.008	3	17	1.1.1.4910.15	1	46.3811	3011.67	46.4129
NGO0044	acetyl-CoA carboxylase, biotin carboxylase (AccC) 40685:42043 reverse MW:49643	99	IASGLPLQYKQKDIK	ASGLPLQYKQKDIKIEGHAFE, LPLQYKQKDIKIEGHAFECRI	Acetyl(K)@12; Acetyl(K)@15	[326, 329]	315	329	missed K-Q@10; missed K-D@12	-4.86e-05	1785	893.509	1785	893.509	2	8	1.1.1.5066.28	1	46.6406	108.34	46.5914
NGO0045	putative biotin carboxyl carrier protein (BccP) 42160:42618 reverse MW:15795	99	KLIDLVEESGIAEIEVTEGEEKVR	XXXMDLRKLKKLIDLVEESGI	Acetyl(K)@1	[8]	8	31	missed K-L@1; missed K-V@22	0.000634578	2726.42	909.815	2726.42	909.815	3	18	1.1.1.3116.20	56.7186	21100	56.6171		NGO0045c,
NGO0045	putative biotin carboxyl carrier protein (BccP) 42160:42618 reverse MW:15795	99	KLIDLVEESGIAEIEVTEGEEKVR	XXXMDLRKLKKLIDLVEESGI	Acetyl(K)@1	[8]	8	31	missed K-L@1; missed K-V@22	0.00230204	2726.43	909.816	2726.42	909.815	3	22	1.1.1.3933.7	56.5331	7929	56.5449
NGO0047	putative s-adenosyl methionine:tRNA ribosyltransferase-isomerase (QueA) 42974:44011 forward MW:38151	99	ATGYLKDGQGDTDIFITPGYR	ESAARATGYLKDGQGDTDIFI	Acetyl(K)@6	[269]	264	284	missed K-D@6	0.00075672	2329.12	777.382	2329.12	777.381	3	10	2.1.1.4989.22	1	52.4143	584.487	52.3759
NGO0048	carbamoyl phosphate synthase large subunit (CarB) 44218:47430 reverse MW:117487	99	VPQYTTTAGGEAMSEGAKSR	AGGEAMSEGAKSRDYLGVYSV	Acetyl(K)@18	[1050]	1033	1052	missed K-S@18	-0.00346111	2081.97	694.996	2081.97	694.997	3	19	1.1.1.4694.7	1	34.0085	1158.23	33.8573
NGO0048	carbamoyl phosphate synthase large subunit (CarB) 44218:47430 reverse MW:117487	99	VPQYTTTAGGEAMSEGAKSR	AGGEAMSEGAKSRDYLGVYSV	Acetyl(K)@18	[1050]	1033	1052	missed K-S@18	-0.000106643	2081.97	1041.99	2081.97	1041.99	2	9	1.1.1.4847.31	1	34.068	224.401	34.0731
NGO0048	carbamoyl phosphate synthase large subunit (CarB) 44218:47430 reverse MW:117487	99	FAFEKFPAADDR	VTKIPRFAFEKFPAADDRLTT	Acetyl(K)@5	[366]	362	373	missed K-F@5	-0.00153997	1454.68	728.348	1454.68	728.349	2	12	1.1.1.2830.14	45.781	4727	45.7247		NGO0048c,
NGO0048	carbamoyl phosphate synthase large subunit (CarB) 44218:47430 reverse MW:117487	99	FAFEKFPAADDR	VTKIPRFAFEKFPAADDRLTT	Acetyl(K)@5	[366]	362	373	missed K-F@5	0.00119974	1454.68	728.349	1454.68	728.349	2	17	1.1.1.4966.22	1	49.6171	43879.9	49.2364
NGO0048	carbamoyl phosphate synthase large subunit (CarB) 44218:47430 reverse MW:117487	99	FAFEKFPAADDR	VTKIPRFAFEKFPAADDRLTT	Acetyl(K)@5	[366]	362	373	missed K-F@5	0.00103053	1454.68	728.349	1454.68	728.349	2	13	1.1.1.5129.26	1	50.2734	8640.16	49.6497
NGO0048	carbamoyl phosphate synthase large subunit (CarB) 44218:47430 reverse MW:117487	99	FAFEKFPAADDRLTTQMK	VTKIPRFAFEKFPAADDRLTT	Acetyl(K)@5; Oxidation(M)@17	[366]	362	379	missed K-F@5; missed R-L@12	-0.00312928	2173.05	725.357	2173.05	725.358	3	10	1.1.1.2791.19	44.3046	13443	44.3575		NGO0048c,
NGO0048	carbamoyl phosphate synthase large subunit (CarB) 44218:47430 reverse MW:117487	99	LAQLLNVSEKEVR	RLAQLLNVSEKEVREHRYALK	Acetyl(K)@10	[506]	497	509	missed K-E@10	-0.00179106	1539.86	770.937	1539.86	770.938	2	15	1.1.1.4907.24	1	46.2226	771.535	46.1816
NGO0048	carbamoyl phosphate synthase large subunit (CarB) 44218:47430 reverse MW:117487	99	LAQLLNVSEKEVR	RLAQLLNVSEKEVREHRYALK	Acetyl(K)@10	[506]	497	509	missed K-E@10	-0.00566596	1539.86	514.293	1539.86	514.295	3	14	2.1.1.4940.11	1	46.2336	1099.07	46.3302
NGO0048	carbamoyl phosphate synthase large subunit (CarB) 44218:47430 reverse MW:117487	99	YALKLHPVYK	KEVREHRYALKLHPVYKRVDT	Acetyl(K)@4	[516]	513	522	missed K-L@4	0.00255778	1272.73	425.249	1272.72	425.248	3	8	2.1.1.3295.2	35.2243	830	35.1761
NGO0048	carbamoyl phosphate synthase large subunit (CarB) 44218:47430 reverse MW:117487	99	YALKLHPVYK	KEVREHRYALKLHPVYKRVDT	Acetyl(K)@4	[516]	513	522	missed K-L@4	0.00257081	1272.73	425.249	1272.72	425.248	3	10	1.1.1.4781.4	1	38.9632	5747.75	39.128
NGO0048	carbamoyl phosphate synthase large subunit (CarB) 44218:47430 reverse MW:117487	99	YALKLHPVYK	KEVREHRYALKLHPVYKRVDT	Acetyl(K)@4	[516]	513	522	missed K-L@4	-0.00200051	1272.72	637.368	1272.72	637.369	2	16	1.1.1.4939.16	1	39.314	459.449	39.3441
NGO0048	carbamoyl phosphate synthase large subunit (CarB) 44218:47430 reverse MW:117487	99	FQKVLNDLGLR	DAAEDRERFQKVLNDLGLRQP	Acetyl(K)@3	[674]	672	682	missed K-V@3	-0.00101917	1343.76	672.885	1343.76	672.885	2	13	1.1.1.4998.19	1	51.4638	35206.6	51.1415
NGO0048	carbamoyl phosphate synthase large subunit (CarB) 44218:47430 reverse MW:117487	99	FQKVLNDLGLR	DAAEDRERFQKVLNDLGLRQP	Acetyl(K)@3	[674]	672	682	missed K-V@3	-0.00086503	1343.76	672.885	1343.76	672.885	2	14	1.1.1.5151.15	1	51.5284	21747.1	51.2704
NGO0048	carbamoyl phosphate synthase large subunit (CarB) 44218:47430 reverse MW:117487	99	EQGVEKEVVPDFYAVK	GISLKEQGVEKEVVPDFYAVK	Acetyl(K)@6	[875]	870	885	missed K-E@6	-0.00306477	1877.94	939.976	1877.94	939.978	2	8	1.1.1.5140.30	1	50.9157	350.399	50.9224
NGO0048	carbamoyl phosphate synthase large subunit (CarB) 44218:47430 reverse MW:117487	99	EVVPDFYAVKEAVFPFIK	KEVVPDFYAVKEAVFPFIKFP	Acetyl(K)@10	[885]	876	893	missed K-E@10	-0.00313352	2139.13	714.049	2139.13	714.05	3	8	2.1.1.5425.9	1	77.7313	299.062	77.7146
NGO0048	carbamoyl phosphate synthase large subunit (CarB) 44218:47430 reverse MW:117487	99	EVVPDFYAVKEAVFPFIK	KEVVPDFYAVKEAVFPFIKFP	Acetyl(K)@10	[885]	876	893	missed K-E@10	-0.00259911	2139.13	714.049	2139.13	714.05	3	13	2.1.1.5482.6	1	77.6804	436.366	77.7255
NGO0048	carbamoyl phosphate synthase large subunit (CarB) 44218:47430 reverse MW:117487	99	TAKNFQALGYGICATR	EDKERVIKTAKNFQALGYGIC	Acetyl(K)@3; Carbamidomethyl(C)@13	[956]	954	969	missed K-N@3	-0.00412002	1811.89	906.955	1811.9	906.957	2	8	1.1.1.4926.30	1	47.3291	231.648	47.2779
NGO0048	carbamoyl phosphate synthase large subunit (CarB) 44218:47430 reverse MW:117487	99	TAKNFQALGYGICATR	EDKERVIKTAKNFQALGYGIC	Acetyl(K)@3; Carbamidomethyl(C)@13	[956]	954	969	missed K-N@3	0.00101506	1811.9	604.974	1811.9	604.974	3	12	1.1.1.5079.14	1	47.367	612.214	47.4005
NGO0053	carbamoylphosphate synthase small subunit (CarA) 50527:51657 reverse MW:40622	99	GFVTPDKQPYHVVAYDFGVK	ELGKGFVTPDKQPYHVVAYDF	Acetyl(K)@7	[186]	180	199	missed K-Q@7	0.00046938	2308.15	770.392	2308.15	770.392	3	14	1.1.1.2902.17	48.5133	15638	48.3777		NGO0053c,
NGO0053	carbamoylphosphate synthase small subunit (CarA) 50527:51657 reverse MW:40622	99	GFVTPDKQPYHVVAYDFGVK	ELGKGFVTPDKQPYHVVAYDF	Acetyl(K)@7	[186]	180	199	missed K-Q@7	0.00509647	2308.16	770.393	2308.15	770.392	3	15	1.1.1.3706.8	47.8124	6227	47.9011
NGO0053	carbamoylphosphate synthase small subunit (CarA) 50527:51657 reverse MW:40622	99	GFVTPDKQPYHVVAYDFGVK	ELGKGFVTPDKQPYHVVAYDF	Acetyl(K)@7	[186]	180	199	missed K-Q@7	-0.000936903	2308.15	770.391	2308.15	770.392	3	11	1.1.1.3199.7	47.8262	2264	47.8824
NGO0053	carbamoylphosphate synthase small subunit (CarA) 50527:51657 reverse MW:40622	99	GFVTPDKQPYHVVAYDFGVK	ELGKGFVTPDKQPYHVVAYDF	Acetyl(K)@7	[186]	180	199	missed K-Q@7	0.00227134	2308.16	770.392	2308.15	770.392	3	15	1.1.1.5020.20	1	52.7436	5097.11	52.767
NGO0053	carbamoylphosphate synthase small subunit (CarA) 50527:51657 reverse MW:40622	99	GFVTPDKQPYHVVAYDFGVK	ELGKGFVTPDKQPYHVVAYDF	Acetyl(K)@7	[186]	180	199	missed K-Q@7	0.00280086	2308.16	770.393	2308.15	770.392	3	12	1.1.1.5176.22	1	52.9909	2253.28	52.8951
NGO0053	carbamoylphosphate synthase small subunit (CarA) 50527:51657 reverse MW:40622	99	ITHKSLFDNTLQGIELTDKPVFCFQGHPEASPGPQDVGYLFDK	TLPANARITHKSLFDNTLQGI	Acetyl(K)@4; Carbamidomethyl(C)@23	[327]	324	366	missed K-S@4	0.013145	4887.4	978.487	4887.39	978.484	5	16	2.1.1.5184.29	1	63.7455	1647.07	63.8122
NGO0053	carbamoylphosphate synthase small subunit (CarA) 50527:51657 reverse MW:40622	99	SLFDNTLQGIELTDKPVFCFQGHPEASPGPQDVGYLFDK	NTLQGIELTDKPVFCFQGHPE	Acetyl(K)@15; Carbamidomethyl(C)@19	[342]	328	366		0.000351729	4408.1	1103.03	4408.1	1103.03	4	11	2.1.1.5297.23	1	70.3542	1019.62	70.3594
NGO0053	carbamoylphosphate synthase small subunit (CarA) 50527:51657 reverse MW:40622	99	FIGNMKAAK	YLFDKFIGNMKAAKQAXXXXX	Acetyl(K)@6	[372]	367	375	missed K-A@6	-0.00470993	1020.54	511.276	1020.54	511.279	2	9	1.1.1.4812.7	1	32.0358	307.625	32.0204
NGO0055	pilus-associated protein (PilC1) 52530:55670 reverse MW:115039	99	TVCPNGYVYDKPVNVR	TVCPNGYVYDKPVNVRYLDEK	Carbamidomethyl(C)@3; Acetyl(K)@11	[970]	960	975		0.000895939	1921.94	641.653	1921.94	641.652	3	13	2.1.1.4799.18	1	41.4654	1638.31	41.4342
NGO0056	putative atpase (Mrp) 57125:58201 reverse MW:38138	99	TLGGEKAVR	PNTARTLGGEKAVRSVGQRSD	Acetyl(K)@6	[26]	21	29	missed K-A@6	-0.00178533	971.538	486.776	971.54	486.777	2	13	1.1.1.3055.3	23.4985	4022	23.5795
NGO0056	putative atpase (Mrp) 57125:58201 reverse MW:38138	99	DFSSRFPKIVVE	KGKDFSSRFPKIVVEXXXXXX	Acetyl(K)@8	[355]	348	359	missed R-F@5; missed K-I@8	-0.00396569	1464.76	733.386	1464.76	733.388	2	10	2.1.1.2893.6	50.4942	58003	50.2598		NGO0056c,
NGO0058	putative MarR-family transcriptional regulator 59488:59862 forward MW:14354	99	EKMLLLK	DAIEEVLGREKMLLLKDLLAE	Acetyl(K)@2	[105]	104	110	missed K-M@2	-0.00163771	915.545	458.78	915.546	458.78	2	9	2.1.1.4897.3	1	43.7342	2014.97	43.843
NGO0058	putative MarR-family transcriptional regulator 59488:59862 forward MW:14354	99	LLLKDLLAELAK	VLGREKMLLLKDLLAELAKIE	Acetyl(K)@4	[110]	107	118	cleaved M-L@N-term; missed K-D@4	-0.00221253	1380.86	691.436	1380.86	691.437	2	18	1.1.1.5440.6	1	77.0437	1400.31	77.1431
NGO0058	putative MarR-family transcriptional regulator 59488:59862 forward MW:14354	99	MLLLKDLLAELAK	VLGREKMLLLKDLLAELAKIE	Acetyl(K)@5	[110]	106	118		-0.00243437	1511.9	756.956	1511.9	756.957	2	23	1.1.1.4176.2	65.0359	1889	65.0019
NGO0058	putative MarR-family transcriptional regulator 59488:59862 forward MW:14354	99	MLLLKDLLAELAK	VLGREKMLLLKDLLAELAKIE	Acetyl(K)@5	[110]	106	118		0.0014268	1511.9	756.958	1511.9	756.957	2	21	1.1.1.3646.3	64.9297	2234	64.9432
NGO0058	putative MarR-family transcriptional regulator 59488:59862 forward MW:14354	99	MLLLKDLLAELAK	VLGREKMLLLKDLLAELAKIE	Acetyl(K)@5	[110]	106	118	missed K-D@5	-0.00173584	1511.9	756.956	1511.9	756.957	2	22	1.1.1.5465.20	1	78.5141	23558.6	78.5375
NGO0058	putative MarR-family transcriptional regulator 59488:59862 forward MW:14354	99	MLLLKDLLAELAK	VLGREKMLLLKDLLAELAKIE	Acetyl(K)@5	[110]	106	118	missed K-D@5	-0.00366789	1511.9	756.955	1511.9	756.957	2	22	2.1.1.5496.14	1	78.5073	7272.89	78.5391
NGO0058	putative MarR-family transcriptional regulator 59488:59862 forward MW:14354	99	MLLLKDLLAELAK	VLGREKMLLLKDLLAELAKIE	Oxidation(M)@1; Acetyl(K)@5	[110]	106	118		-0.0283812	1527.87	764.94	1527.89	764.955	2	18	2.1.1.3227.3	62.7941	620	62.7762		NGO0058,
NGO0058	putative MarR-family transcriptional regulator 59488:59862 forward MW:14354	99	DLLAELAKIEDALNS	LLKDLLAELAKIEDALNSXXX	Acetyl(K)@8	[118]	111	125	missed K-I@8	-0.000468277	1655.86	828.938	1655.86	828.938	2	20	1.1.1.3530.4	69.3961	10967	69.416		NGO0058,
NGO0058	putative MarR-family transcriptional regulator 59488:59862 forward MW:14354	99	DLLAELAKIEDALNS	LLKDLLAELAKIEDALNSXXX	Acetyl(K)@8	[118]	111	125	missed K-I@8	-0.00382055	1655.86	828.936	1655.86	828.938	2	22	1.1.1.4431.2	69.2078	8561	69.2255
NGO0058	putative MarR-family transcriptional regulator 59488:59862 forward MW:14354	99	DLLAELAKIEDALNS	LLKDLLAELAKIEDALNSXXX	Acetyl(K)@8	[118]	111	125	missed K-I@8	-0.00310413	1655.86	828.937	1655.86	828.938	2	23	1.1.1.3833.2	69.2166	3014	69.1824
NGO0058	putative MarR-family transcriptional regulator 59488:59862 forward MW:14354	99	LEKAGLVVR	SLTGILTRLEKAGLVVRLKPS	Acetyl(K)@3	[55]	53	61	missed K-A@3	-0.000795924	1025.62	513.818	1025.62	513.819	2	14	1.1.1.3337.4	33.9121	3164	34.0034
NGO0058	putative MarR-family transcriptional regulator 59488:59862 forward MW:14354	99	LEKAGLVVR	SLTGILTRLEKAGLVVRLKPS	Acetyl(K)@3	[55]	53	61	missed K-A@3	-0.00203291	1025.62	513.818	1025.62	513.819	2	11	1.1.1.2829.3	33.8829	2181	33.943
NGO0058	putative MarR-family transcriptional regulator 59488:59862 forward MW:14354	99	LEKAGLVVR	SLTGILTRLEKAGLVVRLKPS	Acetyl(K)@3	[55]	53	61	missed K-A@3	-0.00252817	1025.62	513.818	1025.62	513.819	2	11	2.1.1.4736.12	1	37.8482	18745.1	37.4263
NGO0058	putative MarR-family transcriptional regulator 59488:59862 forward MW:14354	99	LEKAGLVVR	SLTGILTRLEKAGLVVRLKPS	Acetyl(K)@3	[55]	53	61	missed K-A@3	-0.00196875	1025.62	513.818	1025.62	513.819	2	11	1.1.1.4911.8	1	37.6911	11792.7	37.5046
NGO0058	putative MarR-family transcriptional regulator 59488:59862 forward MW:14354	99	VYLKLTSEGEK	PSNDQRRVYLKLTSEGEKLYE	Acetyl(K)@4	[74]	71	81	missed K-L@4	-0.0005465	1307.7	654.856	1307.7	654.856	2	13	1.1.1.3389.5	35.8875	2185	35.9308
NGO0058	putative MarR-family transcriptional regulator 59488:59862 forward MW:14354	99	VYLKLTSEGEK	PSNDQRRVYLKLTSEGEKLYE	Acetyl(K)@4	[74]	71	81	missed K-L@4	-0.0237081	1307.67	654.844	1307.7	654.856	2	12	2.1.1.2814.8	35.9864	1096	36.0297
NGO0058	putative MarR-family transcriptional regulator 59488:59862 forward MW:14354	99	VYLKLTSEGEK	PSNDQRRVYLKLTSEGEKLYE	Acetyl(K)@4	[74]	71	81	missed K-L@4	-0.00194504	1307.7	654.855	1307.7	654.856	2	18	2.1.1.4762.19	1	39.3541	8922.04	39.3725
NGO0058	putative MarR-family transcriptional regulator 59488:59862 forward MW:14354	99	VYLKLTSEGEK	PSNDQRRVYLKLTSEGEKLYE	Acetyl(K)@4	[74]	71	81	missed K-L@4	-0.00156266	1307.7	654.855	1307.7	654.856	2	14	2.1.1.4821.20	1	39.413	4679.6	39.4849
NGO0062	putative formate--tetrahydrofolate ligase (Fths) 61831:63504 forward MW:59140	99	CLAKDISDLK	SEVMAVFCLAKDISDLKERFG	Carbamidomethyl(C)@1; Acetyl(K)@4	[211]	208	217	cleaved F-C@N-term; missed K-D@4	-0.00121085	1203.62	602.815	1203.62	602.816	2	17	1.1.1.4973.15	1	41.2686	1367.33	41.2937
NGO0062	putative formate--tetrahydrofolate ligase (Fths) 61831:63504 forward MW:59140	99	FGNILVAYAKDGSPVYAK	RFGNILVAYAKDGSPVYAKDL	Acetyl(K)@10	[229]	220	237	missed K-D@10	-0.00226085	1954.02	978.016	1954.02	978.017	2	18	1.1.1.5055.28	1	54.7855	3160.31	54.9091
NGO0062	putative formate--tetrahydrofolate ligase (Fths) 61831:63504 forward MW:59140	99	FGNILVAYAKDGSPVYAK	RFGNILVAYAKDGSPVYAKDL	Acetyl(K)@10	[229]	220	237	missed K-D@10	-0.00169308	1954.02	652.347	1954.02	652.347	3	17	1.1.1.5211.14	1	55.0036	2240.02	55.0938
NGO0062	putative formate--tetrahydrofolate ligase (Fths) 61831:63504 forward MW:59140	99	LAGLKPDAAVVVATVR	CDIKCRLAGLKPDAAVVVATV	Acetyl(K)@5	[322]	318	333		0.00132587	1620.96	811.486	1620.96	811.485	2	9	2.1.1.2821.16	47.7895	936	47.7981		NGO0062,
NGO0062	putative formate--tetrahydrofolate ligase (Fths) 61831:63504 forward MW:59140	99	SFKTDAETAQSSTMRPIGEIAAK	XXXXXXXMSFKTDAETAQSST	Acetyl(K)@3; Oxidation(M)@14	[4]	2	24	cleaved M-S@N-term; missed K-T@3	-0.00211815	2496.21	833.079	2496.22	833.079	3	13	2.1.1.2595.6	39.2348	3722	39.2827		NGO0062,
NGO0062	putative formate--tetrahydrofolate ligase (Fths) 61831:63504 forward MW:59140	99	INPAEAFKLPQK	KAKINPAEAFKLPQKQGRLIL	Acetyl(K)@8	[49]	42	53	missed K-L@8	0.00221934	1396.77	466.599	1396.77	466.598	3	12	2.1.1.4895.6	1	46.9583	3391.23	47.1202
NGO0062	putative formate--tetrahydrofolate ligase (Fths) 61831:63504 forward MW:59140	99	INPAEAFKLPQK	KAKINPAEAFKLPQKQGRLIL	Acetyl(K)@8	[49]	42	53	missed K-L@8	0.00205348	1396.77	466.598	1396.77	466.598	3	12	1.1.1.5074.6	1	47.0642	2880.93	47.1687
NGO0062	putative formate--tetrahydrofolate ligase (Fths) 61831:63504 forward MW:59140	99	TQYSLSDNAKLLGCPEGFR	KTQYSLSDNAKLLGCPEGFRI	Acetyl(K)@10; Carbamidomethyl(C)@14	[500]	491	509	missed K-L@10	-0.00107188	2197.05	1099.53	2197.05	1099.53	2	15	1.1.1.2890.22	48.0697	2985	48.075		NGO0062,
NGO0062	putative formate--tetrahydrofolate ligase (Fths) 61831:63504 forward MW:59140	99	TQYSLSDNAKLLGCPEGFR	KTQYSLSDNAKLLGCPEGFRI	Acetyl(K)@10; Carbamidomethyl(C)@14	[500]	491	509	missed K-L@10	0.00235179	2197.05	733.357	2197.05	733.356	3	15	1.1.1.4994.19	1	51.232	7431.04	51.373
NGO0062	putative formate--tetrahydrofolate ligase (Fths) 61831:63504 forward MW:59140	99	TQYSLSDNAKLLGCPEGFR	KTQYSLSDNAKLLGCPEGFRI	Acetyl(K)@10; Carbamidomethyl(C)@14	[500]	491	509	missed K-L@10	0.00173774	2197.05	733.357	2197.05	733.356	3	14	1.1.1.5148.23	1	51.3678	3508.97	51.4442
NGO0062	putative formate--tetrahydrofolate ligase (Fths) 61831:63504 forward MW:59140	99	VPAAEKIDVDEHGVIHGLF	PGLPKVPAAEKIDVDEHGVIH	Acetyl(K)@6	[545]	540	558	missed K-I@6	0.0131797	2087.08	696.701	2087.07	696.697	3	12	2.1.1.2890.4	50.3842	3402	50.406		NGO0062,
NGO0062	putative formate--tetrahydrofolate ligase (Fths) 61831:63504 forward MW:59140	99	VPAAEKIDVDEHGVIHGLF	PGLPKVPAAEKIDVDEHGVIH	Acetyl(K)@6	[545]	540	558	missed K-I@6	-0.000882172	2087.07	696.697	2087.07	696.697	3	14	1.1.1.3762.5	49.9436	3974	49.9672
NGO0062	putative formate--tetrahydrofolate ligase (Fths) 61831:63504 forward MW:59140	99	HIGKDSVIALREPSLGPVFGVK	GLADALRHIGKDSVIALREPS	Acetyl(K)@4	[88]	85	106	missed R-E@11	-0.000489969	2360.32	591.088	2360.32	591.088	4	23	1.1.1.2869.4	47.2477	4481	47.2729		NGO0062,
NGO0062	putative formate--tetrahydrofolate ligase (Fths) 61831:63504 forward MW:59140	99	HIGKDSVIALREPSLGPVFGVK	GLADALRHIGKDSVIALREPS	Acetyl(K)@4	[88]	85	106	missed R-E@11	0.00362817	2360.33	591.089	2360.32	591.088	4	15	1.1.1.3682.4	46.9107	1548	46.8179
NGO0062	putative formate--tetrahydrofolate ligase (Fths) 61831:63504 forward MW:59140	99	HIGKDSVIALR	GLADALRHIGKDSVIALREPS	Acetyl(K)@4	[88]	85	95	missed K-D@4	0.00172365	1249.72	417.579	1249.71	417.579	3	12	1.1.1.4771.6	1	38.3971	1399.3	38.4439
NGO0062	putative formate--tetrahydrofolate ligase (Fths) 61831:63504 forward MW:59140	99	HIGKDSVIALR	GLADALRHIGKDSVIALREPS	Acetyl(K)@4	[88]	85	95	missed K-D@4	-0.00508606	1249.71	625.862	1249.71	625.864	2	11	2.1.1.4807.12	1	38.6012	193.356	38.6263
NGO0063	putative GTP-binding protein 63621:64709 forward MW:39300	99	LLKPLFLLTAK	GLDAEERALLKPLFLLTAKPA	Acetyl(K)@3	[192]	190	200	cleaved A-L@N-term; cleaved K-P@C-term	-0.00233166	1297.84	649.925	1297.84	649.926	2	12	2.1.1.5280.8	1	66.0207	583.322	66.0525
NGO0063	putative GTP-binding protein 63621:64709 forward MW:39300	99	ALLKPLFLLTAK	GLDAEERALLKPLFLLTAKPA	Acetyl(K)@4	[192]	189	200	cleaved K-P@C-term	-0.00208941	1368.87	685.443	1368.87	685.445	2	19	2.1.1.5255.8	1	67.8606	99777.7	67.7894
NGO0063	putative GTP-binding protein 63621:64709 forward MW:39300	99	ALLKPLF	GLDAEERALLKPLFLLTAKPA	Acetyl(K)@4	[192]	189	195	cleaved F-L@C-term	-0.000692594	842.526	422.27	842.527	422.271	2	7	2.1.1.5239.3	1	63.5999	123.607	63.6516
NGO0063	putative GTP-binding protein 63621:64709 forward MW:39300	99	ALLKPLFL	GLDAEERALLKPLFLLTAKPA	Acetyl(K)@4	[192]	189	196	cleaved L-L@C-term	-0.00390146	955.607	478.811	955.611	478.813	2	9	1.1.1.5486.2	1	71.0091	284.553	71.0626
NGO0063	putative GTP-binding protein 63621:64709 forward MW:39300	99	ALLKPLFLLTAK	GLDAEERALLKPLFLLTAKPA	Acetyl(K)@4	[192]	189	200	cleaved K-P@C-term	0.000398566	1368.87	457.299	1368.87	457.299	3	15	2.1.1.5316.2	1	68.1039	9268.72	67.8652
NGO0063	putative GTP-binding protein 63621:64709 forward MW:39300	99	MAELAKIVNPQK	VPDPRMAELAKIVNPQKMQPA	Acetyl(K)@6	[56]	51	62	missed K-I@6	-0.00656192	1382.75	692.384	1382.76	692.387	2	16	2.1.1.3422.3	39.9838	3205	40.0355
NGO0063	putative GTP-binding protein 63621:64709 forward MW:39300	99	MAELAKIVNPQK	VPDPRMAELAKIVNPQKMQPA	Acetyl(K)@6	[56]	51	62	missed K-I@6	-4.85e-05	1382.76	692.387	1382.76	692.387	2	20	1.1.1.4874.26	1	44.3226	9577.46	44.4509
NGO0063	putative GTP-binding protein 63621:64709 forward MW:39300	99	MAELAKIVNPQK	VPDPRMAELAKIVNPQKMQPA	Acetyl(K)@6	[56]	51	62	missed K-I@6	0.000660904	1382.76	692.387	1382.76	692.387	2	16	1.1.1.5032.21	1	44.6587	3652.97	44.6228
NGO0066	putative tyrosyl-tRNA synthase (TyrRS) 66922:68214 forward MW:47182	99	SDGTKFGK	LPLVTKSDGTKFGKTEGGAVW	Acetyl(K)@5	[231]	227	234	missed K-F@5	-0.00153101	880.427	441.221	880.429	441.222	2	9	2.1.1.2170.2	23.2877	1798	23.2783		NGO0066,
NGO0066	putative tyrosyl-tRNA synthase (TyrRS) 66922:68214 forward MW:47182	99	SDGTKFGK	LPLVTKSDGTKFGKTEGGAVW	Acetyl(K)@5	[231]	227	234	missed K-F@5	-0.00213287	880.427	441.221	880.429	441.222	2	10	1.1.1.2995.2	21.373	1487	21.3949
NGO0066	putative tyrosyl-tRNA synthase (TyrRS) 66922:68214 forward MW:47182	99	SDGTKFGK	LPLVTKSDGTKFGKTEGGAVW	Acetyl(K)@5	[231]	227	234	missed K-F@5	-0.00185671	880.427	441.221	880.429	441.222	2	7	1.1.1.2490.5	21.2552	1009	21.2779
NGO0066	putative tyrosyl-tRNA synthase (TyrRS) 66922:68214 forward MW:47182	99	FGKTEGGAVWLNAK	VTKSDGTKFGKTEGGAVWLNA	Acetyl(K)@3	[234]	232	245	missed K-T@3	-7.02e-05	1518.78	760.399	1518.78	760.399	2	10	1.1.1.2746.16	42.5892	3860	42.5689		NGO0066,
NGO0066	putative tyrosyl-tRNA synthase (TyrRS) 66922:68214 forward MW:47182	99	VADADVYKFLK	WLKVADADVYKFLKYFTFLSI	Acetyl(K)@8	[266]	259	269	missed K-F@8	-0.000342425	1309.69	437.571	1309.69	437.571	3	14	1.1.1.4986.5	1	50.7454	841.462	50.7938
NGO0066	putative tyrosyl-tRNA synthase (TyrRS) 66922:68214 forward MW:47182	99	VADADVYKFLK	WLKVADADVYKFLKYFTFLSI	Acetyl(K)@8	[266]	259	269	missed K-F@8	-0.00188986	1309.69	437.571	1309.69	437.571	3	8	2.1.1.5020.2	1	50.8421	399.808	50.8374
NGO0066	putative tyrosyl-tRNA synthase (TyrRS) 66922:68214 forward MW:47182	99	FQQAGHTPIALVGGATGMIGDPSFKAAER	ATGMIGDPSFKAAERSLNSAE	Acetyl(K)@25	[82]	58	86	missed K-A@25	0.00349597	2968.49	990.504	2968.49	990.503	3	12	1.1.1.5055.29	1	54.7871	840.595	54.8522
NGO0066	putative tyrosyl-tRNA synthase (TyrRS) 66922:68214 forward MW:47182	99	FQQAGHTPIALVGGATGMIGDPSFKAAER	ATGMIGDPSFKAAERSLNSAE	Acetyl(K)@25	[82]	58	86	missed K-A@25	-0.00392239	2968.48	990.501	2968.49	990.503	3	12	1.1.1.5210.30	1	54.9734	394.851	54.9802
NGO0069	putative isoleucyl-tRNA synthetase 71315:74101 forward MW:104225	99	YGIELYNPVNAEGKYISETPR	ELYNPVNAEGKYISETPRVAG	Acetyl(K)@14	[360]	347	367	missed K-Y@14	-0.00307197	2454.2	819.075	2454.21	819.076	3	10	2.1.1.5102.25	1	55.6412	612.213	55.7148
NGO0072	putative penicillin tolerance protein (LytB) 77089:78054 forward MW:35141	99	NPHKEDICYATTNR	ARFPNIRNPHKEDICYATTNR	Acetyl(K)@4; Carbamidomethyl(C)@8	[194]	191	204	missed K-E@4	0.000305707	1759.8	587.606	1759.79	587.606	3	18	1.1.1.4595.10	1	28.3584	8809.95	28.4978
NGO0072	putative penicillin tolerance protein (LytB) 77089:78054 forward MW:35141	99	NPHKEDICYATTNR	ARFPNIRNPHKEDICYATTNR	Acetyl(K)@4; Carbamidomethyl(C)@8	[194]	191	204	missed K-E@4	0.00276009	1759.8	587.606	1759.79	587.606	3	18	1.1.1.4749.13	1	28.481	4106.74	28.5529
NGO0083	pilin glycosylation protein (PglD) 88904:90811 reverse MW:70705	99	ISIGTLKK	MDGKISIGTLKKISVSDLLGR, DGKISIGTLKKISVSDLLGRD	Acetyl(K)@7; Acetyl(K)@8	[253, 254]	247	254	missed K-K@7	-0.00055381	942.574	472.295	942.575	472.295	2	8	1.1.1.4919.4	0	46.8813	3451.12	47.0467
NGO0084	pilin glycosylation protein (PglC) 90862:92034 reverse MW:43315	99	SVGSIGHVGAWSFCQDKIITTGGEGGMVTTNDK	HVGAWSFCQDKIITTGGEGGM	Carbamidomethyl(C)@14; Acetyl(K)@17	[185]	169	201	missed K-I@17	0.0106911	3450.63	863.665	3450.62	863.662	4	14	1.1.1.5036.29	1	53.6859	1002.22	53.5782
NGO0089	putative diaminohydroxyphosphoribosylaminopyrimidine deaminase 97259:98365 reverse MW:40059	99	GLVLLKAAGIK	PVAGKGLVLLKAAGIKTECGL	Acetyl(K)@6	[119]	114	124	missed K-A@6	-0.0047637	1123.73	562.871	1123.73	562.874	2	16	1.1.1.2895.2	48.2347	1672	48.2267		NGO0089c,
NGO0089	putative diaminohydroxyphosphoribosylaminopyrimidine deaminase 97259:98365 reverse MW:40059	99	GLVLLKAAGIK	PVAGKGLVLLKAAGIKTECGL	Acetyl(K)@6	[119]	114	124	missed K-A@6	-0.0016914	1123.73	562.873	1123.73	562.874	2	13	1.1.1.5043.8	1	54.0578	4669.58	54.2171
NGO0089	putative diaminohydroxyphosphoribosylaminopyrimidine deaminase 97259:98365 reverse MW:40059	99	AAGIKTECGLLENKAR	GLVLLKAAGIKTECGLLENKA, IKTECGLLENKARELNRGFLS	Acetyl(K)@5; Carbamidomethyl(C)@8; Acetyl(K)@14	[124, 133]	120	135	missed K-T@5; missed K-A@14	0.000203165	1813.94	907.975	1813.94	907.975	2	6	1.1.1.2709.28	41.2006	1553	41.1704		NGO0089c,
NGO0089	putative diaminohydroxyphosphoribosylaminopyrimidine deaminase 97259:98365 reverse MW:40059	99	AAGIKTECGLLENK	GLVLLKAAGIKTECGLLENKA	Acetyl(K)@5; Carbamidomethyl(C)@8	[124]	120	133	missed K-T@5	0.00412211	1544.79	773.403	1544.79	773.401	2	15	2.1.1.4770.27	1	39.8175	956.051	39.8293
NGO0089	putative diaminohydroxyphosphoribosylaminopyrimidine deaminase 97259:98365 reverse MW:40059	99	AAGIKTECGLLENK	GLVLLKAAGIKTECGLLENKA	Acetyl(K)@5; Carbamidomethyl(C)@8	[124]	120	133	missed K-T@5	0.00418935	1544.79	773.403	1544.79	773.401	2	20	1.1.1.4949.22	1	39.9088	893.076	39.9712
NGO0089	putative diaminohydroxyphosphoribosylaminopyrimidine deaminase 97259:98365 reverse MW:40059	99	ILGGGKDLFSLPENR	YRSPKILGGGKDLFSLPENRA	Acetyl(K)@6	[328]	323	337		-0.00543005	1656.88	829.446	1656.88	829.449	2	14	2.1.1.3672.8	49.4854	1254	49.4554
NGO0092	putative 3-dehydroquinate synthase (AroB) 100462:101538 reverse MW:38581	99	TAINHPLGKNMIGAFYQPQAVLADLDTLHTLPAR	GKTAINHPLGKNMIGAFYQPQ	Acetyl(K)@9	[151]	143	176	missed K-N@9	-0.00252408	3727.95	932.994	3727.95	932.995	4	17	2.1.1.5299.11	1	67.1425	1237.07	67.2228
NGO0092	putative 3-dehydroquinate synthase (AroB) 100462:101538 reverse MW:38581	99	TAINHPLGKNMIGAFYQPQAVLADLDTLHTLPAR	GKTAINHPLGKNMIGAFYQPQ	Acetyl(K)@9; Oxidation(M)@11	[151]	143	176	missed K-N@9	0.00672456	3743.95	936.995	3743.95	936.994	4	18	1.1.1.5201.18	1	63.2501	1574.99	63.3291
NGO0092	putative 3-dehydroquinate synthase (AroB) 100462:101538 reverse MW:38581	99	LSEQLGKTSAADTAR	LAARLSEQLGKTSAADTARLA	Acetyl(K)@7	[284]	278	292	missed K-T@7	0.000213665	1588.81	795.41	1588.81	795.41	2	6	2.1.1.4678.17	1	31.2529	77.6878	31.2011
NGO0092	putative 3-dehydroquinate synthase (AroB) 100462:101538 reverse MW:38581	99	TLTVHTPSHSYPIFIGNGLLPQAGSLLKPHLGK	GLLPQAGSLLKPHLGKRAAII	Acetyl(K)@28	[30]	3	35		0.00494757	3534.94	707.995	3534.94	707.994	5	13	1.1.1.5133.21	1	59.3002	2493.11	59.3813
NGO0092	putative 3-dehydroquinate synthase (AroB) 100462:101538 reverse MW:38581	99	WLAHMSHDKK	KWLAHMSHDKKVSGGIMRFIG	Acetyl(K)@10	[323]	314	323	missed K-K@9	0.00368287	1293.63	432.218	1293.63	432.217	3	7	1.1.1.3035.5	22.7296	1072	22.7102
NGO0093	putative shikimate kinase (AroK) 101621:102130 reverse MW:18980	99	ETVQTLLKR	NCRETVQTLLKRLSRXXXXXX	Acetyl(K)@8	[166]	159	167	missed K-R@8	-0.00595175	1128.64	565.329	1128.65	565.332	2	9	2.1.1.2538.7	37.0749	2279	37.063		NGO0093c,
NGO0094	pilus secretion protein (PilQ) 103401:105569 reverse MW:77951	99	KQNLESGGVNNAPKTFTGR	LESGGVNNAPKTFTGRKISLD	Acetyl(K)@14	[295]	282	300	missed K-Q@1; missed K-T@14	0.000495774	2059.05	687.356	2059.04	687.355	3	10	1.1.1.4665.15	1	32.3475	100.132	32.3184
NGO0094	pilus secretion protein (PilQ) 103401:105569 reverse MW:77951	99	DIADLGALYSQNFQLKYK	GALYSQNFQLKYKNVEEFRSI	Acetyl(K)@16	[403]	388	405	missed K-Y@16	0.00122218	2128.09	710.369	2128.08	710.369	3	10	2.1.1.5157.13	1	62.1514	802.653	62.2442
NGO0094	pilus secretion protein (PilQ) 103401:105569 reverse MW:77951	99	YKNVEEFR	LYSQNFQLKYKNVEEFRSILR	Acetyl(K)@2	[405]	404	411	missed K-N@2	0.00271116	1125.55	563.781	1125.55	563.78	2	10	2.1.1.4679.22	1	34.5987	2565.44	34.4463
NGO0094	pilus secretion protein (PilQ) 103401:105569 reverse MW:77951	99	YKNVEEFR	LYSQNFQLKYKNVEEFRSILR	Acetyl(K)@2	[405]	404	411	missed K-N@2	0.0230145	1125.57	563.792	1125.55	563.78	2	10	1.1.1.4856.12	1	34.5565	544.212	34.5276
NGO0094	pilus secretion protein (PilQ) 103401:105569 reverse MW:77951	99	IVKVSFDKEIVNPTGFVTSSPAR	SSLPNKQKIVKVSFDKEIVNP, ..	Acetyl(K)@3	[43]	41	63	missed K-V@3	0.00044454	2532.36	845.127	2532.36	845.127	3	19	1.1.1.3060.9	48.4939	4185	48.5024
NGO0094	pilus secretion protein (PilQ) 103401:105569 reverse MW:77951	99	VSFDKEIVNPTGFVTSSPAR	KQKIVKVSFDKEIVNPTGFVT	Acetyl(K)@5	[48]	44	63		0.000968919	2192.11	731.711	2192.11	731.711	3	17	2.1.1.2896.9	50.6055	4178	50.59		NGO0094c,
NGO0094	pilus secretion protein (PilQ) 103401:105569 reverse MW:77951	99	VSFDKEIVNPTGFVTSSPAR	KQKIVKVSFDKEIVNPTGFVT	Acetyl(K)@5	[48]	44	63		-0.00535027	2192.11	731.709	2192.11	731.711	3	14	2.1.1.3688.7	50.0872	1405	50.1024
NGO0094	pilus secretion protein (PilQ) 103401:105569 reverse MW:77951	99	VSFDKEIVNPTGFVTSSPAR	KQKIVKVSFDKEIVNPTGFVT	Acetyl(K)@5	[48]	44	63	missed K-E@5	0.000890274	2192.11	1097.06	2192.11	1097.06	2	17	1.1.1.5057.24	1	54.9006	1625.65	55.0237
NGO0094	pilus secretion protein (PilQ) 103401:105569 reverse MW:77951	99	VPLLGDIPVIGNLFKTR	GDIPVIGNLFKTRGKKTDRRE	Acetyl(K)@15	[694]	680	696	missed K-T@15	-0.00233851	1893.11	632.043	1893.11	632.044	3	15	1.1.1.5443.2	1	77.2066	564.957	77.2584
NGO0098	putative pilus assembly protein(PilM) 107404:108516 reverse MW:41311	99	KTDAKLPK	RLFKSLKNPKKTDAKLPKKSS, SLKNPKKTDAKLPKKSSGLNN	Acetyl(K)@1; Acetyl(K)@5	[12, 16]	12	19	missed K-T@1; missed K-L@5	-0.00238131	983.563	492.789	983.565	492.79	2	12	1.1.1.2297.2	25.7123	2425	25.6269		NGO0098c,
NGO0098	putative pilus assembly protein(PilM) 107404:108516 reverse MW:41311	99	KTDAKLPK	RLFKSLKNPKKTDAKLPKKSS,SLKNPKKTDAKLPKKSSGLNN	Acetyl(K)@1; Acetyl(K)@5	[12, 16]	12	19	missed K-T@1; missed K-L@5	0.00219982	983.567	492.791	983.565	492.79	2	9	1.1.1.3077.6	24.3318	841	24.2992
NGO0098	putative pilus assembly protein(PilM) 107404:108516 reverse MW:41311	99	VLQFYYTTQTADDMTDIKHILLTGEAVR	TQTADDMTDIKHILLTGEAVR	Acetyl(K)@18	[307]	290	317	missed K-H@18	0.0024682	3283.65	821.919	3283.64	821.918	4	19	1.1.1.4050.4	60.9932	1426	60.9723
NGO0098	putative pilus assembly protein(PilM) 107404:108516 reverse MW:41311	99	YFANDLKTDEQQFELDAPTLTK	HPARYFANDLKTDEQQFELDA	Acetyl(K)@7	[347]	341	362	missed K-T@7	0.00406583	2628.26	877.095	2628.26	877.094	3	17	2.1.1.2986.11	54.0504	22019	53.9953		NGO0098c,
NGO0098	putative pilus assembly protein(PilM) 107404:108516 reverse MW:41311	99	YFANDLKTDEQQFELDAPTLTK	HPARYFANDLKTDEQQFELDA	Acetyl(K)@7	[347]	341	362	missed K-T@7	-0.00557494	2628.25	1315.13	2628.26	1315.14	2	14	1.1.1.5112.31	1	58.0941	2822.43	58.1569
NGO0098	putative pilus assembly protein(PilM) 107404:108516 reverse MW:41311	99	YFANDLKTDEQQFELDAPTLTK	HPARYFANDLKTDEQQFELDA	Acetyl(K)@7	[347]	341	362	missed K-T@7	0.00440001	2628.26	658.073	2628.26	658.072	4	19	1.1.1.5266.11	1	58.1949	5697.35	58.2917
NGO0098	putative pilus assembly protein(PilM) 107404:108516 reverse MW:41311	99	SLNQIQLEKYVIAK	GRSLNQIQLEKYVIAKLPKNI	Acetyl(K)@9	[56]	48	61	missed K-Y@9	-0.001461	1687.95	844.982	1687.95	844.983	2	18	1.1.1.2893.25	48.1788	25999	48.2641		NGO0098c,
NGO0098	putative pilus assembly protein(PilM) 107404:108516 reverse MW:41311	99	SLNQIQLEKYVIAK	GRSLNQIQLEKYVIAKLPKNI	Acetyl(K)@9	[56]	48	61	missed K-Y@9	-0.00382425	1687.95	563.656	1687.95	563.658	3	16	1.1.1.3709.2	47.9142	3627	47.9395
NGO0098	putative pilus assembly protein(PilM) 107404:108516 reverse MW:41311	99	SLNQIQLEKYVIAK	GRSLNQIQLEKYVIAKLPKNI	Acetyl(K)@9	[56]	48	61	missed K-Y@9	-0.0264952	1687.92	844.97	1687.95	844.983	2	13	1.1.1.3201.10	47.9155	1061	47.9207
NGO0098	putative pilus assembly protein(PilM) 107404:108516 reverse MW:41311	99	SLNQIQLEKYVIAK	GRSLNQIQLEKYVIAKLPKNI	Acetyl(K)@9	[56]	48	61	missed K-Y@9	-0.0057903	1687.95	844.98	1687.95	844.983	2	12	1.1.1.5014.24	1	52.4036	1679.36	52.5357
NGO0098	putative pilus assembly protein(PilM) 107404:108516 reverse MW:41311	99	SLNQIQLEKYVIAK	GRSLNQIQLEKYVIAKLPKNI	Acetyl(K)@9	[56]	48	61	missed K-Y@9	-0.00451982	1687.95	844.981	1687.95	844.983	2	15	1.1.1.5169.29	1	52.5964	869.38	52.663
NGO0098	putative pilus assembly protein(PilM) 107404:108516 reverse MW:41311	99	YVIAKLPK	QIQLEKYVIAKLPKNIIQGNK	Acetyl(K)@5	[61]	57	64	missed K-L@5	-0.00287298	972.598	487.306	972.601	487.308	2	11	1.1.1.4962.6	1	40.6144	2111.64	40.6035
NGO0098	putative pilus assembly protein(PilM) 107404:108516 reverse MW:41311	99	LPKNIIQGNK	LEKYVIAKLPKNIIQGNKVQN	Acetyl(K)@3	[64]	62	71	missed K-N@3	-0.0014297	1165.68	583.847	1165.68	583.848	2	10	2.1.1.4745.15	1	35.0455	1244.51	35.1915
NGO0098	putative pilus assembly protein(PilM) 107404:108516 reverse MW:41311	99	VQNYDQLVTYLQQAYAKLGTSCK	LVTYLQQAYAKLGTSCKNIVA	Acetyl(K)@17; Carbamidomethyl(C)@22	[88]	72	94	missed K-L@17	-0.00200752	2732.35	911.789	2732.35	911.79	3	20	1.1.1.3214.14	60.4802	23739	60.5691		NGO0098c,
NGO0098	putative pilus assembly protein(PilM) 107404:108516 reverse MW:41311	99	VQNYDQLVTYLQQAYAKLGTSCK	LVTYLQQAYAKLGTSCKNIVA	Acetyl(K)@17; Carbamidomethyl(C)@22	[88]	72	94	missed K-L@17	0.00322336	2732.35	911.791	2732.35	911.79	3	20	1.1.1.4041.4	60.6523	5936	60.7027
NGO0098	putative pilus assembly protein(PilM) 107404:108516 reverse MW:41311	99	VQNYDQLVTYLQQAYAKLGTSCK	LVTYLQQAYAKLGTSCKNIVA	Acetyl(K)@17; Carbamidomethyl(C)@22	[88]	72	94	missed K-L@17	0.0050466	2732.35	911.792	2732.35	911.79	3	21	1.1.1.5341.17	1	71.3808	3011.91	71.5216
NGO0098	putative pilus assembly protein(PilM) 107404:108516 reverse MW:41311	99	VQNYDQLVTYLQQAYAKLGTSCK	LVTYLQQAYAKLGTSCKNIVA	Acetyl(K)@17; Carbamidomethyl(C)@22	[88]	72	94	missed K-L@17	0.00768746	2732.36	684.096	2732.35	684.094	4	10	1.1.1.5494.10	1	71.4859	1298.46	71.526
NGO0098	putative pilus assembly protein(PilM) 107404:108516 reverse MW:41311	99	NIIQGNKVQNYDQLVTYLQQAYAKLGTSCK	LVTYLQQAYAKLGTSCKNIVA	Acetyl(K)@24; Carbamidomethyl(C)@29	[88]	65	94	missed K-V@7; missed K-L@24	-0.0250768	3499.75	875.945	3499.78	875.952	4	20	2.1.1.3105.6	58.5964	4012	58.5719		NGO0098c,
NGO0100	putative GTPase 111187:111819 reverse MW:23828	99	MNLFQNAKFFTTVNHLK	XMPMNLFQNAKFFTTVNHLKD	Oxidation(M)@1; Acetyl(K)@8	[10]	3	19	cleaved P-M@N-term; missed K-F@8	0.0030573	2110.07	704.364	2110.07	704.363	3	12	1.1.1.2974.4	51.2382	1422	51.2658		NGO0100c,
NGO0100	putative GTPase 111187:111819 reverse MW:23828	99	ADKLSKNEQIK	PVHILLSKADKLSKNEQIKTL, ILLSKADKLSKNEQIKTLSQV	Acetyl(K)@3; Acetyl(K)@6	[148, 151]	146	156	missed K-L@3; missed K-N@6	0.00226362	1356.73	679.371	1356.72	679.37	2	14	2.1.1.2374.17	30.9367	8716	30.8748		NGO0100c,
NGO0100	putative GTPase 111187:111819 reverse MW:23828	99	ADKLSKNEQIKTLSQVK	PVHILLSKADKLSKNEQIKTL, ADKLSKNEQIKTLSQVKKLLK	Acetyl(K)@3; Acetyl(K)@11	[148, 156]	146	162	missed K-L@3; missed K-N@6; missed K-T@11	0.0021195	2013.11	672.045	2013.11	672.044	3	18	2.1.1.2521.6	36.4453	5031	36.4589		NGO0100c,
NGO0100	putative GTPase 111187:111819 reverse MW:23828	99	KLLKPYSDR	EQIKTLSQVKKLLKPYSDRQN, KTLSQVKKLLKPYSDRQNISV	Acetyl(K)@1; Acetyl(K)@4	[163, 166]	163	171	missed K-L@1	-0.00166034	1202.66	602.339	1202.67	602.34	2	10	2.1.1.2479.9	34.8519	2776	34.9452		NGO0100c,
NGO0100	putative GTPase 111187:111819 reverse MW:23828	99	KLLKPYSDR	KTLSQVKKLLKPYSDRQNISV	Acetyl(K)@4	[166]	163	171	missed K-L@1	-0.00339906	1160.65	581.333	1160.66	581.335	2	9	1.1.1.4603.15	1	28.8127	639.079	28.895
NGO0100	putative GTPase 111187:111819 reverse MW:23828	99	KLLKPYSDR	KTLSQVKKLLKPYSDRQNISV	Acetyl(K)@4	[166]	163	171	missed K-L@1	-0.0068498	1160.65	581.332	1160.66	581.335	2	9	2.1.1.4637.16	1	28.9076	335.81	28.926
NGO0100	putative GTPase 111187:111819 reverse MW:23828	99	FFTTVNHLKDLPDTPLEIAFVGR	AKFFTTVNHLKDLPDTPLEIA	Acetyl(K)@9	[19]	11	33		0.00123021	2671.4	891.475	2671.4	891.474	3	15	1.1.1.3108.20	56.4096	9878	56.4626		NGO0100c,
NGO0100	putative GTPase 111187:111819 reverse MW:23828	99	FFTTVNHLKDLPDTPLEIAFVGR	AKFFTTVNHLKDLPDTPLEIA	Acetyl(K)@9	[19]	11	33	missed K-D@9	0.000755732	2671.4	891.475	2671.4	891.474	3	14	1.1.1.5245.18	1	65.8106	2443.95	65.9534
NGO0100	putative GTPase 111187:111819 reverse MW:23828	99	FFTTVNHLKDLPDTPLEIAFVGR	AKFFTTVNHLKDLPDTPLEIA	Acetyl(K)@9	[19]	11	33	missed K-D@9	0.000646937	2671.4	891.475	2671.4	891.474	3	15	2.1.1.5279.14	1	65.9789	1222.96	66.0525
NGO0100	putative GTPase 111187:111819 reverse MW:23828	99	LAYVSKTPGR	TNHVRLAYVSKTPGRTQHINF	Acetyl(K)@6	[56]	51	60	missed K-T@6	-4.74e-05	1132.62	567.319	1132.62	567.319	2	13	1.1.1.2435.17	30.8931	35439	31.0205		NGO0100c,
NGO0100	putative GTPase 111187:111819 reverse MW:23828	99	LAYVSKTPGR	TNHVRLAYVSKTPGRTQHINF	Acetyl(K)@6	[56]	51	60	missed K-T@6	0.00251815	1132.63	567.321	1132.62	567.319	2	13	1.1.1.3229.5	29.8666	4600	30.0226
NGO0100	putative GTPase 111187:111819 reverse MW:23828	99	LAYVSKTPGR	TNHVRLAYVSKTPGRTQHINF	Acetyl(K)@6	[56]	51	60	missed K-T@6	-0.0290301	1132.6	567.305	1132.62	567.319	2	13	1.1.1.4660.7	0	32.054	910.472	31.9751
NGO0101	putative cytochrome precursor 112020:112640 forward MW:22017	99	LGGQHQAYIVEQMNAYKSGQR	AYIVEQMNAYKSGQRKNTIME	Acetyl(K)@17	[175]	159	179	missed K-S@17	-0.000771715	2419.17	807.397	2419.17	807.397	3	10	2.1.1.4884.29	1	46.3622	302.984	46.3706
NGO0101	putative cytochrome precursor 112020:112640 forward MW:22017	99	MSEEDLKAVANFIQGLR	IANRMSEEDLKAVANFIQGLR	Acetyl(K)@7	[197]	191	207	missed K-A@7	0.00652211	1961.99	655.005	1961.99	655.003	3	9	1.1.1.5353.8	1	72.0556	356.864	72.0991
NGO0106	putative S-adenosyl methionine synthetase (MetK) 118490:119683 forward MW:42995	99	AVIEQIIKPVLPPELLTDETKYLINPTGR	LPPELLTDETKYLINPTGRFV	Acetyl(K)@21	[235]	215	243	missed K-Y@21	0.00200213	3301.86	826.471	3301.85	826.471	4	12	1.1.1.5332.12	1	70.8535	377.781	70.9431
NGO0106	putative S-adenosyl methionine synthetase (MetK) 118490:119683 forward MW:42995	99	AVIEQIIKPVLPPELLTDETKYLINPTGR	LPPELLTDETKYLINPTGRFV	Acetyl(K)@21	[235]	215	243	missed K-Y@21	-0.00196132	3301.85	826.47	3301.85	826.471	4	9	1.1.1.5486.19	1	71.0475	502.758	71.0048
NGO0106	putative S-adenosyl methionine synthetase (MetK) 118490:119683 forward MW:42995	99	VADQVSDAILDAILAQDPKAR	ILDAILAQDPKARVAAETLVN	Acetyl(K)@19	[46]	28	48	missed K-A@19	0.00311767	2250.19	751.07	2250.19	751.069	3	16	1.1.1.5295.17	1	68.7106	4114.96	68.8551
NGO0106	putative S-adenosyl methionine synthetase (MetK) 118490:119683 forward MW:42995	99	VADQVSDAILDAILAQDPKAR	ILDAILAQDPKARVAAETLVN	Acetyl(K)@19	[46]	28	48	missed K-A@19	-0.00280596	2250.18	563.553	2250.19	563.554	4	13	2.1.1.5330.3	1	68.9232	816.87	68.9167
NGO0108	conserved hypothetical protein 121405:121887 forward MW:17861	99	MGGYSSQKNLR	VGKMGGYSSQKNLRLALSYFD	Acetyl(K)@8	[103]	96	106	missed K-N@8	-0.0016217	1281.61	641.813	1281.61	641.814	2	11	1.1.1.2370.28	28.4595	4683	28.4672		NGO0108,
NGO0108	conserved hypothetical protein 121405:121887 forward MW:17861	99	LALSYFDMPVTGQPEVFLGNSPTLFDENGKLIDSAR	NSPTLFDENGKLIDSARDFVQ	Oxidation(M)@8; Acetyl(K)@30	[136]	107	142	missed K-L@30	0.00220722	3998.96	1000.75	3998.96	1000.75	4	22	1.1.1.3178.19	59.101	27018	59.1128		NGO0108,
NGO0108	conserved hypothetical protein 121405:121887 forward MW:17861	99	LALSYFDMPVTGQPEVFLGNSPTLFDENGKLIDSAR	NSPTLFDENGKLIDSARDFVQ	Oxidation(M)@8; Acetyl(K)@30	[136]	107	142	missed K-L@30	0.00868089	3998.97	1000.75	3998.96	1000.75	4	10	1.1.1.5305.20	1	69.3074	225.174	69.2611
NGO0108	conserved hypothetical protein 121405:121887 forward MW:17861	99	TIPACLKNAVDIGSKPNADVAWK	ENNRTIPACLKNAVDIGSKPN,CLKNAVDIGSKPNADVAWKNK	Carbamidomethyl(C)@5; Acetyl(K)@7; Acetyl(K)@15	[66, 74]	60	82	missed K-N@7	0.00679094	2551.32	851.446	2551.31	851.444	3	14	1.1.1.3815.6	51.9876	2692	52.0416
NGO0108	conserved hypothetical protein 121405:121887 forward MW:17861	99	TIPACLKNAVDIGSKPNADVAWK	ENNRTIPACLKNAVDIGSKPN	Carbamidomethyl(C)@5; Acetyl(K)@7	[66]	60	82	missed K-N@7	0.000491455	2509.3	837.441	2509.3	837.441	3	12	2.1.1.4986.26	1	52.2458	2995.98	52.3176
NGO0108	conserved hypothetical protein 121405:121887 forward MW:17861	99	TIPACLKNAVDIGSKPNADVAWK	ENNRTIPACLKNAVDIGSKPN	Carbamidomethyl(C)@5; Acetyl(K)@7	[66]	60	82	missed K-N@7	0.0096392	2509.31	628.335	2509.3	628.332	4	11	2.1.1.5045.15	1	52.3182	849.881	52.35
NGO0108	conserved hypothetical protein 121405:121887 forward MW:17861	99	NAVDIGSKPNADVAWKNKPAGIISHSVGK	CLKNAVDIGSKPNADVAWKNK, GSKPNADVAWKNKPAGIISHS	Acetyl(K)@8; Acetyl(K)@16	[74, 82]	67	95	missed K-N@16	0.00444229	3056.61	765.159	3056.6	765.158	4	16	1.1.1.2756.20	42.9743	65847	42.8356		NGO0108,
NGO0108	conserved hypothetical protein 121405:121887 forward MW:17861	99	NAVDIGSKPNADVAWKNKPAGIISHSVGK	CLKNAVDIGSKPNADVAWKNK,GSKPNADVAWKNKPAGIISHS	Acetyl(K)@8; Acetyl(K)@16	[74, 82]	67	95	missed K-N@16	0.00498229	3056.61	765.16	3056.6	765.158	4	18	1.1.1.3558.8	42.2142	13479	42.2661
NGO0108	conserved hypothetical protein 121405:121887 forward MW:17861	99	NAVDIGSKPNADVAWK	CLKNAVDIGSKPNADVAWKNK	Acetyl(K)@8	[74]	67	82		-0.000340574	1725.87	863.941	1725.87	863.942	2	16	1.1.1.2700.28	40.859	86043	41.018		NGO0108,
NGO0108	conserved hypothetical protein 121405:121887 forward MW:17861	99	NAVDIGSKPNADVAWK	CLKNAVDIGSKPNADVAWKNK, ..	Acetyl(K)@8	[74]	67	82		-0.00191157	1725.87	863.941	1725.87	863.942	2	14	2.1.1.2965.11	41.1901	1958	41.1599
NGO0108	conserved hypothetical protein 121405:121887 forward MW:17861	99	NAVDIGSKPNADVAWK	CLKNAVDIGSKPNADVAWKNK	Acetyl(K)@8	[74]	67	82		-0.000870875	1725.87	863.941	1725.87	863.942	2	19	1.1.1.3507.10	40.3338	10799	40.377
NGO0108	conserved hypothetical protein 121405:121887 forward MW:17861	99	NAVDIGSKPNADVAWK	CLKNAVDIGSKPNADVAWKNK	Acetyl(K)@8	[74]	67	82		0.00172037	1725.87	863.942	1725.87	863.942	2	17	1.1.1.3001.10	40.3483	2901	40.3914
NGO0108	conserved hypothetical protein 121405:121887 forward MW:17861	99	NAVDIGSKPNADVAWK	CLKNAVDIGSKPNADVAWKNK	Acetyl(K)@8	[74]	67	82		0.00606544	1725.87	863.945	1725.87	863.942	2	21	1.1.1.4861.12	1	43.5748	1760.15	43.4772
NGO0108	conserved hypothetical protein 121405:121887 forward MW:17861	99	NKPAGIISHSVGKMGGYSSQKNLR	PAGIISHSVGKMGGYSSQKNL,VGKMGGYSSQKNLRLALSYFD	Acetyl(K)@13; Acetyl(K)@21	[95, 103]	83	106	missed K-M@13; missed K-N@21	-0.0106874	2612.34	654.092	2612.35	654.095	4	13	2.1.1.3325.6	36.3698	5189	36.2654
NGO0108	conserved hypothetical protein 121405:121887 forward MW:17861	99	NKPAGIISHSVGKMGGYSSQK	PAGIISHSVGKMGGYSSQKNL	Acetyl(K)@13	[95]	83	103	missed K-M@13	0.00529887	2187.12	547.786	2187.11	547.785	4	10	1.1.1.3290.6	32.1352	1692	32.0743
NGO0108	conserved hypothetical protein 121405:121887 forward MW:17861	99	NKPAGIISHSVGKMGGYSSQK	PAGIISHSVGKMGGYSSQKNL	Acetyl(K)@13; Oxidation(M)@14	[95]	83	103	missed K-M@13	0.00158416	2203.11	551.784	2203.11	551.784	4	16	1.1.1.2329.10	26.9126	4519	26.9655		NGO0108,
NGO0116	putative protein-export protein (SecB) 127825:128265 forward MW:16333	99	LYVKDLSLEVPHAPQIFLEQGDPEVDMR	PVFSIERLYVKDLSLEVPHAP	Acetyl(K)@4	[17]	14	41	missed K-D@4	-0.0018195	3279.65	820.919	3279.65	820.919	4	12	2.1.1.5191.23	1	64.1449	2286.26	64.1634
NGO0131	putative 6-pyruvoyl-tetrahydropterin synthase 140790:141209 forward MW:15749	99	DGMVMDFTDLKAIVK	DGMVMDFTDLKAIVKQHITDP	Acetyl(K)@11	[57]	47	61	missed K-A@11	-0.00355783	1723.85	862.932	1723.85	862.934	2	21	1.1.1.3163.10	58.5118	29956	58.5727		NGO0131,
NGO0131	putative 6-pyruvoyl-tetrahydropterin synthase 140790:141209 forward MW:15749	99	DGMVMDFTDLKAIVK	DGMVMDFTDLKAIVKQHITDP	Acetyl(K)@11	[57]	47	61	missed K-A@11	0.00038044	1723.85	862.934	1723.85	862.934	2	22	1.1.1.3981.3	58.3735	4202	58.3871
NGO0131	putative 6-pyruvoyl-tetrahydropterin synthase 140790:141209 forward MW:15749	99	DGMVMDFTDLKAIVK	DGMVMDFTDLKAIVKQHITDP	Acetyl(K)@11	[57]	47	61	missed K-A@11	-0.00239356	1723.85	862.932	1723.85	862.934	2	17	1.1.1.5282.16	1	67.9624	606.212	67.9261
NGO0132	conserved hypothetical protein 141478:142482 forward MW:36755	99	YEKSCIETADEVR	PKACYAAKYEKSCIETADEVR	Acetyl(K)@3; Carbamidomethyl(C)@5	[256]	254	266	missed K-S@3	0.00337427	1640.74	821.377	1640.74	821.375	2	9	1.1.1.4706.16	1	34.7093	203.741	34.5418
NGO0144	conserved hypothetical protein 152043:152864 reverse MW:31062	99	FPVIGEDKDEVLGILHAK	HSRFPVIGEDKDEVLGILHAK	Acetyl(K)@8	[101]	94	111		0.000407744	2021.08	674.702	2021.08	674.702	3	18	1.1.1.3045.2	53.9769	11879	54.0836		NGO0144c,
NGO0144	conserved hypothetical protein 152043:152864 reverse MW:31062	99	FPVIGEDKDEVLGILHAK	HSRFPVIGEDKDEVLGILHAK	Acetyl(K)@8	[101]	94	111		0.00446793	2021.09	674.703	2021.08	674.702	3	17	1.1.1.3872.4	54.1779	2286	54.2391
NGO0144	conserved hypothetical protein 152043:152864 reverse MW:31062	99	FPVIGEDKDEVLGILHAKDLLK	KDEVLGILHAKDLLKYMFNPE	Acetyl(K)@18	[111]	94	115	missed K-D@8; missed K-D@18	0.00306931	2490.38	623.601	2490.37	623.601	4	15	1.1.1.5216.8	1	64.1009	8328.44	63.9115
NGO0144	conserved hypothetical protein 152043:152864 reverse MW:31062	99	FPVIGEDKDEVLGILHAKDLLK	KDEVLGILHAKDLLKYMFNPE	Acetyl(K)@18	[111]	94	115	missed K-D@8; missed K-D@18	-0.0206205	2490.35	831.125	2490.37	831.132	3	10	1.1.1.5366.25	1	64.0405	1314.05	63.9972
NGO0144	conserved hypothetical protein 152043:152864 reverse MW:31062	99	DLLKYMFNPEQFHLK	LGILHAKDLLKYMFNPEQFHL	Acetyl(K)@4	[115]	112	126	missed K-Y@4	0.00178211	1963.99	655.67	1963.99	655.669	3	13	1.1.1.3102.4	56.166	3283	56.1552		NGO0144c,
NGO0144	conserved hypothetical protein 152043:152864 reverse MW:31062	99	DLLKYMFNPEQFHLK	LGILHAKDLLKYMFNPEQFHL	Acetyl(K)@4	[115]	112	126	missed K-Y@4	0.0001564	1963.99	655.67	1963.99	655.669	3	13	1.1.1.5223.10	1	64.5151	3986.81	64.6127
NGO0144	conserved hypothetical protein 152043:152864 reverse MW:31062	99	SLTALLKEFR	PEGKSLTALLKEFREQRNHMA	Acetyl(K)@7	[146]	140	149	missed K-E@7	-0.00542875	1218.69	610.353	1218.7	610.356	2	11	2.1.1.5148.13	1	61.6313	731.14	61.7827
NGO0144	conserved hypothetical protein 152043:152864 reverse MW:31062	99	MNVLKENDSIER	MITRSRMNVLKENDSIERITA	Acetyl(K)@5	[74]	70	81	missed K-E@5	0.00648832	1488.73	745.373	1488.72	745.369	2	9	2.1.1.4802.24	1	38.327	166.643	38.2815
NGO0146	putative porphobilinogen deaminase 153500:154432 forward MW:33613	99	LSKLDNGEYDAIILAAAGLQR	LRGNVQTRLSKLDNGEYDAII	Acetyl(K)@3	[158]	156	176	missed K-L@3	-0.00366958	2272.2	758.408	2272.21	758.409	3	20	1.1.1.3964.3	57.7128	2561	57.7347
NGO0146	putative porphobilinogen deaminase 153500:154432 forward MW:33613	99	LSKLDNGEYDAIILAAAGLQR	LRGNVQTRLSKLDNGEYDAII	Acetyl(K)@3	[158]	156	176	missed K-L@3	-0.00684711	2272.2	758.407	2272.21	758.409	3	11	2.1.1.5234.18	1	66.6535	953.509	66.5046
NGO0146	putative porphobilinogen deaminase 153500:154432 forward MW:33613	99	ESLLAMWQAKHIQGR	RESLLAMWQAKHIQGRLKALY	Acetyl(K)@10	[21]	12	26	missed K-H@10	-0.00383945	1808.93	905.473	1808.94	905.475	2	18	1.1.1.5028.29	1	53.2212	1275.24	53.2297
NGO0146	putative porphobilinogen deaminase 153500:154432 forward MW:33613	99	ESLLAMWQAKHIQGR	RESLLAMWQAKHIQGRLKALY	Acetyl(K)@10	[21]	12	26	missed K-H@10	-0.00576769	1808.93	603.984	1808.94	603.986	3	12	2.1.1.5064.16	1	53.4245	1497.15	53.3963
NGO0146	putative porphobilinogen deaminase 153500:154432 forward MW:33613	99	VGGKGLFVKELEQSLQDGR	LDRTLSKVGGKGLFVKELEQS, SKVGGKGLFVKELEQSLQDGR	Acetyl(K)@4; Acetyl(K)@9	[59, 64]	56	74	missed K-G@4; missed K-E@9	-0.000414203	2143.13	715.383	2143.13	715.383	3	14	2.1.1.5236.18	1	66.77	621.754	66.7967
NGO0146	putative porphobilinogen deaminase 153500:154432 forward MW:33613	99	GLFVKELEQSLQDGR	SKVGGKGLFVKELEQSLQDGR	Acetyl(K)@5	[64]	60	74		-0.00206936	1759.91	880.962	1759.91	880.963	2	14	1.1.1.3089.23	55.6823	12972	55.6942		NGO0146,
NGO0146	putative porphobilinogen deaminase 153500:154432 forward MW:33613	99	GLFVKELEQSLQDGR	SKVGGKGLFVKELEQSLQDGR	Acetyl(K)@5	[64]	60	74		0.00264583	1759.91	880.964	1759.91	880.963	2	19	2.1.1.3836.8	55.7442	2438	55.7594
NGO0146	putative porphobilinogen deaminase 153500:154432 forward MW:33613	99	GLFVKELEQSLQDGR	SKVGGKGLFVKELEQSLQDGR	Acetyl(K)@5	[64]	60	74	missed K-E@5	9.31e-06	1759.91	587.644	1759.91	587.644	3	19	1.1.1.5195.13	1	62.8903	15150.1	63.0411
NGO0146	putative porphobilinogen deaminase 153500:154432 forward MW:33613	99	GLFVKELEQSLQDGR	SKVGGKGLFVKELEQSLQDGR	Acetyl(K)@5	[64]	60	74	missed K-E@5	-0.00528973	1759.91	880.96	1759.91	880.963	2	19	2.1.1.5235.21	1	63.3959	3446.93	63.3008
NGO0149	putative ATP-dependent RNA helicase 157765:159135 reverse MW:50873	99	ELADQIDQNVQGYIKNLPLR	QIDQNVQGYIKNLPLRHTVLF	Acetyl(K)@15	[104]	90	109	missed K-N@15	0.00246827	2368.24	790.421	2368.24	790.42	3	11	2.1.1.5186.16	1	63.8408	992.048	63.9294
NGO0149	putative ATP-dependent RNA helicase 157765:159135 reverse MW:50873	99	ELADQIDQNVQGYIKNLPLR	QIDQNVQGYIKNLPLRHTVLF	Acetyl(K)@15	[104]	90	109	missed K-N@15	-0.000627575	2368.24	790.42	2368.24	790.42	3	11	1.1.1.5363.14	1	63.8467	967.876	63.9387
NGO0156	conserved hypothetical protein 163144:163935 forward MW:30500	99	DFKWNNYISR	DGDFGDSRDFKWNNYISRYHQ	Acetyl(K)@3	[143]	141	150	missed K-W@3	-0.00444213	1383.65	692.834	1383.66	692.836	2	11	1.1.1.5132.25	1	50.4452	942.486	50.5176
NGO0156	conserved hypothetical protein 163144:163935 forward MW:30500	99	LGMDGSKVWEAFHAGR	FPGKLGMDGSKVWEAFHAGRL	Acetyl(K)@7	[192]	186	201	missed K-V@7	0.00565702	1801.86	601.628	1801.86	601.626	3	14	2.1.1.5005.12	1	53.3221	2982.11	53.3589
NGO0156	conserved hypothetical protein 163144:163935 forward MW:30500	99	LGMDGSKVWEAFHAGR	FPGKLGMDGSKVWEAFHAGRL	Acetyl(K)@7	[192]	186	201	missed K-V@7	0.00992128	1801.87	601.63	1801.86	601.626	3	11	2.1.1.5064.15	1	53.4228	968.453	53.4546
NGO0156	conserved hypothetical protein 163144:163935 forward MW:30500	99	FDADEYEMEIKR	FDADEYEMEIKRIRNYLSAQT	Acetyl(K)@11	[240]	230	241	missed K-R@11	0.02245	1586.71	794.365	1586.69	794.353	2	8	1.1.1.2777.20	43.7774	937	43.7476		NGO0156,
NGO0158	putative aminopeptidase N 164163:166763 forward MW:97517	99	GLNIFNTKFVLADSR	ENKGLNIFNTKFVLADSRTAT	Acetyl(K)@8	[270]	263	277	missed K-F@8	8.52e-06	1735.93	579.649	1735.93	579.649	3	11	2.1.1.5162.6	1	62.4275	374.244	62.4743
NGO0158	putative aminopeptidase N 164163:166763 forward MW:97517	99	AGEPLVLDGSAKLLSVK	GEPLVLDGSAKLLSVKINGAA	Acetyl(K)@12	[56]	45	61	missed K-L@12	-0.00310472	1737.98	580.335	1737.99	580.336	3	18	2.1.1.5062.12	1	56.6216	1800.9	56.6
NGO0158	putative aminopeptidase N 164163:166763 forward MW:97517	99	AGEPLVLDGSAKLLSVK	GEPLVLDGSAKLLSVKINGAA	Acetyl(K)@12	[56]	45	61	missed K-L@12	-0.00778741	1737.98	580.334	1737.99	580.336	3	10	2.1.1.5120.15	1	56.6729	1005.23	56.6462
NGO0158	putative aminopeptidase N 164163:166763 forward MW:97517	99	LLAAVEKVISDDLLDNAFK	KHEKLLAAVEKVISDDLLDNA	Acetyl(K)@7	[596]	590	608	missed K-V@7	-0.00374848	2115.14	706.055	2115.15	706.056	3	15	2.1.1.5386.7	1	75.4876	431.085	75.5227
NGO0158	putative aminopeptidase N 164163:166763 forward MW:97517	99	LLAAVEKVISDDLLDNAFK	KHEKLLAAVEKVISDDLLDNA	Acetyl(K)@7	[596]	590	608	missed K-V@7	0.000800586	2115.15	706.056	2115.15	706.056	3	16	2.1.1.5444.5	1	75.506	284.962	75.5411
NGO0158	putative aminopeptidase N 164163:166763 forward MW:97517	99	ADPAHIETVAEKYGEMAQNMTHEWGILSAVNGNESDTR	DPAHIETVAEKYGEMAQNMTH	Acetyl(K)@12	[700]	689	726	missed K-Y@12	0.00497984	4212.91	1054.24	4212.91	1054.24	4	19	1.1.1.5322.15	1	70.3021	1980.5	70.365
NGO0158	putative aminopeptidase N 164163:166763 forward MW:97517	99	NLVKQELQCIR	KLEPHRKNLVKQELQCIRAQE	Acetyl(K)@4; Carbamidomethyl(C)@9	[842]	839	849	missed K-Q@4	0.000321555	1441.77	721.893	1441.77	721.893	2	11	2.1.1.4968.23	1	47.8748	668.109	47.8354
NGO0158	putative aminopeptidase N 164163:166763 forward MW:97517	99	YLKDYQTPAYR	XXMSKTVRYLKDYQTPAYRIL	Acetyl(K)@3	[9]	7	17	missed K-D@3	-0.00279273	1458.71	730.363	1458.71	730.364	2	13	1.1.1.4739.29	1	36.5944	1114.47	36.7182
NGO0158	putative aminopeptidase N 164163:166763 forward MW:97517	99	YLKDYQTPAYR	XXMSKTVRYLKDYQTPAYRIL	Acetyl(K)@3	[9]	7	17	missed K-D@3	-0.00347017	1458.71	730.363	1458.71	730.364	2	14	1.1.1.4894.22	1	36.7427	744.567	36.8151
NGO0171	putative 50S ribosomal protein L19 174157:174519 reverse MW:13768	99	GLTGKAAR	KLYYLRGLTGKAARIKEKLPA	Acetyl(K)@5	[108]	104	111	missed K-A@5	-0.0083502	814.458	408.236	814.466	408.24	2	10	1.1.1.2183.4	21.459	885	21.4442		NGO0171c,
NGO0171	putative 50S ribosomal protein L19 174157:174519 reverse MW:13768	99	GLTGKAAR	KLYYLRGLTGKAARIKEKLPA	Acetyl(K)@5	[108]	104	111	missed K-A@5	-0.00178399	814.464	408.239	814.466	408.24	2	9	2.1.1.2878.2	19.8864	1392	19.9083
NGO0171	putative 50S ribosomal protein L19 174157:174519 reverse MW:13768	99	IKEKLPAR	LTGKAARIKEKLPARKGXXXX	Acetyl(K)@4	[115]	112	119	missed K-L@4	0.00147802	995.614	498.814	995.613	498.814	2	8	1.1.1.3018.6	22.0969	1133	22.0687
NGO0171	putative 50S ribosomal protein L19 174157:174519 reverse MW:13768	99	TFQLYSPTVEKIEVK	TFQLYSPTVEKIEVKRRGDVR	Acetyl(K)@11	[85]	75	89	missed K-I@11	0.00211851	1822.97	608.665	1822.97	608.664	3	18	2.1.1.2848.3	48.7961	11140	48.8973		NGO0171c,
NGO0171	putative 50S ribosomal protein L19 174157:174519 reverse MW:13768	99	TFQLYSPTVEKIEVKR	TFQLYSPTVEKIEVKRRGDVR	Acetyl(K)@11	[85]	75	90	missed K-I@11; missed K-R@15	0.000146165	1979.07	660.698	1979.07	660.698	3	13	1.1.1.2796.13	44.4905	46715	44.625		NGO0171c,
NGO0171	putative 50S ribosomal protein L19 174157:174519 reverse MW:13768	99	TFQLYSPTVEKIEVK	TFQLYSPTVEKIEVKRRGDVR, ..	Acetyl(K)@11	[85]	75	89	missed K-I@11	-0.00105337	1822.97	608.664	1822.97	608.664	3	18	2.1.1.3168.3	48.9018	4563	48.9254
NGO0171	putative 50S ribosomal protein L19 174157:174519 reverse MW:13768	99	TFQLYSPTVEKIEVK	TFQLYSPTVEKIEVKRRGDVR	Acetyl(K)@11	[85]	75	89	missed K-I@11	-0.00297948	1822.97	912.492	1822.97	912.493	2	15	1.1.1.3720.7	48.3569	9633	48.4387
NGO0171	putative 50S ribosomal protein L19 174157:174519 reverse MW:13768	99	TFQLYSPTVEKIEVKR	TFQLYSPTVEKIEVKRRGDVR	Acetyl(K)@11	[85]	75	90	missed K-I@11; missed K-R@15	0.00101238	1979.07	660.698	1979.07	660.698	3	17	1.1.1.3606.6	44.0269	24417	44.1249
NGO0171	putative 50S ribosomal protein L19 174157:174519 reverse MW:13768	99	TFQLYSPTVEKIEVKR	TFQLYSPTVEKIEVKRRGDVR	Acetyl(K)@11	[85]	75	90	missed K-I@11; missed K-R@15	0.0020371	1979.07	660.699	1979.07	660.698	3	11	1.1.1.3102.10	44.15	3112	44.1652
NGO0171	putative 50S ribosomal protein L19 174157:174519 reverse MW:13768	99	TFQLYSPTVEKIEVK	TFQLYSPTVEKIEVKRRGDVR	Acetyl(K)@11	[85]	75	89	missed K-I@11	-0.000575564	1822.97	912.493	1822.97	912.493	2	12	1.1.1.3215.7	48.4528	1806	48.4194
NGO0171	putative 50S ribosomal protein L19 174157:174519 reverse MW:13768	99	TFQLYSPTVEKIEVK	TFQLYSPTVEKIEVKRRGDVR	Acetyl(K)@11	[85]	75	89	missed K-I@11	-0.0031304	1822.97	912.491	1822.97	912.493	2	15	1.1.1.5025.30	1	53.0492	2149.69	53.1138
NGO0171	putative 50S ribosomal protein L19 174157:174519 reverse MW:13768	99	TFQLYSPTVEKIEVK	TFQLYSPTVEKIEVKRRGDVR	Acetyl(K)@11	[85]	75	89	missed K-I@11	-0.000213289	1822.97	912.493	1822.97	912.493	2	15	1.1.1.5180.30	1	53.2363	844.979	53.3011
NGO0171	putative 50S ribosomal protein L19 174157:174519 reverse MW:13768	99	TFQLYSPTVEKIEVKR	YSPTVEKIEVKRRGDVRRAKL, ..	Acetyl(K)@15	[89]	75	90	missed K-I@11; missed K-R@15	0.00342735	1979.08	660.699	1979.07	660.698	3	13	1.1.1.2940.11	43.9057	3527	43.9658
NGO0171	putative 50S ribosomal protein L19 174157:174519 reverse MW:13768	99	AKLYYLR	VKRRGDVRRAKLYYLRGLTGK	Acetyl(K)@2	[98]	97	103	missed K-L@2	-0.000851255	967.548	484.781	967.549	484.782	2	9	1.1.1.3419.2	36.9907	16650	37.1325
NGO0173	putative 16S rRNA processing protein (RimM) 175286:175792 reverse MW:18756	99	VAMGYIKGVFGIK	TQNRVAMGYIKGVFGIKGWLK	Acetyl(K)@7	[14]	8	20	missed K-G@7	-0.00411431	1423.79	712.9	1423.79	712.902	2	15	2.1.1.5137.12	1	60.986	1392.11	61.0228
NGO0173	putative 16S rRNA processing protein (RimM) 175286:175792 reverse MW:18756	99	GVFGIKGWLK	MGYIKGVFGIKGWLKIAANTE	Acetyl(K)@6	[20]	15	24	missed K-G@6	0.00146164	1145.66	573.838	1145.66	573.837	2	14	2.1.1.5107.13	1	59.2434	722.483	59.2785
NGO0173	putative 16S rRNA processing protein (RimM) 175286:175792 reverse MW:18756	99	IAANTEYSDSLLDYPEWHLAKDGK	LLDYPEWHLAKDGKTVSVTLE	Acetyl(K)@21	[45]	25	48	missed K-D@21	0.00136073	2777.32	926.78	2777.32	926.78	3	10	1.1.1.5069.29	1	55.5926	691.653	55.5432
NGO0174	putative ribosomal protein S16 175811:176053 reverse MW:9319	99	GGSKHRPFYNVIVTDSR	VVIRLARGGSKHRPFYNVIVT	Acetyl(K)@4	[12]	9	25	missed K-H@4	0.00326999	1974.01	659.011	1974.01	659.01	3	16	1.1.1.3313.8	33.0112	3254	33.0929
NGO0174	putative ribosomal protein S16 175811:176053 reverse MW:9319	99	GGSKHRPFYNVIVTDSR	VVIRLARGGSKHRPFYNVIVT	Acetyl(K)@4	[12]	9	25	missed K-H@4	0.000212139	1974.01	494.509	1974.01	494.509	4	13	2.1.1.4733.13	1	37.6783	3221.17	37.5411
NGO0174	putative ribosomal protein S16 175811:176053 reverse MW:9319	99	GGSKHRPFYNVIVTDSR	VVIRLARGGSKHRPFYNVIVT	Acetyl(K)@4	[12]	9	25	missed K-H@4	0.00194201	1974.01	659.01	1974.01	659.01	3	13	1.1.1.4908.15	1	37.5436	702.81	37.7346
NGO0174	putative ribosomal protein S16 175811:176053 reverse MW:9319	99	GFYNPVANEKQER	VGFYNPVANEKQERVRLNADR	Acetyl(K)@10	[46]	37	49	cleaved V-G@N-term; missed K-Q@10	-0.00270554	1592.76	797.385	1592.76	797.386	2	8	2.1.1.4758.26	1	39.1321	610.614	39.2027
NGO0174	putative ribosomal protein S16 175811:176053 reverse MW:9319	99	VGFYNPVANEKQER	VGFYNPVANEKQERVRLNADR	Acetyl(K)@11	[46]	36	49	missed K-Q@11	0.000875784	1691.83	846.921	1691.83	846.921	2	22	1.1.1.2670.6	39.7349	484467	39.8135		NGO0174c,
NGO0174	putative ribosomal protein S16 175811:176053 reverse MW:9319	99	VGFYNPVANEKQER	VGFYNPVANEKQERVRLNADR, ..	Acetyl(K)@11	[46]	36	49	missed K-Q@11	-0.00044124	1691.83	846.92	1691.83	846.921	2	13	1.1.1.2825.14	39.5777	15490	39.6963
NGO0174	putative ribosomal protein S16 175811:176053 reverse MW:9319	99	VGFYNPVANEKQ	VGFYNPVANEKQERVRLNADR	Acetyl(K)@11	[46]	36	47	cleaved Q-E@C-term; missed K-Q@11	-0.00494829	1406.68	704.346	1406.68	704.349	2	13	2.1.1.3532.4	44.1408	1012	44.0797
NGO0174	putative ribosomal protein S16 175811:176053 reverse MW:9319	99	VGFYNPVANEKQER	VGFYNPVANEKQERVRLNADR	Acetyl(K)@11	[46]	36	49	missed K-Q@11	-0.00180153	1691.82	846.92	1691.83	846.921	2	18	1.1.1.3475.5	39.1253	232956	39.3926
NGO0174	putative ribosomal protein S16 175811:176053 reverse MW:9319	99	VGFYNPVANEKQER	VGFYNPVANEKQERVRLNADR	Acetyl(K)@11	[46]	36	49	missed K-Q@11	0.000362599	1691.83	846.921	1691.83	846.921	2	15	1.1.1.2971.5	39.2089	22757	39.3294
NGO0174	putative ribosomal protein S16 175811:176053 reverse MW:9319	99	VGFYNPVANEKQER	VGFYNPVANEKQERVRLNADR	Acetyl(K)@11	[46]	36	49	missed K-Q@11	0.00250406	1691.83	846.922	1691.83	846.921	2	19	1.1.1.4839.25	1	42.3204	20276.4	42.3355
NGO0174	putative ribosomal protein S16 175811:176053 reverse MW:9319	99	VGFYNPVANEKQER	VGFYNPVANEKQERVRLNADR	Acetyl(K)@11	[46]	36	49	missed K-Q@11	-0.000597151	1691.83	846.92	1691.83	846.921	2	18	1.1.1.4992.23	1	42.3787	11053	42.5586
NGO0174	putative ribosomal protein S16 175811:176053 reverse MW:9319	99	LNHWIAQGAQVSDSVAKLIKEQK	QGAQVSDSVAKLIKEQKAVXX, QVSDSVAKLIKEQKAVXXXXX	Acetyl(K)@17; Acetyl(K)@20	[73, 76]	57	79	missed K-L@17	0.0257692	2646.44	883.154	2646.41	883.145	3	12	2.1.1.2977.10	53.7042	1737	53.6889		NGO0174c,
NGO0174	putative ribosomal protein S16 175811:176053 reverse MW:9319	99	LNHWIAQGAQVSDSVAKLIKEQK	QGAQVSDSVAKLIKEQKAVXX,QVSDSVAKLIKEQKAVXXXXX	Acetyl(K)@17; Acetyl(K)@20	[73, 76]	57	79	missed K-L@17	0.00462687	2646.42	883.146	2646.41	883.145	3	22	1.1.1.3858.3	53.6371	5232	53.7009
NGO0174	putative ribosomal protein S16 175811:176053 reverse MW:9319	99	LNHWIAQGAQVSDSVAKLIK	QGAQVSDSVAKLIKEQKAVXX	Acetyl(K)@17	[73]	57	76	missed K-L@17	-0.00458871	2219.2	740.741	2219.21	740.743	3	21	1.1.1.2959.12	50.6688	35405	50.7665		NGO0174c,
NGO0174	putative ribosomal protein S16 175811:176053 reverse MW:9319	99	LNHWIAQGAQVSDSVAKLIK	QGAQVSDSVAKLIKEQKAVXX, ..	Acetyl(K)@17	[73]	57	76	missed K-L@17	-0.00112113	2219.21	740.742	2219.21	740.743	3	23	1.1.1.3119.3	50.72	5981	50.7094
NGO0174	putative ribosomal protein S16 175811:176053 reverse MW:9319	99	LNHWIAQGAQVSDSVAKLIK	QGAQVSDSVAKLIKEQKAVXX	Acetyl(K)@17	[73]	57	76	missed K-L@17	0.00260926	2219.21	740.744	2219.21	740.743	3	20	1.1.1.3773.6	50.3726	32430	50.5413
NGO0174	putative ribosomal protein S16 175811:176053 reverse MW:9319	99	LNHWIAQGAQVSDSVAKLIK	QGAQVSDSVAKLIKEQKAVXX	Acetyl(K)@17	[73]	57	76	missed K-L@17	0.00283942	2219.21	740.744	2219.21	740.743	3	18	1.1.1.3268.7	50.456	5334	50.5145
NGO0174	putative ribosomal protein S16 175811:176053 reverse MW:9319	99	LNHWIAQGAQVSDSVAKLIK	QGAQVSDSVAKLIKEQKAVXX	Acetyl(K)@17	[73]	57	76	missed K-L@17	-0.0024139	2219.2	740.742	2219.21	740.743	3	18	2.1.1.5053.22	1	56.1173	4360.71	56.195
NGO0174	putative ribosomal protein S16 175811:176053 reverse MW:9319	99	LNHWIAQGAQVSDSVAKLIK	QGAQVSDSVAKLIKEQKAVXX	Acetyl(K)@17	[73]	57	76	missed K-L@17	-0.00219993	2219.2	740.742	2219.21	740.743	3	20	1.1.1.5231.19	1	56.1695	1880.04	56.2524
NGO0174	putative ribosomal protein S16 175811:176053 reverse MW:9319	99	SDSVAKLIK	QGAQVSDSVAKLIKEQKAVXX	Acetyl(K)@6	[73]	68	76	cleaved V-S@N-term; missed K-L@6	-0.000946372	1001.57	501.795	1001.58	501.795	2	11	1.1.1.3336.5	33.8758	1734	33.8893
NGO0174	putative ribosomal protein S16 175811:176053 reverse MW:9319	99	SDSVAKLIK	QGAQVSDSVAKLIKEQKAVXX	Acetyl(K)@6	[73]	68	76	cleaved V-S@N-term; missed K-L@6	-0.00145778	1001.57	501.794	1001.58	501.795	2	13	2.1.1.4729.6	0	37.4452	5234.87	37.5411
NGO0174	putative ribosomal protein S16 175811:176053 reverse MW:9319	99	LNADRLNHWIAQGAQVSDSVAKLIK	QVSDSVAKLIKEQKAVXXXXX	Acetyl(K)@25	[76]	52	76	missed R-L@5; missed K-L@22	0.00483554	2788.5	930.508	2788.5	930.507	3	11	1.1.1.3871.9	54.1521	1082	54.1237
NGO0174	putative ribosomal protein S16 175811:176053 reverse MW:9319	99	LIKEQK	QVSDSVAKLIKEQKAVXXXXX	Acetyl(K)@3	[76]	74	79		-0.000408164	799.48	400.747	799.48	400.747	2	9	1.1.1.2137.2	19.736	9933	19.799		NGO0174c,
NGO0174	putative ribosomal protein S16 175811:176053 reverse MW:9319	99	LIKEQK	QVSDSVAKLIKEQKAVXXXXX	Acetyl(K)@3	[76]	74	79		0.00131571	799.482	400.748	799.48	400.747	2	9	1.1.1.1612.2	9.9036	1312	9.8613
NGO0174	putative ribosomal protein S16 175811:176053 reverse MW:9319	99	LIKEQKAV	DSVAKLIKEQKAVXXXXXXXX	Acetyl(K)@6	[79]	74	81	missed K-A@6	-0.00370578	969.582	485.798	969.586	485.8	2	10	1.1.1.2331.3	26.9761	17846	26.8526		NGO0174c,
NGO0174	putative ribosomal protein S16 175811:176053 reverse MW:9319	99	LIKEQKAV	DSVAKLIKEQKAVXXXXXXXX, ..	Acetyl(K)@6	[79]	74	81	missed K-A@6	-0.00517659	969.581	485.798	969.586	485.8	2	10	1.1.1.2483.5	26.7446	4884	26.8401
NGO0174	putative ribosomal protein S16 175811:176053 reverse MW:9319	99	LIKEQKAV	DSVAKLIKEQKAVXXXXXXXX	Acetyl(K)@6	[79]	74	81	missed K-A@6	-0.00224682	969.584	485.799	969.586	485.8	2	11	1.1.1.3110.4	25.3477	5643	25.439
NGO0174	putative ribosomal protein S16 175811:176053 reverse MW:9319	99	LIKEQKAV	DSVAKLIKEQKAVXXXXXXXX	Acetyl(K)@6	[79]	74	81	missed K-A@6	-0.00114837	969.585	485.8	969.586	485.8	2	8	2.1.1.2533.4	25.5634	1198	25.6165
NGO0177	putative two-component system transcriptional response regulator 180061:180735 reverse MW:24779	99	IIGLEMGADDYVPKPCTPR	LEMGADDYVPKPCTPRELLAR	Acetyl(K)@14; Carbamidomethyl(C)@16	[101]	88	106		0.0215618	2173.08	725.366	2173.05	725.359	3	10	1.1.1.3716.8	48.1894	5981	48.3621
NGO0177	putative two-component system transcriptional response regulator 180061:180735 reverse MW:24779	99	AQHSGEQNNAPNSISVSDVVLYPAKR	SVSDVVLYPAKRQASVKDMPL	Acetyl(K)@25	[143]	119	144	missed K-R@25	-0.00655139	2822.39	706.604	2822.39	706.606	4	14	1.1.1.2747.18	42.6291	4911	42.6834		NGO0177c,
NGO0177	putative two-component system transcriptional response regulator 180061:180735 reverse MW:24779	99	HAGQVVSKETLSVEALDRK	LMRHAGQVVSKETLSVEALDR	Acetyl(K)@8	[176]	169	187	missed R-K@18	0.000370705	2108.12	703.715	2108.12	703.715	3	21	1.1.1.2591.20	36.7516	14183	36.8029		NGO0177c,
NGO0177	putative two-component system transcriptional response regulator 180061:180735 reverse MW:24779	99	HAGQVVSKETLSVEALDRK	LMRHAGQVVSKETLSVEALDR, ..	Acetyl(K)@8	[176]	169	187	missed R-K@18	-0.00191458	2108.12	528.037	2108.12	528.038	4	11	1.1.1.2748.14	36.6692	1785	36.6886
NGO0177	putative two-component system transcriptional response regulator 180061:180735 reverse MW:24779	99	HAGQVVSKETLSVEALDR	LMRHAGQVVSKETLSVEALDR	Acetyl(K)@8	[176]	169	186		-0.000957513	1980.03	661.016	1980.03	661.016	3	21	1.1.1.3496.4	39.9035	5633	39.9212
NGO0177	putative two-component system transcriptional response regulator 180061:180735 reverse MW:24779	99	HAGQVVSKETLSVEALDRK	LMRHAGQVVSKETLSVEALDR	Acetyl(K)@8	[176]	169	187	missed R-K@18	-0.000322976	2108.12	528.038	2108.12	528.038	4	16	1.1.1.3398.8	36.2183	10597	36.3448
NGO0177	putative two-component system transcriptional response regulator 180061:180735 reverse MW:24779	99	HAGQVVSKETLSVEALDRK	LMRHAGQVVSKETLSVEALDR	Acetyl(K)@8	[176]	169	187	missed R-K@18	0.00537147	2108.13	528.039	2108.12	528.038	4	17	1.1.1.2891.7	36.2241	2735	36.2823
NGO0177	putative two-component system transcriptional response regulator 180061:180735 reverse MW:24779	99	KLAKFDR	ETLSVEALDRKLAKFDRSIDV, SVEALDRKLAKFDRSIDVHIS	Acetyl(K)@1; Acetyl(K)@4	[187, 190]	187	193	missed K-L@1; missed K-F@4	-0.00148799	960.538	481.276	960.539	481.277	2	11	1.1.1.2452.6	31.5146	12196	31.5785		NGO0177c,
NGO0177	putative two-component system transcriptional response regulator 180061:180735 reverse MW:24779	99	KLAKFDR	ETLSVEALDRKLAKFDRSIDV, SVEALDRKLAKFDRSIDVHIS	Acetyl(K)@1; Acetyl(K)@4	[187, 190]	187	193	missed K-L@1; missed K-F@4	-0.000372315	960.539	481.277	960.539	481.277	2	10	1.1.1.4675.7	1	32.9019	2598.43	32.8899
NGO0177	putative two-component system transcriptional response regulator 180061:180735 reverse MW:24779	99	KLAKFDR	SVEALDRKLAKFDRSIDVHIS	Acetyl(K)@4	[190]	187	193	missed K-L@1; missed K-F@4	0.000527508	918.529	460.272	918.529	460.272	2	10	1.1.1.3041.4	22.9698	9377	23.0128
NGO0177	putative two-component system transcriptional response regulator 180061:180735 reverse MW:24779	99	GLGYLFVKN	TVRGLGYLFVKNXXXXXXXXX	Acetyl(K)@8	[224]	217	225	missed K-N@8	-0.000676937	1051.57	526.792	1051.57	526.792	2	13	2.1.1.2956.2	52.8936	5968	52.9991		NGO0177c,
NGO0177	putative two-component system transcriptional response regulator 180061:180735 reverse MW:24779	99	GLGYLFVKN	TVRGLGYLFVKNXXXXXXXXX	Acetyl(K)@8	[224]	217	225	missed K-N@8	-0.00383144	1051.57	526.79	1051.57	526.792	2	13	1.1.1.3832.2	52.6245	2817	52.6539
NGO0177	putative two-component system transcriptional response regulator 180061:180735 reverse MW:24779	99	GLGYLFVKN	TVRGLGYLFVKNXXXXXXXXX	Acetyl(K)@8	[224]	217	225	missed K-N@8	-0.0022296	1051.57	526.791	1051.57	526.792	2	14	1.1.1.5096.6	1	57.1218	13842.6	57.0524
NGO0177	putative two-component system transcriptional response regulator 180061:180735 reverse MW:24779	99	GLGYLFVKN	TVRGLGYLFVKNXXXXXXXXX	Acetyl(K)@8	[224]	217	225	missed K-N@8	-0.000509229	1051.57	526.792	1051.57	526.792	2	12	2.1.1.5130.7	1	57.2434	3189.7	57.1139
NGO0177	putative two-component system transcriptional response regulator 180061:180735 reverse MW:24779	99	MNGLDVLKNVR	MPKMNGLDVLKNVRARSTVPI	Acetyl(K)@8	[65]	58	68	missed K-N@8	-7.01e-05	1299.7	650.856	1299.7	650.856	2	16	1.1.1.2836.2	45.997	10021	46.0255		NGO0177c,
NGO0177	putative two-component system transcriptional response regulator 180061:180735 reverse MW:24779	99	MNGLDVLKNVR	MPKMNGLDVLKNVRARSTVPI	Acetyl(K)@8	[65]	58	68	missed K-N@8	-0.00155054	1299.7	650.855	1299.7	650.856	2	15	1.1.1.4974.18	1	50.0736	24169.4	50.216
NGO0183	sec-independent protein translocase (TatA) 185219:185419 reverse MW:7404	99	DLGGAVHDFKQGLNEGTDGK	KDLGGAVHDFKQGLNEGTDGK	Acetyl(K)@10	[40]	31	50	missed K-Q@10	0.00324823	2099	700.672	2098.99	700.671	3	13	1.1.1.5159.19	1	51.9991	1392.88	52.0242
NGO0184	putative histidine triad-family protein (HitA) 185469:185789 reverse MW:11611	99	EIPAQTVYEDGEMVCFKDINPAAPLHLLLIPK	VYEDGEMVCFKDINPAAPLHL	Carbamidomethyl(C)@15; Acetyl(K)@17	[29]	13	44		-0.00399966	3662.87	916.725	3662.87	916.725	4	14	2.1.1.3115.11	58.9802	12654	59.031		NGO0184c,
NGO0184	putative histidine triad-family protein (HitA) 185469:185789 reverse MW:11611	99	EIPAQTVYEDGEMVCFKDINPAAPLHLLLIPK	VYEDGEMVCFKDINPAAPLHL	Carbamidomethyl(C)@15; Acetyl(K)@17	[29]	13	44		0.00744706	3662.88	916.727	3662.87	916.725	4	14	1.1.1.4001.8	59.1511	3996	59.1179
NGO0184	putative histidine triad-family protein (HitA) 185469:185789 reverse MW:11611	99	EIPAQTVYEDGEMVCFKDINPAAPLHLLLIPK	VYEDGEMVCFKDINPAAPLHL	Carbamidomethyl(C)@15; Acetyl(K)@17	[29]	13	44	missed K-D@17	0.0071652	3662.88	916.727	3662.87	916.725	4	11	2.1.1.5363.9	1	70.8866	673.205	70.8917
NGO0184	putative histidine triad-family protein (HitA) 185469:185789 reverse MW:11611	99	VPEIAKASGLTDGFKTLINTGK	KMMLKVPEIAKASGLTDGFKT, AKASGLTDGFKTLINTGKGGG	Acetyl(K)@6; Acetyl(K)@15	[73, 82]	68	89	missed K-A@6; missed K-T@15	-0.00445946	2343.26	782.095	2343.27	782.097	3	15	1.1.1.3107.9	56.3621	2720	56.3473		NGO0184c,
NGO0184	putative histidine triad-family protein (HitA) 185469:185789 reverse MW:11611	99	VPEIAKASGLTDGFKTLINTGK	KMMLKVPEIAKASGLTDGFKT, AKASGLTDGFKTLINTGKGGG	Acetyl(K)@6; Acetyl(K)@15	[73, 82]	68	89	missed K-A@6; missed K-T@15	-0.00226193	2343.27	782.096	2343.27	782.097	3	12	2.1.1.5193.22	1	64.2599	574.59	64.3389
NGO0184	putative histidine triad-family protein (HitA) 185469:185789 reverse MW:11611	99	VPEIAKASGLTDGFK	KMMLKVPEIAKASGLTDGFKT	Acetyl(K)@6	[73]	68	82	missed K-A@6	-0.00495846	1573.83	787.922	1573.84	787.925	2	12	1.1.1.4952.17	1	48.8062	1108.27	48.9493
NGO0184	putative histidine triad-family protein (HitA) 185469:185789 reverse MW:11611	99	VPEIAKASGLTDGFK	KMMLKVPEIAKASGLTDGFKT	Acetyl(K)@6	[73]	68	82	missed K-A@6	0.00184671	1573.84	525.62	1573.84	525.619	3	15	1.1.1.5110.13	1	49.1544	816.456	49.1319
NGO0184	putative histidine triad-family protein (HitA) 185469:185789 reverse MW:11611	99	MDNCIFCKIAAK	XXXMDNCIFCKIAAKEIPAQT	Carbamidomethyl(C)@4; Carbamidomethyl(C)@7; Acetyl(K)@8	[8]	1	12	missed K-I@8	0.00150866	1511.7	756.855	1511.69	756.854	2	21	1.1.1.3637.3	45.224	4630	45.2675
NGO0184	putative histidine triad-family protein (HitA) 185469:185789 reverse MW:11611	99	MDNCIFCKIAAK	XXXMDNCIFCKIAAKEIPAQT	Carbamidomethyl(C)@4; Carbamidomethyl(C)@7; Acetyl(K)@8	[8]	1	12	missed K-I@8	0.00144379	1511.69	504.906	1511.69	504.905	3	13	1.1.1.4966.10	1	49.5971	5668.58	49.7532
NGO0184	putative histidine triad-family protein (HitA) 185469:185789 reverse MW:11611	99	MDNCIFCKIAAK	XXXMDNCIFCKIAAKEIPAQT	Oxidation(M)@1; Carbamidomethyl(C)@4; Carbamidomethyl(C)@7; Acetyl(K)@8	[8]	1	12	missed K-I@8	-0.0013991	1527.69	764.851	1527.69	764.852	2	15	2.1.1.2704.23	43.3427	9268	43.3927		NGO0184c,
NGO0184	putative histidine triad-family protein (HitA) 185469:185789 reverse MW:11611	99	MDNCIFCKIAAK	XXXMDNCIFCKIAAKEIPAQT	Oxidation(M)@1; Carbamidomethyl(C)@4; Carbamidomethyl(C)@7; Acetyl(K)@8	[8]	1	12	missed K-I@8	-0.00253052	1527.69	764.85	1527.69	764.852	2	13	1.1.1.5074.26	1	47.0975	902.377	47.2265
NGO0184	putative histidine triad-family protein (HitA) 185469:185789 reverse MW:11611	99	ASGLTDGFKTLINTGK	AKASGLTDGFKTLINTGKGGG	Acetyl(K)@9	[82]	74	89	missed K-T@9	0.00198059	1663.88	832.947	1663.88	832.946	2	21	1.1.1.3761.4	49.9176	2272	49.8172
NGO0184	putative histidine triad-family protein (HitA) 185469:185789 reverse MW:11611	99	ASGLTDGFKTLINTGK	AKASGLTDGFKTLINTGKGGG	Acetyl(K)@9	[82]	74	89	missed K-T@9	-0.00176272	1663.88	832.945	1663.88	832.946	2	18	1.1.1.5054.27	1	54.727	14834.5	54.8522
NGO0184	putative histidine triad-family protein (HitA) 185469:185789 reverse MW:11611	99	ASGLTDGFKTLINTGK	AKASGLTDGFKTLINTGKGGG	Acetyl(K)@9	[82]	74	89	missed K-T@9	-0.00282195	1663.88	832.945	1663.88	832.946	2	24	1.1.1.5212.21	1	55.0721	4287.42	54.9802
NGO0185	putative phosphoribosyl-ATP cyclohydrolase (HisB) 185866:186186 reverse MW:11925	99	RQGLSGLAEKAAR	RRQGLSGLAEKAARTESXXXX	Acetyl(K)@10	[101]	92	104	missed R-Q@1; missed K-A@10	-0.000835717	1397.77	466.932	1397.77	466.932	3	14	2.1.1.2390.4	31.515	3501	31.5427		NGO0185c,
NGO0185	putative phosphoribosyl-ATP cyclohydrolase (HisB) 185866:186186 reverse MW:11925	99	RQGLSGLAEKAAR	RRQGLSGLAEKAARTESXXXX	Acetyl(K)@10	[101]	92	104	missed R-Q@1; missed K-A@10	-0.00195021	1397.77	466.931	1397.77	466.932	3	15	1.1.1.3247.4	30.5317	1750	30.4775
NGO0185	putative phosphoribosyl-ATP cyclohydrolase (HisB) 185866:186186 reverse MW:11925	99	QGLSGLAEKAAR	RRQGLSGLAEKAARTESXXXX	Acetyl(K)@9	[101]	93	104	missed K-A@9	-0.000568847	1241.67	621.843	1241.67	621.844	2	14	1.1.1.2591.13	36.7449	17801	36.6135		NGO0185c,
NGO0185	putative phosphoribosyl-ATP cyclohydrolase (HisB) 185866:186186 reverse MW:11925	99	QGLSGLAEKAAR	RRQGLSGLAEKAARTESXXXX, ..	Acetyl(K)@9	[101]	93	104	missed K-A@9	0.00220259	1241.68	621.845	1241.67	621.844	2	12	1.1.1.2744.9	36.5279	2245	36.5741
NGO0185	putative phosphoribosyl-ATP cyclohydrolase (HisB) 185866:186186 reverse MW:11925	99	QGLSGLAEKAAR	RRQGLSGLAEKAARTESXXXX	Acetyl(K)@9	[101]	93	104	missed K-A@9	-0.000653743	1241.67	621.843	1241.67	621.844	2	16	1.1.1.3394.6	36.0752	4533	36.1179
NGO0185	putative phosphoribosyl-ATP cyclohydrolase (HisB) 185866:186186 reverse MW:11925	99	QGLSGLAEKAAR	RRQGLSGLAEKAARTESXXXX	Acetyl(K)@9	[101]	93	104	missed K-A@9	0.00141236	1241.67	621.844	1241.67	621.844	2	13	1.1.1.2887.7	36.0877	798	36.0553
NGO0185	putative phosphoribosyl-ATP cyclohydrolase (HisB) 185866:186186 reverse MW:11925	99	QGLSGLAEKAAR	RRQGLSGLAEKAARTESXXXX	Acetyl(K)@9	[101]	93	104	missed K-A@9	0.0001441	1241.67	414.898	1241.67	414.898	3	10	1.1.1.4936.2	1	39.1182	604.289	39.1716
NGO0185	putative phosphoribosyl-ATP cyclohydrolase (HisB) 185866:186186 reverse MW:11925	99	QGLSGLAEKAAR	RRQGLSGLAEKAARTESXXXX	Gln->pyro-Glu@N-term; Acetyl(K)@9	[101]	93	104	missed K-A@9	0.0857754	1224.73	613.373	1224.65	613.33	2	14	1.1.1.4937.14	1	47.9384	3119.48	47.8565
NGO0185	putative phosphoribosyl-ATP cyclohydrolase (HisB) 185866:186186 reverse MW:11925	99	KSADPSESYVAQLLHKGEDK	SAIQQTIIQRKSADPSESYVA, SESYVAQLLHKGEDKILKKVI	Acetyl(K)@1; Acetyl(K)@16	[17, 32]	17	36	missed K-S@1; missed K-G@16	0.0018649	2285.12	762.714	2285.12	762.713	3	10	1.1.1.5028.25	1	53.2146	922.261	53.2878
NGO0185	putative phosphoribosyl-ATP cyclohydrolase (HisB) 185866:186186 reverse MW:11925	99	SADPSESYVAQLLHKGEDKILK	SESYVAQLLHKGEDKILKKVI, LLHKGEDKILKKVIEEAGEVL	Acetyl(K)@15; Acetyl(K)@22	[32, 39]	18	39	missed K-G@15; missed K-I@19	0.00357941	2511.29	628.83	2511.29	628.829	4	10	2.1.1.5235.11	1	66.7003	1591.82	66.7967
NGO0185	putative phosphoribosyl-ATP cyclohydrolase (HisB) 185866:186186 reverse MW:11925	99	PSESYVAQLLHKGEDK	SESYVAQLLHKGEDKILKKVI	Acetyl(K)@12	[32]	21	36	cleaved D-P@N-term; missed K-G@12	0.0152352	1841.93	614.984	1841.92	614.979	3	10	1.1.1.2818.5	45.323	4831	45.4261		NGO0185c,
NGO0185	putative phosphoribosyl-ATP cyclohydrolase (HisB) 185866:186186 reverse MW:11925	99	SADPSESYVAQLLHKGEDK	SESYVAQLLHKGEDKILKKVI	Acetyl(K)@15	[32]	18	36	missed K-G@15	-0.00033786	2115.01	1058.51	2115.01	1058.51	2	15	1.1.1.2899.21	48.4105	10227	48.5302		NGO0185c,
NGO0185	putative phosphoribosyl-ATP cyclohydrolase (HisB) 185866:186186 reverse MW:11925	99	SADPSESYVAQLLHKGEDK	SESYVAQLLHKGEDKILKKVI, ..	Acetyl(K)@15	[32]	18	36	missed K-G@15	0.00624201	2115.02	706.013	2115.01	706.011	3	13	2.1.1.3161.7	48.6374	9944	48.6193
NGO0185	putative phosphoribosyl-ATP cyclohydrolase (HisB) 185866:186186 reverse MW:11925	99	SADPSESYVAQLLHKGEDK	SESYVAQLLHKGEDKILKKVI	Acetyl(K)@15	[32]	18	36	missed K-G@15	0.00347607	2115.02	706.013	2115.01	706.011	3	14	1.1.1.3710.10	47.963	25897	47.8627
NGO0185	putative phosphoribosyl-ATP cyclohydrolase (HisB) 185866:186186 reverse MW:11925	99	SADPSESYVAQLLHKGEDK	SESYVAQLLHKGEDKILKKVI	Acetyl(K)@15	[32]	18	36	missed K-G@15	1.48e-05	2115.01	706.011	2115.01	706.011	3	15	1.1.1.3199.5	47.8212	6860	47.8824
NGO0185	putative phosphoribosyl-ATP cyclohydrolase (HisB) 185866:186186 reverse MW:11925	99	SADPSESYVAQLLHKGEDK	SESYVAQLLHKGEDKILKKVI	Acetyl(K)@15	[32]	18	36	missed K-G@15	-0.00177751	2115.01	706.011	2115.01	706.011	3	10	2.1.1.5054.20	1	52.8505	2921.95	52.9899
NGO0185	putative phosphoribosyl-ATP cyclohydrolase (HisB) 185866:186186 reverse MW:11925	99	KSADPSESYVAQLLHKGEDK	SESYVAQLLHKGEDKILKKVI	Acetyl(K)@16	[32]	17	36	missed K-S@1; missed K-G@16	0.000358872	2243.11	748.71	2243.11	748.71	3	14	1.1.1.2791.22	44.3071	47906	44.5487		NGO0185c,
NGO0185	putative phosphoribosyl-ATP cyclohydrolase (HisB) 185866:186186 reverse MW:11925	99	KSADPSESYVAQLLHKGEDK	SESYVAQLLHKGEDKILKKVI, ..	Acetyl(K)@16	[32]	17	36	missed K-S@1; missed K-G@16	0.00572402	2243.11	748.712	2243.11	748.71	3	10	2.1.1.3054.8	44.5592	2683	44.5777
NGO0185	putative phosphoribosyl-ATP cyclohydrolase (HisB) 185866:186186 reverse MW:11925	99	KSADPSESYVAQLLHKGEDK	SESYVAQLLHKGEDKILKKVI	Acetyl(K)@16	[32]	17	36	missed K-S@1; missed K-G@16	0.00363699	2243.11	748.711	2243.11	748.71	3	15	1.1.1.3605.12	43.9986	9308	43.896
NGO0185	putative phosphoribosyl-ATP cyclohydrolase (HisB) 185866:186186 reverse MW:11925	99	SADPSESYVAQLLHKGEDKILK	VAQLLHKGEDKILKKVIEEAG	Acetyl(K)@19	[36]	18	39	missed K-G@15; missed K-I@19	0.00435341	2469.28	618.327	2469.28	618.326	4	18	2.1.1.2972.2	53.5106	22175	53.6152		NGO0185c,
NGO0185	putative phosphoribosyl-ATP cyclohydrolase (HisB) 185866:186186 reverse MW:11925	99	SADPSESYVAQLLHKGEDKILKK	VAQLLHKGEDKILKKVIEEAG	Acetyl(K)@19	[36]	18	40	missed K-G@15; missed K-I@19; missed K-K@22	0.00448708	2597.37	650.351	2597.37	650.35	4	20	1.1.1.2986.3	51.6999	84051	51.6518		NGO0185c,
NGO0185	putative phosphoribosyl-ATP cyclohydrolase (HisB) 185866:186186 reverse MW:11925	99	SADPSESYVAQLLHKGEDKILKK	VAQLLHKGEDKILKKVIEEAG	Acetyl(K)@19	[36]	18	40	missed K-G@15; missed K-I@19; missed K-K@22	0.0055119	2597.38	650.351	2597.37	650.35	4	23	1.1.1.3800.2	51.4005	9241	51.4249
NGO0185	putative phosphoribosyl-ATP cyclohydrolase (HisB) 185866:186186 reverse MW:11925	99	SADPSESYVAQLLHKGEDK	VAQLLHKGEDKILKKVIEEAG	Acetyl(K)@19	[36]	18	36	missed K-G@15	-0.000975858	2115.01	706.011	2115.01	706.011	3	10	2.1.1.4994.19	1	52.6985	10480.9	52.8967
NGO0185	putative phosphoribosyl-ATP cyclohydrolase (HisB) 185866:186186 reverse MW:11925	99	KSADPSESYVAQLLHKGEDKILK	VAQLLHKGEDKILKKVIEEAG	Acetyl(K)@20	[36]	17	39	missed K-S@1; missed K-G@16; missed K-I@20	0.000142819	2597.37	866.797	2597.37	866.797	3	18	1.1.1.2963.20	50.8287	18198	50.8432		NGO0185c,
NGO0185	putative phosphoribosyl-ATP cyclohydrolase (HisB) 185866:186186 reverse MW:11925	99	KSADPSESYVAQLLHKGEDKILKK	VAQLLHKGEDKILKKVIEEAG	Acetyl(K)@20	[36]	17	40	missed K-S@1; missed K-G@16; missed K-I@20; missed K-K@23	-0.000209995	2725.46	546.1	2725.47	546.1	5	20	1.1.1.2909.2	48.7686	22721	48.798		NGO0185c,
NGO0185	putative phosphoribosyl-ATP cyclohydrolase (HisB) 185866:186186 reverse MW:11925	99	KSADPSESYVAQLLHKGEDKILKK	VAQLLHKGEDKILKKVIEEAG, ..	Acetyl(K)@20	[36]	17	40	missed K-S@1; missed K-G@16; missed K-I@20; missed K-K@23	0.00795704	2725.47	682.375	2725.47	682.374	4	17	2.1.1.3170.2	48.9758	2580	48.8871
NGO0185	putative phosphoribosyl-ATP cyclohydrolase (HisB) 185866:186186 reverse MW:11925	99	KSADPSESYVAQLLHKGEDKILK	VAQLLHKGEDKILKKVIEEAG	Acetyl(K)@20	[36]	17	39	missed K-S@1; missed K-G@16; missed K-I@20	0.00233811	2597.37	650.35	2597.37	650.35	4	15	1.1.1.3781.4	50.673	5719	50.5796
NGO0185	putative phosphoribosyl-ATP cyclohydrolase (HisB) 185866:186186 reverse MW:11925	99	KSADPSESYVAQLLHKGEDKILKK	VAQLLHKGEDKILKKVIEEAG	Acetyl(K)@20	[36]	17	40	missed K-S@1; missed K-G@16; missed K-I@20; missed K-K@23	-0.000474121	2725.46	682.373	2725.47	682.374	4	17	1.1.1.3725.6	48.532	7801	48.4771
NGO0185	putative phosphoribosyl-ATP cyclohydrolase (HisB) 185866:186186 reverse MW:11925	99	KSADPSESYVAQLLHKGEDKILKK	VAQLLHKGEDKILKKVIEEAG	Acetyl(K)@20	[36]	17	40	missed K-S@1; missed K-G@16; missed K-I@20; missed K-K@23	0.00461883	2725.47	682.375	2725.47	682.374	4	12	2.1.1.3148.6	48.4789	1523	48.4541
NGO0185	putative phosphoribosyl-ATP cyclohydrolase (HisB) 185866:186186 reverse MW:11925	99	GEDKILK	VAQLLHKGEDKILKKVIEEAG	Acetyl(K)@4	[36]	33	39	missed K-I@4	0.00012545	843.47	422.742	843.47	422.742	2	11	1.1.1.2320.2	26.567	24609	26.7025		NGO0185c,
NGO0185	putative phosphoribosyl-ATP cyclohydrolase (HisB) 185866:186186 reverse MW:11925	99	GEDKILKK	VAQLLHKGEDKILKKVIEEAG	Acetyl(K)@4	[36]	33	40	missed K-I@4; missed K-K@7	-0.000392802	971.565	486.79	971.565	486.79	2	13	2.1.1.2136.4	22.0385	32764	21.9007		NGO0185c,
NGO0185	putative phosphoribosyl-ATP cyclohydrolase (HisB) 185866:186186 reverse MW:11925	99	GEDKILK	VAQLLHKGEDKILKKVIEEAG, ..	Acetyl(K)@4	[36]	33	39	missed K-I@4	-0.00378486	843.466	422.74	843.47	422.742	2	10	2.1.1.2582.3	26.819	1529	26.8065
NGO0185	putative phosphoribosyl-ATP cyclohydrolase (HisB) 185866:186186 reverse MW:11925	99	GEDKILKK	VAQLLHKGEDKILKKVIEEAG, ..	Acetyl(K)@4	[36]	33	40	missed K-I@4; missed K-K@7	0.00108658	971.566	486.79	971.565	486.79	2	9	1.1.1.2341.8	21.833	1385	21.8079
NGO0185	putative phosphoribosyl-ATP cyclohydrolase (HisB) 185866:186186 reverse MW:11925	99	GEDKILK	VAQLLHKGEDKILKKVIEEAG	Acetyl(K)@4	[36]	33	39	missed K-I@4	0.000183857	843.47	422.743	843.47	422.742	2	11	2.1.1.3024.3	25.0595	11709	25.1227
NGO0185	putative phosphoribosyl-ATP cyclohydrolase (HisB) 185866:186186 reverse MW:11925	99	GEDKILKK	VAQLLHKGEDKILKKVIEEAG	Acetyl(K)@4	[36]	33	40	missed K-I@4; missed K-K@7	-0.00173012	971.563	486.789	971.565	486.79	2	13	1.1.1.2958.4	20.1125	6104	20.1624
NGO0185	putative phosphoribosyl-ATP cyclohydrolase (HisB) 185866:186186 reverse MW:11925	99	GEDKILK	VAQLLHKGEDKILKKVIEEAG	Acetyl(K)@4	[36]	33	39	missed K-I@4	-0.00125387	843.469	422.742	843.47	422.742	2	11	1.1.1.2590.4	25.0171	991	25.0012
NGO0185	putative phosphoribosyl-ATP cyclohydrolase (HisB) 185866:186186 reverse MW:11925	99	GEDKILKK	VAQLLHKGEDKILKKVIEEAG	Acetyl(K)@4	[36]	33	40	missed K-I@4; missed K-K@7	0.00149474	971.567	486.791	971.565	486.79	2	9	1.1.1.2459.8	20.0885	1264	20.0657
NGO0185	putative phosphoribosyl-ATP cyclohydrolase (HisB) 185866:186186 reverse MW:11925	99	SADPSESYVAQLLHKGEDKILK	LLHKGEDKILKKVIEEAGEVL	Acetyl(K)@22	[39]	18	39	missed K-G@15; missed K-I@19	0.00290733	2469.28	618.327	2469.28	618.326	4	10	1.1.1.3859.3	53.6739	4599	53.5093
NGO0185	putative phosphoribosyl-ATP cyclohydrolase (HisB) 185866:186186 reverse MW:11925	99	KVIEEAGEVLMASK	LHKGEDKILKKVIEEAGEVLM	Acetyl(K)@1	[40]	40	53	missed K-V@1	-0.00800233	1544.8	773.409	1544.81	773.413	2	13	1.1.1.2811.17	45.0658	14255	44.8917		NGO0185c,
NGO0185	putative phosphoribosyl-ATP cyclohydrolase (HisB) 185866:186186 reverse MW:11925	99	KVIEEAGEVLMASK	LHKGEDKILKKVIEEAGEVLM, ..	Acetyl(K)@1; Oxidation(M)@11	[40]	40	53	missed K-V@1	0.00047924	1560.81	781.411	1560.81	781.411	2	17	2.1.1.2960.12	41.0019	1749	40.9717
NGO0185	putative phosphoribosyl-ATP cyclohydrolase (HisB) 185866:186186 reverse MW:11925	99	SADPSESYVAQLLHKGEDKILKK	LHKGEDKILKKVIEEAGEVLM	Acetyl(K)@23	[40]	18	40	missed K-G@15; missed K-I@19; missed K-K@22	0.00911897	2597.38	650.352	2597.37	650.35	4	10	1.1.1.3291.5	51.3351	1453	51.2818
NGO0186	putative zinc-binding alcohol dehydrogenas 186330:187391 reverse MW:37933	99	DDVPTGEGSNYHLSKDMNFIGLGGCGGGLSEK	TGEGSNYHLSKDMNFIGLGGC	Acetyl(K)@15; Carbamidomethyl(C)@25	[116]	102	133	missed K-D@15	0.0104583	3352.51	1118.51	3352.5	1118.51	3	15	2.1.1.5023.31	1	54.3997	26156.8	54.5796
NGO0186	putative zinc-binding alcohol dehydrogenas 186330:187391 reverse MW:37933	99	DDVPTGEGSNYHLSKDMNFIGLGGCGGGLSEK	TGEGSNYHLSKDMNFIGLGGC	Acetyl(K)@15; Carbamidomethyl(C)@25	[116]	102	133	missed K-D@15	0.00518324	3352.5	1118.51	3352.5	1118.51	3	15	1.1.1.5201.30	1	54.4568	16749.2	54.6367
NGO0186	putative zinc-binding alcohol dehydrogenas 186330:187391 reverse MW:37933	99	IIRDDVPTGEGSNYHLSKDMNFIGLGGCGGGLSEK	TGEGSNYHLSKDMNFIGLGGC	Acetyl(K)@18; Carbamidomethyl(C)@28	[116]	99	133	cleaved Y-I@N-term; missed R-D@3; missed K-D@18	0.0113702	3734.78	934.702	3734.77	934.699	4	25	1.1.1.5011.28	1	52.2356	31834.1	52.3041
NGO0186	putative zinc-binding alcohol dehydrogenas 186330:187391 reverse MW:37933	99	IIRDDVPTGEGSNYHLSKDMNFIGLGGCGGGLSEK	TGEGSNYHLSKDMNFIGLGGC	Acetyl(K)@18; Oxidation(M)@20; Carbamidomethyl(C)@28	[116]	99	133	cleaved Y-I@N-term; missed R-D@3; missed K-D@18	0.00786156	3750.77	938.7	3750.76	938.698	4	15	1.1.1.5089.24	1	47.9752	4048.88	48.0959
NGO0186	putative zinc-binding alcohol dehydrogenas 186330:187391 reverse MW:37933	99	VGQHVVVEPYIIRDDVPTGEGSNYHLSKDMNFIGLGGCGGGLSEK	TGEGSNYHLSKDMNFIGLGGC	Acetyl(K)@28; Carbamidomethyl(C)@38	[116]	89	133	missed R-D@13	0.0124596	4842.35	969.477	4842.34	969.475	5	19	1.1.1.3774.13	50.4208	5425	50.4261
NGO0186	putative zinc-binding alcohol dehydrogenas 186330:187391 reverse MW:37933	99	VGQHVVVEPYIIRDDVPTGEGSNYHLSKDMNFIGLGGCGGGLSEK	TGEGSNYHLSKDMNFIGLGGC	Acetyl(K)@28; Carbamidomethyl(C)@38	[116]	89	133	missed R-D@13; missed K-D@28	0.013063	4842.35	1211.6	4842.34	1211.59	4	17	1.1.1.5072.31	1	55.7706	13009.6	55.834
NGO0186	putative zinc-binding alcohol dehydrogenas 186330:187391 reverse MW:37933	99	VGQHVVVEPYIIRDDVPTGEGSNYHLSKDMNFIGLGGCGGGLSEK	TGEGSNYHLSKDMNFIGLGGC	Acetyl(K)@28; Carbamidomethyl(C)@38	[116]	89	133	missed R-D@13; missed K-D@28	0.0192178	4842.36	808.067	4842.34	808.064	6	17	1.1.1.5228.27	1	56.0082	5091.26	56.0783
NGO0186	putative zinc-binding alcohol dehydrogenas 186330:187391 reverse MW:37933	99	DMNFIGLGGCGGGLSEKIAVK	LGGCGGGLSEKIAVKRRWVHP	Carbamidomethyl(C)@10; Acetyl(K)@17	[133]	117	137	missed K-I@17	0.00365644	2164.07	722.364	2164.07	722.362	3	10	2.1.1.2983.3	53.9282	1873	53.918		NGO0186c,
NGO0186	putative zinc-binding alcohol dehydrogenas 186330:187391 reverse MW:37933	99	DMNFIGLGGCGGGLSEKIAVK	LGGCGGGLSEKIAVKRRWVHP	Carbamidomethyl(C)@10; Acetyl(K)@17	[133]	117	137	missed K-I@17	0.00362217	2164.07	722.364	2164.07	722.362	3	15	1.1.1.3853.2	53.4412	455	53.4319
NGO0186	putative zinc-binding alcohol dehydrogenas 186330:187391 reverse MW:37933	99	DMNFIGLGGCGGGLSEKIAVK	LGGCGGGLSEKIAVKRRWVHP	Carbamidomethyl(C)@10; Acetyl(K)@17	[133]	117	137	missed K-I@17	-0.000654397	2164.07	1083.04	2164.07	1083.04	2	25	1.1.1.5128.31	1	59.0257	1751.53	59.0898
NGO0186	putative zinc-binding alcohol dehydrogenas 186330:187391 reverse MW:37933	99	DMNFIGLGGCGGGLSEKIAVK	LGGCGGGLSEKIAVKRRWVHP	Carbamidomethyl(C)@10; Acetyl(K)@17	[133]	117	137	missed K-I@17	-0.0017271	2164.06	1083.04	2164.07	1083.04	2	9	1.1.1.5281.31	1	59.1022	885.453	59.1655
NGO0186	putative zinc-binding alcohol dehydrogenas 186330:187391 reverse MW:37933	99	WVHPISDKIPLDQAALIEPLSVGHHAYVR	KRRWVHPISDKIPLDQAALIE	Acetyl(K)@8	[147]	140	168	missed K-I@8	0.00115768	3302.76	826.697	3302.76	826.696	4	18	1.1.1.2930.19	49.586	141691	49.7554		NGO0186c,
NGO0186	putative zinc-binding alcohol dehydrogenas 186330:187391 reverse MW:37933	99	WVHPISDKIPLDQAALIEPLSVGHHAYVR	KRRWVHPISDKIPLDQAALIE	Acetyl(K)@8	[147]	140	168	missed K-I@8	0.00110691	3302.76	826.697	3302.76	826.696	4	22	1.1.1.3239.7	49.3662	2872	49.3713
NGO0186	putative zinc-binding alcohol dehydrogenas 186330:187391 reverse MW:37933	99	WVHPISDKIPLDQAALIEPLSVGH	KRRWVHPISDKIPLDQAALIE	Acetyl(K)@8	[147]	140	163	cleaved H-H@C-term; missed K-I@8	-0.00232196	2676.43	893.149	2676.43	893.15	3	17	1.1.1.5176.26	1	61.8121	5159.51	61.9403
NGO0186	putative zinc-binding alcohol dehydrogenas 186330:187391 reverse MW:37933	99	WVHPISDKIPLDQAALIEPLSVGHH	KRRWVHPISDKIPLDQAALIE	Acetyl(K)@8	[147]	140	164	cleaved H-A@C-term; missed K-I@8	-0.00114157	2813.49	704.379	2813.49	704.379	4	16	1.1.1.5123.10	1	58.6997	2770	58.6815
NGO0186	putative zinc-binding alcohol dehydrogenas 186330:187391 reverse MW:37933	99	WVHPISDKIPLDQAALIEPLSVGHHAY	KRRWVHPISDKIPLDQAALIE	Acetyl(K)@8	[147]	140	166	cleaved Y-V@C-term; missed K-I@8	0.0028668	3047.59	1016.87	3047.59	1016.87	3	17	1.1.1.5130.31	1	59.1432	2408.1	59.1483
NGO0186	putative zinc-binding alcohol dehydrogenas 186330:187391 reverse MW:37933	99	WVHPISDKIPLDQAALIEPLSVGHHAYVR	KRRWVHPISDKIPLDQAALIE	Acetyl(K)@8	[147]	140	168	missed K-I@8	0.00796113	3302.76	551.468	3302.76	551.467	6	21	1.1.1.5080.9	1	56.196	15934.4	56.2378
NGO0186	putative zinc-binding alcohol dehydrogenas 186330:187391 reverse MW:37933	99	WVHPISDKIPLDQAALIEPLSVGH	KRRWVHPISDKIPLDQAALIE	Acetyl(K)@8	[147]	140	163	cleaved H-H@C-term; missed K-I@8	0.00452187	2676.43	670.115	2676.43	670.114	4	16	1.1.1.5330.16	1	61.9327	2239.73	62.0788
NGO0186	putative zinc-binding alcohol dehydrogenas 186330:187391 reverse MW:37933	99	WVHPISDKIPLDQAALIEPLSVGHHAY	KRRWVHPISDKIPLDQAALIE	Acetyl(K)@8	[147]	140	166	cleaved Y-V@C-term; missed K-I@8	0.000679466	3047.59	762.904	3047.59	762.904	4	14	1.1.1.5283.23	1	59.2055	6894.67	59.3408
NGO0186	putative zinc-binding alcohol dehydrogenas 186330:187391 reverse MW:37933	99	WVHPISDKIPLDQAALIEPLSVGHHAYVR	KRRWVHPISDKIPLDQAALIE	Acetyl(K)@8	[147]	140	168	missed K-I@8	0.00498016	3302.76	826.698	3302.76	826.696	4	14	1.1.1.5233.22	1	56.2902	4759.52	56.4261
NGO0186	putative zinc-binding alcohol dehydrogenas 186330:187391 reverse MW:37933	99	RWVHPISDKIPLDQAALIEPLSVGHHAYVR	KRRWVHPISDKIPLDQAALIE	Acetyl(K)@9	[147]	139	168	missed R-W@1; missed K-I@9	0.000248183	3458.86	692.779	3458.86	692.779	5	18	1.1.1.2872.8	47.3683	13722	47.235		NGO0186c,
NGO0186	putative zinc-binding alcohol dehydrogenas 186330:187391 reverse MW:37933	99	RWVHPISDKIPLDQAALIEPLSVGHHAYVR	KRRWVHPISDKIPLDQAALIE	Acetyl(K)@9	[147]	139	168	missed R-W@1; missed K-I@9	0.00570506	3458.86	692.78	3458.86	692.779	5	18	1.1.1.3678.6	46.7658	2176	46.8179
NGO0186	putative zinc-binding alcohol dehydrogenas 186330:187391 reverse MW:37933	99	SGAKAGDVALVGGAGPIGLLLAAVLK	GHHAYVRSGAKAGDVALVGGA	Acetyl(K)@4	[172]	169	194	missed K-A@4	-0.0022231	2359.38	787.468	2359.38	787.469	3	21	2.1.1.5452.10	1	79.3239	710.172	79.3523
NGO0186	putative zinc-binding alcohol dehydrogenas 186330:187391 reverse MW:37933	99	SGAKAGDVALVGGAGPIGLLLAAVLK	GHHAYVRSGAKAGDVALVGGA	Acetyl(K)@4	[172]	169	194	missed K-A@4	-0.00192679	2359.38	787.468	2359.38	787.469	3	18	2.1.1.5509.7	1	79.2676	580.207	79.2927
NGO0186	putative zinc-binding alcohol dehydrogenas 186330:187391 reverse MW:37933	99	AGDVALVGGAGPIGLLLAAVLKAK	PIGLLLAAVLKAKGIKVIITE	Acetyl(K)@22	[194]	173	196	missed K-A@22	-0.00685867	2215.32	739.448	2215.33	739.451	3	16	2.1.1.5457.7	1	79.6277	217.933	79.5835
NGO0186	putative zinc-binding alcohol dehydrogenas 186330:187391 reverse MW:37933	99	VIITELSKAR	GIKVIITELSKARKDKARESG	Acetyl(K)@8	[207]	200	209	missed K-A@8	-0.00182101	1170.7	586.355	1170.7	586.356	2	14	1.1.1.2624.16	37.995	30113	37.9368		NGO0186c,
NGO0186	putative zinc-binding alcohol dehydrogenas 186330:187391 reverse MW:37933	99	VIITELSKAR	GIKVIITELSKARKDKARESG, ..	Acetyl(K)@8	[207]	200	209	missed K-A@8	-0.00087774	1170.7	586.356	1170.7	586.356	2	12	1.1.1.2780.7	37.8772	2966	37.8975
NGO0186	putative zinc-binding alcohol dehydrogenas 186330:187391 reverse MW:37933	99	VIITELSKAR	GIKVIITELSKARKDKARESG	Acetyl(K)@8	[207]	200	209	missed K-A@8	3.62e-05	1170.7	586.356	1170.7	586.356	2	12	1.1.1.3431.13	37.4624	4670	37.5503
NGO0186	putative zinc-binding alcohol dehydrogenas 186330:187391 reverse MW:37933	99	VIITELSKAR	GIKVIITELSKARKDKARESG	Acetyl(K)@8	[207]	200	209	missed K-A@8	0.0016448	1170.7	586.357	1170.7	586.356	2	11	1.1.1.2924.6	37.4665	1554	37.4867
NGO0186	putative zinc-binding alcohol dehydrogenas 186330:187391 reverse MW:37933	99	VIITELSKAR	GIKVIITELSKARKDKARESG	Acetyl(K)@8	[207]	200	209	missed K-A@8	-0.00183412	1170.7	586.355	1170.7	586.356	2	14	1.1.1.4826.16	1	41.5601	14436.5	41.417
NGO0186	putative zinc-binding alcohol dehydrogenas 186330:187391 reverse MW:37933	99	VIITELSKAR	GIKVIITELSKARKDKARESG	Acetyl(K)@8	[207]	200	209	missed K-A@8	-0.00174395	1170.7	586.355	1170.7	586.356	2	15	2.1.1.4857.11	1	41.4567	5375.36	41.5528
NGO0186	putative zinc-binding alcohol dehydrogenas 186330:187391 reverse MW:37933	99	ESGVADYILDPSEVDVVEEVKK	PSEVDVVEEVKKLTNGEGVDV	Acetyl(K)@21	[235]	215	236	missed K-K@21	0.00464964	2461.22	821.413	2461.21	821.411	3	13	1.1.1.3078.13	55.254	6267	55.3125		NGO0186c,
NGO0186	putative zinc-binding alcohol dehydrogenas 186330:187391 reverse MW:37933	99	ESGVADYILDPSEVDVVEEVKK	PSEVDVVEEVKKLTNGEGVDV	Acetyl(K)@21	[235]	215	236	missed K-K@21	0.00408996	2461.22	821.412	2461.21	821.411	3	20	2.1.1.5144.21	1	61.4109	8370.83	61.4912
NGO0186	putative zinc-binding alcohol dehydrogenas 186330:187391 reverse MW:37933	99	ESGVADYILDPSEVDVVEEVKK	PSEVDVVEEVKKLTNGEGVDV	Acetyl(K)@21	[235]	215	236	missed K-K@21	-0.00489114	2461.21	821.409	2461.21	821.411	3	17	2.1.1.5202.23	1	61.4778	4326.83	61.6136
NGO0186	putative zinc-binding alcohol dehydrogenas 186330:187391 reverse MW:37933	99	LTNGEGVDVAFECTSVNKVLDTLVEACK	DVAFECTSVNKVLDTLVEACK	Carbamidomethyl(C)@13; Acetyl(K)@18; Carbamidomethyl(C)@27	[254]	237	264	cleaved K-P@C-term; missed K-V@18	-0.000499196	3109.49	1037.51	3109.49	1037.51	3	17	1.1.1.5509.10	1	72.3801	516.83	72.3952
NGO0186	putative zinc-binding alcohol dehydrogenas 186330:187391 reverse MW:37933	99	SVVMKELDVR	ATVNVHSVVMKELDVRGTIAY	Acetyl(K)@5	[289]	285	294	cleaved H-S@N-term; missed K-E@5	-0.00623694	1216.64	609.328	1216.65	609.332	2	9	1.1.1.5007.17	1	43.2148	482.444	43.0726
NGO0186	putative zinc-binding alcohol dehydrogenas 186330:187391 reverse MW:37933	99	GTIAYCNDHAETIKLVEEGK	AYCNDHAETIKLVEEGKINLE	Carbamidomethyl(C)@6; Acetyl(K)@14	[308]	295	314	missed K-L@14	0.000130502	2289.09	764.039	2289.09	764.039	3	17	1.1.1.3470.11	38.9394	3421	38.9472
NGO0186	putative zinc-binding alcohol dehydrogenas 186330:187391 reverse MW:37933	99	GTIAYCNDHAETIKLVEEGK	AYCNDHAETIKLVEEGKINLE	Carbamidomethyl(C)@6; Acetyl(K)@14	[308]	295	314	missed K-L@14	-0.0177683	2289.08	764.033	2289.09	764.039	3	11	1.1.1.2964.7	38.9456	414	38.924
NGO0186	putative zinc-binding alcohol dehydrogenas 186330:187391 reverse MW:37933	99	LVEEGKINLEPFITQR	AETIKLVEEGKINLEPFITQR	Acetyl(K)@6	[314]	309	324	missed K-I@6	0.00197919	1927.04	643.355	1927.04	643.354	3	11	2.1.1.2934.2	52.0472	2894	52.1152		NGO0186c,
NGO0186	putative zinc-binding alcohol dehydrogenas 186330:187391 reverse MW:37933	99	LVEEGKINLEPFITQR	AETIKLVEEGKINLEPFITQR	Acetyl(K)@6	[314]	309	324	missed K-I@6	5.26e-05	1927.04	964.528	1927.04	964.528	2	20	2.1.1.5068.27	1	56.9964	5071	57.0081
NGO0186	putative zinc-binding alcohol dehydrogenas 186330:187391 reverse MW:37933	99	LVEEGKINLEPFITQR	AETIKLVEEGKINLEPFITQR	Acetyl(K)@6	[314]	309	324	missed K-I@6	-0.00053798	1927.04	643.354	1927.04	643.354	3	14	1.1.1.5243.10	1	56.852	14434.8	57.0671
NGO0186	putative zinc-binding alcohol dehydrogenas 186330:187391 reverse MW:37933	99	LDKLVSEGFER	PFITQRIKLDKLVSEGFERLI	Acetyl(K)@3	[329]	327	337	missed K-L@3	-0.000728489	1333.69	667.851	1333.69	667.851	2	14	1.1.1.2685.20	40.2822	60108	40.4105		NGO0186c,
NGO0186	putative zinc-binding alcohol dehydrogenas 186330:187391 reverse MW:37933	99	LDKLVSEGFER	PFITQRIKLDKLVSEGFERLI	Acetyl(K)@3	[329]	327	337	missed K-L@3	-0.000717432	1333.69	667.851	1333.69	667.851	2	12	1.1.1.3493.5	39.7884	11434	39.8451
NGO0186	putative zinc-binding alcohol dehydrogenas 186330:187391 reverse MW:37933	99	LDKLVSEGFER	PFITQRIKLDKLVSEGFERLI	Acetyl(K)@3	[329]	327	337	missed K-L@3	0.000912939	1333.69	667.852	1333.69	667.851	2	10	1.1.1.2989.6	39.8899	1619	39.8232
NGO0186	putative zinc-binding alcohol dehydrogenas 186330:187391 reverse MW:37933	99	LDKLVSEGFER	PFITQRIKLDKLVSEGFERLI	Acetyl(K)@3	[329]	327	337	missed K-L@3	-4.94e-05	1333.69	667.851	1333.69	667.851	2	19	1.1.1.4850.19	1	42.9387	40534.9	42.9638
NGO0186	putative zinc-binding alcohol dehydrogenas 186330:187391 reverse MW:37933	99	LDKLVSEGFER	PFITQRIKLDKLVSEGFERLI	Acetyl(K)@3	[329]	327	337	missed K-L@3	-0.000189175	1333.69	667.851	1333.69	667.851	2	17	2.1.1.4883.20	1	42.9632	26774.5	43.1005
NGO0186	putative zinc-binding alcohol dehydrogenas 186330:187391 reverse MW:37933	99	IKLDKLVSEGFER	PFITQRIKLDKLVSEGFERLI	Acetyl(K)@5	[329]	325	337	missed K-L@2; missed K-L@5	-0.00116176	1574.87	788.44	1574.87	788.441	2	17	1.1.1.2798.25	44.5767	171665	44.6631		NGO0186c,
NGO0186	putative zinc-binding alcohol dehydrogenas 186330:187391 reverse MW:37933	99	IKLDKLVSEGFER	PFITQRIKLDKLVSEGFERLI, ..	Acetyl(K)@5	[329]	325	337	missed K-L@2; missed K-L@5	0.000833109	1574.87	525.963	1574.87	525.963	3	13	1.1.1.2960.3	44.6612	4056	44.7281
NGO0186	putative zinc-binding alcohol dehydrogenas 186330:187391 reverse MW:37933	99	IKLDKLVSEGFER	PFITQRIKLDKLVSEGFERLI	Acetyl(K)@5	[329]	325	337	missed K-L@2; missed K-L@5	0.00118608	1574.87	525.963	1574.87	525.963	3	19	1.1.1.3606.3	44.0219	27505	44.1249
NGO0186	putative zinc-binding alcohol dehydrogenas 186330:187391 reverse MW:37933	99	IKLDKLVSEGFER	PFITQRIKLDKLVSEGFERLI	Acetyl(K)@5	[329]	325	337	missed K-L@2; missed K-L@5	-0.000986573	1574.87	788.44	1574.87	788.441	2	11	1.1.1.3101.14	44.1196	3710	44.1652
NGO0186	putative zinc-binding alcohol dehydrogenas 186330:187391 reverse MW:37933	99	IKLDKLVSEGFER	PFITQRIKLDKLVSEGFERLI	Acetyl(K)@5	[329]	325	337	missed K-L@2; missed K-L@5	-0.0014919	1574.87	525.962	1574.87	525.963	3	19	2.1.1.4937.11	1	49.3843	27651.4	49.3656
NGO0186	putative zinc-binding alcohol dehydrogenas 186330:187391 reverse MW:37933	99	IKLDKLVSEGFER	PFITQRIKLDKLVSEGFERLI	Acetyl(K)@5	[329]	325	337	missed K-L@2; missed K-L@5	-0.000706937	1574.87	788.44	1574.87	788.441	2	18	1.1.1.5114.28	1	49.4106	1568.03	49.4784
NGO0186	putative zinc-binding alcohol dehydrogenas 186330:187391 reverse MW:37933	99	FYNKGDIR	XXMKAARFYNKGDIRIEDIPE	Acetyl(K)@4	[9]	6	13	missed K-G@4	-0.000518395	1053.52	527.769	1053.52	527.769	2	11	1.1.1.4671.17	1	32.6891	11978.9	32.8326
NGO0186	putative zinc-binding alcohol dehydrogenas 186330:187391 reverse MW:37933	99	FYNKGDIR	XXMKAARFYNKGDIRIEDIPE	Acetyl(K)@4	[9]	6	13	missed K-G@4	-0.000560424	1053.52	527.769	1053.52	527.769	2	9	2.1.1.4706.12	1	32.818	7122.03	32.9691
NGO0191	putative 30S ribosomal protein S15 192979:193245 forward MW:10386	99	AQIVKDFQR	LTVEQKAQIVKDFQRKEGDTG	Acetyl(K)@5	[13]	9	17		-8.47e-05	1145.62	573.817	1145.62	573.817	2	14	2.1.1.2442.12	33.4719	23718	33.4553		NGO0191,
NGO0191	putative 30S ribosomal protein S15 192979:193245 forward MW:10386	99	AQIVKDFQR	LTVEQKAQIVKDFQRKEGDTG, ..	Acetyl(K)@5	[13]	9	17		-0.0100114	1145.61	573.812	1145.62	573.817	2	9	1.1.1.2661.18	33.4072	3665	33.4223
NGO0191	putative 30S ribosomal protein S15 192979:193245 forward MW:10386	99	AQIVKDFQR	LTVEQKAQIVKDFQRKEGDTG	Acetyl(K)@5	[13]	9	17		-0.0040068	1145.62	573.815	1145.62	573.817	2	11	1.1.1.2796.6	32.6449	4491	32.5446
NGO0191	putative 30S ribosomal protein S15 192979:193245 forward MW:10386	99	AQIVKDFQR	LTVEQKAQIVKDFQRKEGDTG	Acetyl(K)@5	[13]	9	17	missed K-D@5	-0.000510396	1145.62	573.817	1145.62	573.817	2	14	1.1.1.4711.10	1	34.9771	11863.9	35.0599
NGO0191	putative 30S ribosomal protein S15 192979:193245 forward MW:10386	99	AQIVKDFQR	LTVEQKAQIVKDFQRKEGDTG	Acetyl(K)@5	[13]	9	17	missed K-D@5	-0.00199498	1145.62	573.816	1145.62	573.817	2	15	1.1.1.4866.10	1	35.1169	15857.3	35.2144
NGO0191	putative 30S ribosomal protein S15 192979:193245 forward MW:10386	99	INDLTPHFKANPKDHHSR	FRINDLTPHFKANPKDHHSRR,DLTPHFKANPKDHHSRRGLLK	Acetyl(K)@9; Acetyl(K)@13	[44, 48]	36	53	missed K-A@9	0.00566424	2210.1	553.533	2210.1	553.532	4	13	1.1.1.3224.9	29.671	2403	29.7957
NGO0191	putative 30S ribosomal protein S15 192979:193245 forward MW:10386	99	NDLTPHFKANPK	FRINDLTPHFKANPKDHHSRR	Acetyl(K)@8	[44]	37	48	cleaved I-N@N-term; missed K-A@8	-0.0152478	1422.71	475.244	1422.73	475.249	3	9	1.1.1.4825.10	1	32.7774	3627.16	32.989
NGO0191	putative 30S ribosomal protein S15 192979:193245 forward MW:10386	99	INDLTPHFKANPK	FRINDLTPHFKANPKDHHSRR	Acetyl(K)@9	[44]	36	48	missed K-A@9	0.000637114	1535.81	512.944	1535.81	512.944	3	13	2.1.1.2434.8	33.166	32982	33.3037		NGO0191,
NGO0191	putative 30S ribosomal protein S15 192979:193245 forward MW:10386	99	INDLTPHFKANPKDHHSR	FRINDLTPHFKANPKDHHSRR	Acetyl(K)@9	[44]	36	53	missed K-A@9	-0.00579704	2168.08	543.028	2168.09	543.029	4	16	2.1.1.2246.3	26.1398	1562	26.1161		NGO0191,
NGO0191	putative 30S ribosomal protein S15 192979:193245 forward MW:10386	99	INDLTPHFKANPK	FRINDLTPHFKANPKDHHSRR, ..	Acetyl(K)@9	[44]	36	48	missed K-A@9	0.000515163	1535.81	512.944	1535.81	512.944	3	11	1.1.1.2654.11	33.1361	9755	33.1581
NGO0191	putative 30S ribosomal protein S15 192979:193245 forward MW:10386	99	INDLTPHFKANPK	FRINDLTPHFKANPKDHHSRR	Acetyl(K)@9	[44]	36	48	missed K-A@9	0.00178231	1535.81	512.944	1535.81	512.944	3	13	2.1.1.3217.4	32.2878	16956	32.495
NGO0191	putative 30S ribosomal protein S15 192979:193245 forward MW:10386	99	INDLTPHFKANPK	FRINDLTPHFKANPKDHHSRR	Acetyl(K)@9	[44]	36	48	missed K-A@9	9.36e-05	1535.81	512.944	1535.81	512.944	3	11	1.1.1.2787.4	32.2936	5736	32.3925
NGO0191	putative 30S ribosomal protein S15 192979:193245 forward MW:10386	99	INDLTPHFKANPK	FRINDLTPHFKANPKDHHSRR	Acetyl(K)@9	[44]	36	48	missed K-A@9	0.00226568	1535.81	768.913	1535.81	768.912	2	15	1.1.1.4725.18	1	35.8011	867.904	35.9209
NGO0191	putative 30S ribosomal protein S15 192979:193245 forward MW:10386	99	INDLTPHFKANPK	FRINDLTPHFKANPKDHHSRR	Acetyl(K)@9	[44]	36	48	missed K-A@9	-0.00199046	1535.81	768.911	1535.81	768.912	2	14	1.1.1.4881.22	1	36.0089	567.296	36.132
NGO0191	putative 30S ribosomal protein S15 192979:193245 forward MW:10386	99	ALTVEQKAQIVK	XXXMALTVEQKAQIVKDFQRK	Acetyl(K)@7	[8]	2	13	cleaved M-A@N-term; missed K-A@7	-0.00245699	1368.8	685.405	1368.8	685.406	2	15	1.1.1.3436.12	37.6524	1221	37.6262
NGO0192	putative ABC transporter, ATP-binding protein, polyamine 193358:194647 forward MW:48461	99	MLAGMESPNQGKIILDGQDITK	LAGMESPNQGKIILDGQDITK	Oxidation(M)@5; Acetyl(K)@12	[124]	113	134	missed K-I@12	-0.00340577	2416.19	806.405	2416.2	806.407	3	9	1.1.1.5089.19	1	47.9585	181.095	47.9225
NGO0192	putative ABC transporter, ATP-binding protein, polyamine 193358:194647 forward MW:48461	99	LVQMTKFAK	EEMLRLVQMTKFAKRKPHQLS	Acetyl(K)@6	[190]	185	193	missed K-F@6	-0.00154025	1106.61	554.314	1106.62	554.315	2	11	1.1.1.2588.15	36.6329	24523	36.7651		NGO0192,
NGO0192	putative ABC transporter, ATP-binding protein, polyamine 193358:194647 forward MW:48461	99	LVQMTKFAK	EEMLRLVQMTKFAKRKPHQLS, ..	Acetyl(K)@6	[190]	185	193	missed K-F@6	0.00656263	1106.62	554.318	1106.62	554.315	2	10	1.1.1.2749.8	36.7079	1662	36.6886
NGO0192	putative ABC transporter, ATP-binding protein, polyamine 193358:194647 forward MW:48461	99	LVQMTKFAK	EEMLRLVQMTKFAKRKPHQLS	Acetyl(K)@6	[190]	185	193	missed K-F@6	-0.000927471	1106.61	554.315	1106.62	554.315	2	10	2.1.1.2825.7	36.3927	3033	36.4459
NGO0192	putative ABC transporter, ATP-binding protein, polyamine 193358:194647 forward MW:48461	99	LVQMTKFAK	EEMLRLVQMTKFAKRKPHQLS	Acetyl(K)@6	[190]	185	193	missed K-F@6	-0.00166129	1106.61	554.314	1106.62	554.315	2	13	1.1.1.4796.10	1	39.8305	6835.15	39.9255
NGO0192	putative ABC transporter, ATP-binding protein, polyamine 193358:194647 forward MW:48461	99	LVQMTKF	EEMLRLVQMTKFAKRKPHQLS	Acetyl(K)@6	[190]	185	191	cleaved F-A@C-term; missed K-F@6	-0.00140101	907.482	454.748	907.484	454.749	2	10	1.1.1.4953.4	1	48.8416	1080.92	48.9493
NGO0192	putative ABC transporter, ATP-binding protein, polyamine 193358:194647 forward MW:48461	99	LVQMTKFAK	EEMLRLVQMTKFAKRKPHQLS	Acetyl(K)@6	[190]	185	193	missed K-F@6	-0.00243116	1106.61	554.314	1106.62	554.315	2	13	2.1.1.4832.12	1	40.0253	3252.97	40.057
NGO0192	putative ABC transporter, ATP-binding protein, polyamine 193358:194647 forward MW:48461	99	LVQMTKF	EEMLRLVQMTKFAKRKPHQLS	Acetyl(K)@6	[190]	185	191	cleaved F-A@C-term; missed K-F@6	-0.00202823	907.482	454.748	907.484	454.749	2	7	2.1.1.4987.3	1	48.9364	845.249	49.0452
NGO0192	putative ABC transporter, ATP-binding protein, polyamine 193358:194647 forward MW:48461	99	LVQMTKFAK	EEMLRLVQMTKFAKRKPHQLS	Oxidation(M)@4; Acetyl(K)@6	[190]	185	193	missed K-F@6	-0.00174655	1122.61	562.312	1122.61	562.313	2	12	1.1.1.3153.8	26.9872	1862	26.9924
NGO0192	putative ABC transporter, ATP-binding protein, polyamine 193358:194647 forward MW:48461	99	ILLLDEPLGALDKK	LDEPLGALDKKLRQQTQLELV	Acetyl(K)@14	[232]	219	232	missed K-K@13	0.00398346	1578.93	790.471	1578.92	790.469	2	11	1.1.1.3039.5	53.7479	2600	53.7748		NGO0192,
NGO0199	transcription termination factor rho (Rho) 200275:201531 reverse MW:47320	99	HKILFENLTPLFPTEQLK	NGDHPEVCRHKILFENLTPLF	Acetyl(K)@2	[130]	129	146	missed K-I@2	-0.00217712	2209.21	737.411	2209.21	737.412	3	16	1.1.1.3871.2	54.1346	4314	54.1237
NGO0199	transcription termination factor rho (Rho) 200275:201531 reverse MW:47320	99	HKILFENLTPLFPTEQLK	NGDHPEVCRHKILFENLTPLF	Acetyl(K)@2	[130]	129	146	missed K-I@2	0.00784115	2209.22	737.415	2209.21	737.412	3	13	2.1.1.5214.21	1	62.1748	1072.92	62.1386
NGO0199	transcription termination factor rho (Rho) 200275:201531 reverse MW:47320	99	ILFENLTPLFPTEQLKLER	LTPLFPTEQLKLERDLKSEEN	Acetyl(K)@16	[146]	131	149	missed K-L@16	0.000688309	2342.29	781.77	2342.29	781.77	3	11	2.1.1.5294.14	1	70.1501	1229.77	70.1835
NGO0199	transcription termination factor rho (Rho) 200275:201531 reverse MW:47320	99	ILFENLTPLFPTEQLKLER	LTPLFPTEQLKLERDLKSEEN	Acetyl(K)@16	[146]	131	149	missed K-L@16	0.0013407	2342.29	781.771	2342.29	781.77	3	12	2.1.1.5352.18	1	70.2306	1257.02	70.2574
NGO0199	transcription termination factor rho (Rho) 200275:201531 reverse MW:47320	99	DLKSEENLTGR	TEQLKLERDLKSEENLTGRAI	Acetyl(K)@3	[152]	150	160	missed K-S@3	0.001031	1302.64	652.329	1302.64	652.328	2	12	1.1.1.3332.14	33.7314	1697	33.7748
NGO0199	transcription termination factor rho (Rho) 200275:201531 reverse MW:47320	99	DLKSEENLTGR	TEQLKLERDLKSEENLTGRAI	Acetyl(K)@3	[152]	150	160	missed K-S@3	0.00212496	1302.64	435.222	1302.64	435.221	3	11	2.1.1.4681.4	1	34.6837	1691.3	34.7911
NGO0199	transcription termination factor rho (Rho) 200275:201531 reverse MW:47320	99	DLKSEENLTGR	TEQLKLERDLKSEENLTGRAI	Acetyl(K)@3	[152]	150	160	missed K-S@3	0.000101589	1302.64	435.221	1302.64	435.221	3	10	1.1.1.4864.5	1	34.9941	1385.87	34.8711
NGO0200	putative phosphoenol pyruvate synthase (PpsA) 201755:204136 reverse MW:87237	99	VHKGFEHDIVALSAGVQR	NDRAISYRVHKGFEHDIVALS	Acetyl(K)@3	[177]	175	192	missed K-G@3	0.00711349	2004.06	502.023	2004.05	502.021	4	18	1.1.1.4883.6	1	44.8046	6307.33	44.794
NGO0200	putative phosphoenol pyruvate synthase (PpsA) 201755:204136 reverse MW:87237	99	VHKGFEHDIVALSAGVQR	NDRAISYRVHKGFEHDIVALS	Acetyl(K)@3	[177]	175	192	missed K-G@3	0.00518953	2004.06	502.022	2004.05	502.021	4	17	2.1.1.4918.10	1	44.958	4883.99	44.9981
NGO0200	putative phosphoenol pyruvate synthase (PpsA) 201755:204136 reverse MW:87237	99	MIFTDKAEAGK	SKHIKMIFTDKAEAGKSVTNV	Acetyl(K)@6	[270]	265	275	missed K-A@6	0.00089181	1251.62	626.816	1251.62	626.816	2	14	1.1.1.2867.3	35.3279	5015	35.19
NGO0200	putative phosphoenol pyruvate synthase (PpsA) 201755:204136 reverse MW:87237	99	MIFTDKAEAGK	SKHIKMIFTDKAEAGKSVTNV	Acetyl(K)@6	[270]	265	275	missed K-A@6	-0.000518372	1251.62	626.816	1251.62	626.816	2	12	2.1.1.4803.17	1	38.3745	1105.73	38.3963
NGO0200	putative phosphoenol pyruvate synthase (PpsA) 201755:204136 reverse MW:87237	99	MIFTDKAEAGK	SKHIKMIFTDKAEAGKSVTNV	Oxidation(M)@1; Acetyl(K)@6	[270]	265	275	missed K-A@6	0.00296716	1267.61	634.815	1267.61	634.813	2	13	1.1.1.2462.16	31.9049	4881	31.9168		NGO0200c,
NGO0200	putative phosphoenol pyruvate synthase (PpsA) 201755:204136 reverse MW:87237	99	FSITDEEITELAHYALTIEKHYGR	ELAHYALTIEKHYGRPMDIEW	Acetyl(K)@20	[309]	290	313	cleaved R-P@C-term; missed K-H@20	-0.00751764	2877.41	720.36	2877.42	720.362	4	13	1.1.1.3193.3	59.6587	1525	59.6856		NGO0200c,
NGO0200	putative phosphoenol pyruvate synthase (PpsA) 201755:204136 reverse MW:87237	99	DGLDGKLYILQARPETVK	IEWGRDGLDGKLYILQARPET	Acetyl(K)@6	[327]	322	339	missed K-L@6	0.00264221	2057.12	686.713	2057.12	686.713	3	13	2.1.1.2851.9	48.9182	3956	48.8973		NGO0200c,
NGO0200	putative phosphoenol pyruvate synthase (PpsA) 201755:204136 reverse MW:87237	99	DGLDGKLYILQARPETVK	IEWGRDGLDGKLYILQARPET	Acetyl(K)@6	[327]	322	339	missed K-L@6	0.000894744	2057.12	686.713	2057.12	686.713	3	12	2.1.1.5070.17	1	53.7761	1471.99	53.7464
NGO0200	putative phosphoenol pyruvate synthase (PpsA) 201755:204136 reverse MW:87237	99	YAINGEKTVLCEGR	NLRRYAINGEKTVLCEGRAIG	Acetyl(K)@7; Carbamidomethyl(C)@11	[357]	351	364	missed K-T@7	-0.000108965	1650.8	826.409	1650.8	826.409	2	15	1.1.1.4972.22	1	41.2207	344.804	41.2358
NGO0200	putative phosphoenol pyruvate synthase (PpsA) 201755:204136 reverse MW:87237	99	NASLGEMISQLTEKGVR	LGEMISQLTEKGVRVPGGFAT	Acetyl(K)@14	[37]	24	40	missed K-G@14	-0.000140726	1873.96	625.659	1873.96	625.66	3	19	1.1.1.5217.10	1	64.1639	10915.4	64.0272
NGO0200	putative phosphoenol pyruvate synthase (PpsA) 201755:204136 reverse MW:87237	99	NASLGEMISQLTEKGVR	LGEMISQLTEKGVRVPGGFAT	Oxidation(M)@7; Acetyl(K)@14	[37]	24	40	missed K-G@14	0.00740704	1889.96	630.994	1889.95	630.991	3	12	1.1.1.2910.8	48.812	3349	48.798		NGO0200c,
NGO0200	putative phosphoenol pyruvate synthase (PpsA) 201755:204136 reverse MW:87237	99	NASLGEMISQLTEKGVR	LGEMISQLTEKGVRVPGGFAT	Oxidation(M)@7; Acetyl(K)@14	[37]	24	40	missed K-G@14	-0.000629439	1889.95	630.991	1889.95	630.991	3	20	2.1.1.5053.18	1	52.7893	7100.14	52.7581
NGO0200	putative phosphoenol pyruvate synthase (PpsA) 201755:204136 reverse MW:87237	99	ALLEFDKQDDELKAEIIR	IHPKALLEFDKQDDELKAEII	Acetyl(K)@7	[533]	527	544	missed K-Q@7; missed K-A@13	0.00440824	2187.15	730.056	2187.14	730.055	3	13	1.1.1.3742.5	49.1804	2350	49.1653
NGO0200	putative phosphoenol pyruvate synthase (PpsA) 201755:204136 reverse MW:87237	99	ALLEFDKQDDELKAEIIR	IHPKALLEFDKQDDELKAEII	Acetyl(K)@7	[533]	527	544	missed K-Q@7; missed K-A@13	-0.0154056	2187.13	547.789	2187.14	547.793	4	13	1.1.1.5050.4	1	54.4578	23899.9	54.7388
NGO0200	putative phosphoenol pyruvate synthase (PpsA) 201755:204136 reverse MW:87237	99	ALLEFDKQDDELK	IHPKALLEFDKQDDELKAEII	Acetyl(K)@7	[533]	527	539	missed K-Q@7	-0.00462782	1604.79	803.402	1604.79	803.404	2	15	2.1.1.5006.21	1	50.062	1714.64	50.0258
NGO0200	putative phosphoenol pyruvate synthase (PpsA) 201755:204136 reverse MW:87237	99	DCFALECKALK	SFKDCFALECKALKRVRDEMG	Carbamidomethyl(C)@2; Carbamidomethyl(C)@7; Acetyl(K)@8	[628]	621	631	missed K-A@8	-0.000168445	1395.65	698.833	1395.65	698.834	2	14	1.1.1.4901.18	1	45.8653	2942.63	45.9501
NGO0200	putative phosphoenol pyruvate synthase (PpsA) 201755:204136 reverse MW:87237	99	DCFALECKALKR	SFKDCFALECKALKRVRDEMG	Carbamidomethyl(C)@2; Carbamidomethyl(C)@7; Acetyl(K)@8	[628]	621	632	missed K-A@8; missed K-R@11	-0.0890301	1551.66	518.229	1551.75	518.259	3	12	2.1.1.4810.3	1	42.0737	1627.78	42.0682
NGO0200	putative phosphoenol pyruvate synthase (PpsA) 201755:204136 reverse MW:87237	99	DCFALECKALK	SFKDCFALECKALKRVRDEMG	Carbamidomethyl(C)@2; Carbamidomethyl(C)@7; Acetyl(K)@8	[628]	621	631	missed K-A@8	-0.0036668	1395.65	698.832	1395.65	698.834	2	17	2.1.1.4937.20	1	46.0746	3758.03	46.0402
NGO0200	putative phosphoenol pyruvate synthase (PpsA) 201755:204136 reverse MW:87237	99	DCFALECKALKR	SFKDCFALECKALKRVRDEMG	Carbamidomethyl(C)@2; Carbamidomethyl(C)@7; Acetyl(K)@8	[628]	621	632	missed K-A@8; missed K-R@11	-0.0350382	1551.72	518.247	1551.75	518.259	3	12	2.1.1.4867.10	1	42.0316	956.754	42.0718
NGO0200	putative phosphoenol pyruvate synthase (PpsA) 201755:204136 reverse MW:87237	99	ISAALAKLDVEDVSELAR	LNERISAALAKLDVEDVSELA	Acetyl(K)@7	[71]	65	82	missed K-L@7	-0.00373478	1941.04	648.02	1941.04	648.021	3	13	2.1.1.2991.2	54.234	3593	54.1869		NGO0200c,
NGO0200	putative phosphoenol pyruvate synthase (PpsA) 201755:204136 reverse MW:87237	99	ISAALAKLDVEDVSELAR	LNERISAALAKLDVEDVSELA	Acetyl(K)@7	[71]	65	82	missed K-L@7	-0.0104787	1941.03	971.523	1941.04	971.528	2	18	2.1.1.3796.7	54.2035	1963	54.1826
NGO0200	putative phosphoenol pyruvate synthase (PpsA) 201755:204136 reverse MW:87237	99	ISAALAKLDVEDVSELAR	LNERISAALAKLDVEDVSELA	Acetyl(K)@7	[71]	65	82	missed K-L@7	-0.00192349	1941.04	971.527	1941.04	971.528	2	20	1.1.1.5297.25	1	60.0249	5191.1	60.1546
NGO0202	conserved hypothetical protein 205270:206088 forward MW:30883	99	TGLTAENIGEALLNQFGNLSFKR	LLNQFGNLSFKRHTHPFVDTP	Acetyl(K)@22	[35]	14	36	missed K-R@22	-0.00502671	2534.31	845.777	2534.31	845.778	3	22	1.1.1.4115.4	63.1289	2561	63.1056
NGO0202	conserved hypothetical protein 205270:206088 forward MW:30883	99	TGLTAENIGEALLNQFGNLSFKR	LLNQFGNLSFKRHTHPFVDTP	Acetyl(K)@22	[35]	14	36	missed K-R@22	0.00254095	2534.32	634.586	2534.31	634.586	4	20	1.1.1.5430.5	1	76.4609	2701.07	76.5093
NGO0202	conserved hypothetical protein 205270:206088 forward MW:30883	99	TGLTAENIGEALLNQFGNLSFKR	LLNQFGNLSFKRHTHPFVDTP	Acetyl(K)@22	[35]	14	36	missed K-R@22	0.00186361	2534.31	634.586	2534.31	634.586	4	20	2.1.1.5463.3	1	76.5793	1087.47	76.5701
NGO0202	conserved hypothetical protein 205270:206088 forward MW:30883	99	AVVEKVNR	TPEKARAVVEKVNRSRQENGQ	Acetyl(K)@5	[54]	50	57	missed K-V@5	-0.0010782	955.544	478.779	955.545	478.78	2	13	2.1.1.2201.7	24.4621	9204	24.5524		NGO0202,
NGO0202	conserved hypothetical protein 205270:206088 forward MW:30883	99	AVVEKVNR	TPEKARAVVEKVNRSRQENGQ	Acetyl(K)@5	[54]	50	57	missed K-V@5	-0.000332871	955.545	478.78	955.545	478.78	2	12	1.1.1.3038.3	22.8414	5019	22.8995
NGO0202	conserved hypothetical protein 205270:206088 forward MW:30883	99	AVVEKVNR	TPEKARAVVEKVNRSRQENGQ	Acetyl(K)@5	[54]	50	57	missed K-V@5	-0.00262341	955.542	478.779	955.545	478.78	2	9	1.1.1.2531.8	22.785	2947	22.8349
NGO0203	putative phosphatase 206180:206887 reverse MW:26085	99	FTDKLVPK	ITNKPMRFTDKLVPKLGFAVP	Acetyl(K)@4	[134]	131	138	missed K-L@4	-0.00483739	988.554	495.284	988.559	495.287	2	8	2.1.1.2477.9	34.7698	1775	34.7559		NGO0203c,
NGO0203	putative phosphatase 206180:206887 reverse MW:26085	99	TPLDLLECLDKIQP	TPLDLLECLDKIQPXXXXXXX	Carbamidomethyl(C)@8; Acetyl(K)@11	[233]	223	236	missed K-I@11	-0.00906708	1695.87	848.94	1695.88	848.945	2	11	1.1.1.3255.8	62.06	1771	61.9957		NGO0203c,
NGO0203	putative phosphatase 206180:206887 reverse MW:26085	99	TPLDLLECLDKIQP	TPLDLLECLDKIQPXXXXXXX	Carbamidomethyl(C)@8; Acetyl(K)@11	[233]	223	236	missed K-I@11	-0.000755236	1695.87	566.299	1695.88	566.299	3	9	2.1.1.5396.2	1	72.7335	140.267	72.7836
NGO0206	putative ABC transporter, periplasmic binding protein, polyamine 208983:210116 forward MW:41182	99	VLTGKSGYDLTAPSIANVGR	ETLEAKVLTGKSGYDLTAPSI	Acetyl(K)@5	[84]	80	99	missed K-S@5	-0.00416325	2060.09	687.703	2060.09	687.704	3	13	2.1.1.4929.25	1	48.9493	1088.06	48.9645
NGO0208	conserved hypothetical protein 211238:211765 forward MW:19044	99	YSAAHYVKLSK	FLKYSAAHYVKLSKQYGMXXX	Acetyl(K)@8	[169]	162	172	missed K-L@8	0.00358465	1307.69	436.904	1307.69	436.903	3	13	1.1.1.3199.3	28.7124	2207	28.7343
NGO0209	putative peptide chain release factor 3 (RF-3) 211939:213531 reverse MW:59506	99	LAEFEKANAGNLAIDAGGNLAYLAPNR	DDKKKLAEFEKANAGNLAIDA	Acetyl(K)@6	[485]	480	506	missed K-A@6	0.0059727	2814.44	939.153	2814.43	939.151	3	22	1.1.1.5122.26	1	58.6681	2607.63	58.6232
NGO0209	putative peptide chain release factor 3 (RF-3) 211939:213531 reverse MW:59506	99	LAEFEKANAGNLAIDAGGNLAYLAPNR	DDKKKLAEFEKANAGNLAIDA	Acetyl(K)@6	[485]	480	506	missed K-A@6	0.0059902	2814.44	939.153	2814.43	939.151	3	12	1.1.1.5274.26	1	58.6852	745.3	58.757
NGO0209	putative peptide chain release factor 3 (RF-3) 211939:213531 reverse MW:59506	99	TGKFATSDWMDIEK	AGTVKGKKTGKFATSDWMDIE	Acetyl(K)@3	[52]	50	63	missed K-F@3	0.0139818	1669.78	835.897	1669.77	835.89	2	11	1.1.1.5007.26	1	51.9995	915.423	52.0711
NGO0209	putative peptide chain release factor 3 (RF-3) 211939:213531 reverse MW:59506	99	FATSDWMDIEKQR	FATSDWMDIEKQRGISVASSV	Acetyl(K)@11	[63]	53	65	missed K-Q@11	-0.00223829	1667.76	556.927	1667.76	556.928	3	13	2.1.1.4966.12	0	51.0602	1990.3	51.0392
NGO0210	putative phosphoribosyl-AMP cyclohydrolase 213641:214033 reverse MW:14817	99	FDEKGLVCAIAQDAETKR	NLLEAVKFDEKGLVCAIAQDA	Acetyl(K)@4; Carbamidomethyl(C)@8	[14]	11	28	missed K-G@4; missed K-R@17	0.00747819	2092.03	698.352	2092.03	698.349	3	10	1.1.1.5214.19	1	55.1839	315.205	55.0938
NGO0210	putative phosphoribosyl-AMP cyclohydrolase 213641:214033 reverse MW:14817	99	MDKNLLEAVK	XXXXXXXXMDKNLLEAVKFDE	Acetyl(K)@3	[3]	1	10	missed K-N@3	-0.00490632	1201.63	601.824	1201.64	601.826	2	9	2.1.1.4889.16	1	46.6295	1393.63	46.4864
NGO0210	putative phosphoribosyl-AMP cyclohydrolase 213641:214033 reverse MW:14817	99	MDKNLLEAVK	XXXXXXXXMDKNLLEAVKFDE	Acetyl(K)@3	[3]	1	10	missed K-N@3	-0.00322012	1201.63	601.824	1201.64	601.826	2	17	1.1.1.5060.19	1	46.2764	2588.77	46.3015
NGO0211	putative imidazoleglycerol phosphate synthase (HisF) 214067:214831 reverse MW:27058	99	IIPCLDVKDGR	AKRIIPCLDVKDGRVVKGVNF	Carbamidomethyl(C)@4; Acetyl(K)@8	[14]	7	17		-0.0021617	1326.69	664.355	1326.7	664.356	2	10	1.1.1.2695.15	40.6585	13495	40.563		NGO0211c,
NGO0211	putative imidazoleglycerol phosphate synthase (HisF) 214067:214831 reverse MW:27058	99	IIPCLDVKDGR	AKRIIPCLDVKDGRVVKGVNF	Carbamidomethyl(C)@4; Acetyl(K)@8	[14]	7	17		-0.000889127	1326.7	664.355	1326.7	664.356	2	9	1.1.1.3501.7	40.0996	4598	39.9596
NGO0211	putative imidazoleglycerol phosphate synthase (HisF) 214067:214831 reverse MW:27058	99	VVKGVNFIGLR	CLDVKDGRVVKGVNFIGLRDA	Acetyl(K)@3	[20]	18	28	missed K-G@3	0.000343995	1242.75	622.38	1242.74	622.38	2	9	1.1.1.2817.4	45.2842	3202	45.3499		NGO0211c,
NGO0212	putative phosphoribosylformimino-5-aminoimidazole carboxamide ribonucleotide isomerase 214847:215581 reverse MW:25865	99	MLLIPAIDLKEGR	XMLLIPAIDLKEGRCVRLKQG	Acetyl(K)@10	[10]	1	13		-0.0151975	1509.84	755.929	1509.86	755.937	2	10	1.1.1.3856.3	53.5592	1433	53.5481
NGO0212	putative phosphoribosylformimino-5-aminoimidazole carboxamide ribonucleotide isomerase 214847:215581 reverse MW:25865	99	MLLIPAIDLKEGR	XMLLIPAIDLKEGRCVRLKQG	Acetyl(K)@10	[10]	1	13	missed K-E@10	-0.00244587	1509.86	504.293	1509.86	504.294	3	12	2.1.1.5131.9	1	60.6318	747.523	60.7314
NGO0212	putative phosphoribosylformimino-5-aminoimidazole carboxamide ribonucleotide isomerase 214847:215581 reverse MW:25865	99	MLLIPAIDLKEGR	XMLLIPAIDLKEGRCVRLKQG	Acetyl(K)@10	[10]	1	13	missed K-E@10	-0.00473397	1509.85	504.292	1509.86	504.294	3	8	2.1.1.5191.6	1	60.805	273.54	60.8518
NGO0212	putative phosphoribosylformimino-5-aminoimidazole carboxamide ribonucleotide isomerase 214847:215581 reverse MW:25865	99	TIGQYLDLGLNDVIIGTAAVKNPDLVR	NDVIIGTAAVKNPDLVREACK	Acetyl(K)@21	[110]	90	116	missed K-N@21	-0.00163684	2909.58	970.869	2909.59	970.869	3	18	1.1.1.5394.11	1	74.4496	511.797	74.4548
NGO0212	putative phosphoribosylformimino-5-aminoimidazole carboxamide ribonucleotide isomerase 214847:215581 reverse MW:25865	99	TIGQYLDLGLNDVIIGTAAVKNPDLVR	NDVIIGTAAVKNPDLVREACK	Acetyl(K)@21	[110]	90	116	missed K-N@21	0.00210333	2909.59	728.404	2909.59	728.404	4	13	2.1.1.5425.10	1	74.4387	133.392	74.4489
NGO0212	putative phosphoribosylformimino-5-aminoimidazole carboxamide ribonucleotide isomerase 214847:215581 reverse MW:25865	99	ALCAAEKHGVAGAITGR	DDIRALCAAEKHGVAGAITGR	Carbamidomethyl(C)@3; Acetyl(K)@7	[215]	209	225	missed K-H@7	-0.00109186	1722.88	575.302	1722.88	575.302	3	13	1.1.1.2510.11	33.6886	1605	33.6733		NGO0212c,
NGO0212	putative phosphoribosylformimino-5-aminoimidazole carboxamide ribonucleotide isomerase 214847:215581 reverse MW:25865	99	ALCAAEKHGVAGAITGR	DDIRALCAAEKHGVAGAITGR	Carbamidomethyl(C)@3; Acetyl(K)@7	[215]	209	225	missed K-H@7	-0.00175988	1722.88	575.301	1722.88	575.302	3	17	1.1.1.3311.11	32.9279	2275	32.9406
NGO0212	putative phosphoribosylformimino-5-aminoimidazole carboxamide ribonucleotide isomerase 214847:215581 reverse MW:25865	99	LHLVDLNGAFAGVPQNLPAIKDILAAVAK	AGVPQNLPAIKDILAAVAKDI	Acetyl(K)@21	[67]	47	75	missed K-D@21	-0.00466479	3009.7	753.432	3009.7	753.433	4	11	2.1.1.5419.13	1	77.3933	702.741	77.4803
NGO0213	putative imidazole-glycerol phosphate synthase amidotransferase component (HisH) 215617:216252 reverse MW:23570	99	MQTAIIDYGMGNLHSVLKSVR	YGMGNLHSVLKSVRTAGQLAG	Acetyl(K)@18	[18]	1	21	missed K-S@18	0.000637059	2374.21	792.412	2374.21	792.412	3	12	2.1.1.5143.20	1	61.3504	1281.74	61.3152
NGO0213	putative imidazole-glycerol phosphate synthase amidotransferase component (HisH) 215617:216252 reverse MW:23570	99	NTKIFLSGDPDR	TAGQLAGKNTKIFLSGDPDRV	Acetyl(K)@3	[32]	30	41	missed K-I@3	-0.00327271	1403.7	702.858	1403.7	702.859	2	12	1.1.1.2638.20	38.5303	4373	38.5799		NGO0213c,
NGO0214	putative phosphotransacetylase 216385:217884 reverse MW:52098	99	TGLTFFGSSDALKDVSVLAGR	LTFFGSSDALKDVSVLAGREA	Acetyl(K)@13	[159]	147	167	missed K-D@13	0.0034462	2182.13	728.384	2182.13	728.383	3	11	2.1.1.5242.18	1	67.1186	1116.74	67.204
NGO0214	putative phosphotransacetylase 216385:217884 reverse MW:52098	99	TGLTFFGSSDALKDVSVLAGR	LTFFGSSDALKDVSVLAGREA	Acetyl(K)@13	[159]	147	167	missed K-D@13	0.00325831	2182.13	728.384	2182.13	728.383	3	12	1.1.1.5420.14	1	67.1869	616.185	67.2736
NGO0214	putative phosphotransacetylase 216385:217884 reverse MW:52098	99	QAAAICHEKGIAR	TVQAAAICHEKGIARCVLLAK	Carbamidomethyl(C)@6; Acetyl(K)@9	[212]	204	216	cleaved V-Q@N-term; missed K-G@9	-0.00131016	1465.74	733.88	1465.75	733.88	2	8	1.1.1.4801.23	1	31.4416	338.31	31.4501
NGO0214	putative phosphotransacetylase 216385:217884 reverse MW:52098	99	TVQAAAICHEKGIAR	TVQAAAICHEKGIARCVLLAK	Carbamidomethyl(C)@8; Acetyl(K)@11	[212]	202	216	missed K-G@11	-0.00113223	1665.86	556.294	1665.86	556.295	3	16	2.1.1.2353.7	30.1475	4015	30.1627		NGO0214c,
NGO0214	putative phosphotransacetylase 216385:217884 reverse MW:52098	99	TVQAAAICHEKGIAR	TVQAAAICHEKGIARCVLLAK	Carbamidomethyl(C)@8; Acetyl(K)@11	[212]	202	216	missed K-G@11	0.00101137	1665.86	556.295	1665.86	556.295	3	20	1.1.1.3204.2	28.9183	1810	28.886
NGO0214	putative phosphotransacetylase 216385:217884 reverse MW:52098	99	TVQAAAICHEKGIAR	TVQAAAICHEKGIARCVLLAK	Carbamidomethyl(C)@8; Acetyl(K)@11	[212]	202	216	missed K-G@11	-0.000953329	1665.86	556.294	1665.86	556.295	3	12	1.1.1.2697.8	28.9688	2179	28.9428
NGO0214	putative phosphotransacetylase 216385:217884 reverse MW:52098	99	TVQAAAICHEKGIAR	TVQAAAICHEKGIARCVLLAK	Carbamidomethyl(C)@8; Acetyl(K)@11	[212]	202	216	missed K-G@11	-0.00077275	1665.86	833.938	1665.86	833.938	2	20	1.1.1.4645.18	1	31.2274	4434.89	31.3471
NGO0214	putative phosphotransacetylase 216385:217884 reverse MW:52098	99	TVQAAAICHEKGIAR	TVQAAAICHEKGIARCVLLAK	Carbamidomethyl(C)@8; Acetyl(K)@11	[212]	202	216	missed K-G@11	0.00702655	1665.87	417.474	1665.86	417.473	4	15	1.1.1.4801.5	1	31.4016	2682.03	31.5071
NGO0214	putative phosphotransacetylase 216385:217884 reverse MW:52098	99	CVLLAKREEVEAVAK	KGIARCVLLAKREEVEAVAKE	Carbamidomethyl(C)@1; Acetyl(K)@6	[222]	217	231	missed K-R@6; missed R-E@7	0.00544059	1755.96	586.327	1755.96	586.326	3	13	1.1.1.3468.4	38.8513	1061	38.9101
NGO0214	putative phosphotransacetylase 216385:217884 reverse MW:52098	99	REEVEAVAKER	AKREEVEAVAKERGISLPDSL	Acetyl(K)@9	[231]	223	233	missed R-E@1; missed K-E@9	0.00281975	1356.7	453.241	1356.7	453.241	3	11	2.1.1.4502.2	1	24.5609	151.43	24.6094
NGO0214	putative phosphotransacetylase 216385:217884 reverse MW:52098	99	REEVEAVAKER	AKREEVEAVAKERGISLPDSL	Acetyl(K)@9	[231]	223	233	missed R-E@1; missed K-E@9	-0.00452921	1356.7	453.239	1356.7	453.241	3	13	2.1.1.4561.2	1	24.5875	92.3739	24.6259
NGO0214	putative phosphotransacetylase 216385:217884 reverse MW:52098	99	KSKGLTPEDAR	QYVEPMCELRKSKGLTPEDAR,VEPMCELRKSKGLTPEDARKQ	Acetyl(K)@1; Acetyl(K)@3	[262, 264]	262	272	missed K-S@1; missed K-G@3	-0.0361996	1284.63	643.323	1284.67	643.341	2	17	1.1.1.3155.3	27.0632	2430	26.9545
NGO0214	putative phosphotransacetylase 216385:217884 reverse MW:52098	99	KSKGLTPEDARK	QYVEPMCELRKSKGLTPEDAR,VEPMCELRKSKGLTPEDARKQ	Acetyl(K)@1; Acetyl(K)@3	[262, 264]	262	273	missed K-S@1; missed K-G@3; missed R-K@11	0.000802548	1412.76	471.928	1412.76	471.928	3	12	1.1.1.3048.3	23.2191	1125	23.2015
NGO0214	putative phosphotransacetylase 216385:217884 reverse MW:52098	99	KSKGLTPEDAR	QYVEPMCELRKSKGLTPEDAR, VEPMCELRKSKGLTPEDARKQ	Acetyl(K)@1; Acetyl(K)@3	[262, 264]	262	272	missed K-S@1; missed K-G@3	-0.00514358	1284.66	643.338	1284.67	643.341	2	17	1.1.1.4592.5	1	28.1912	316.566	28.213
NGO0214	putative phosphotransacetylase 216385:217884 reverse MW:52098	99	KSKGLTPEDAR	QYVEPMCELRKSKGLTPEDAR, VEPMCELRKSKGLTPEDARKQ	Acetyl(K)@1; Acetyl(K)@3	[262, 264]	262	272	missed K-S@1; missed K-G@3	-0.00371216	1284.66	643.339	1284.67	643.341	2	15	1.1.1.4745.8	1	28.2492	147.697	28.2693
NGO0214	putative phosphotransacetylase 216385:217884 reverse MW:52098	99	VAMISYSTVNSGSGPDVDTVIEATKLAR	PDVDTVIEATKLAREKRPDLA	Acetyl(K)@25	[395]	371	398	missed K-L@25	0.000158012	2922.46	975.162	2922.46	975.162	3	16	2.1.1.5132.29	1	60.723	1045.44	60.7314
NGO0214	putative phosphotransacetylase 216385:217884 reverse MW:52098	99	VAMISYSTVNSGSGPDVDTVIEATKLAR	PDVDTVIEATKLAREKRPDLA	Acetyl(K)@25	[395]	371	398	missed K-L@25	-0.00426881	2922.46	975.161	2922.46	975.162	3	7	1.1.1.5310.28	1	60.7842	328.432	60.7943
NGO0214	putative phosphotransacetylase 216385:217884 reverse MW:52098	99	VAALDAANLVIEGIAPDADKIYLAGK	VIEGIAPDADKIYLAGKNVEL	Acetyl(K)@20	[77]	58	83	missed K-I@20	0.00511732	2652.44	664.118	2652.44	664.117	4	23	1.1.1.5336.14	1	71.0832	13691.2	71.2901
NGO0214	putative phosphotransacetylase 216385:217884 reverse MW:52098	99	VAALDAANLVIEGIAPDADKIYLAGK	VIEGIAPDADKIYLAGKNVEL	Acetyl(K)@20	[77]	58	83	missed K-I@20	0.00341463	2652.44	664.117	2652.44	664.117	4	20	2.1.1.5367.7	1	71.0909	6178.12	71.293
NGO0215	ABC transporter, ATP-binding protein, iron related (FbpC) 218072:219127 reverse MW:37902	99	TIFSKNTNLPVR	ISLSGKTIFSKNTNLPVRERR	Acetyl(K)@5	[71]	67	78	missed K-N@5	0.0023185	1430.79	477.937	1430.79	477.937	3	13	1.1.1.4871.9	1	44.1216	1779.07	44.1634
NGO0215	ABC transporter, ATP-binding protein, iron related (FbpC) 218072:219127 reverse MW:37902	99	TIFSKNTNLPVR	ISLSGKTIFSKNTNLPVRERR	Acetyl(K)@5	[71]	67	78	missed K-N@5	-0.00112344	1430.79	716.401	1430.79	716.401	2	13	1.1.1.5027.22	1	44.3765	1155.36	44.2757
NGO0217	ABC transporter, periplasmic binding protein, iron related (FbpA) 220736:221728 reverse MW:35840	99	KLSEKDLEK	VVYDTRKLSEKDLEKSVLNYA	Acetyl(K)@5	[137]	133	141	missed K-L@1	-0.000360489	1130.62	566.316	1130.62	566.316	2	11	2.1.1.2208.10	24.7327	7099	24.778		NGO0217c,
NGO0217	ABC transporter, periplasmic binding protein, iron related (FbpA) 220736:221728 reverse MW:35840	99	DLEKSVLNYATPK	TRKLSEKDLEKSVLNYATPKW	Acetyl(K)@4	[141]	138	150	missed K-S@4	-0.00520552	1518.79	760.401	1518.79	760.404	2	9	1.1.1.2879.10	47.6315	3402	47.5397		NGO0217c,
NGO0217	ABC transporter, periplasmic binding protein, iron related (FbpA) 220736:221728 reverse MW:35840	99	KLSEKDLEKSVLNYATPK	TRKLSEKDLEKSVLNYATPKW	Acetyl(K)@9	[141]	133	150	missed K-L@1; missed K-S@9	-0.00164862	2104.14	702.387	2104.14	702.388	3	17	1.1.1.2789.17	44.2266	9342	44.2435		NGO0217c,
NGO0217	ABC transporter, periplasmic binding protein, iron related (FbpA) 220736:221728 reverse MW:35840	99	FVAFLAGKEGQR	AKKFVAFLAGKEGQRALTAVR	Acetyl(K)@8	[274]	267	278		-0.00480623	1363.72	682.867	1363.72	682.87	2	11	2.1.1.2690.17	42.8069	6577	42.7858		NGO0217c,
NGO0217	ABC transporter, periplasmic binding protein, iron related (FbpA) 220736:221728 reverse MW:35840	99	LEAPQVSATTVSEKEHATR	PQVSATTVSEKEHATRLLEQA	Acetyl(K)@14	[318]	305	323		-0.00343019	2095.05	699.358	2095.05	699.359	3	15	2.1.1.2504.8	35.8071	5103	35.8541		NGO0217c,
NGO0217	ABC transporter, periplasmic binding protein, iron related (FbpA) 220736:221728 reverse MW:35840	99	DITVYNGQHKEAAQAVADAFTR	ADITVYNGQHKEAAQAVADAF	Acetyl(K)@10	[32]	23	44	cleaved A-D@N-term	0.00251861	2446.19	816.404	2446.19	816.403	3	12	1.1.1.2865.23	47.1085	5945	46.9695		NGO0217c,
NGO0220	putative UTP--glucose-1-phosphate uridylyltransferase 223916:224782 reverse MW:31997	99	SGNSILGVETVEPSQTGSYGIVETEQLKQFQR	SYGIVETEQLKQFQRITGIVE	Acetyl(K)@28	[180]	153	184	missed K-Q@28	0.00280503	3522.75	1175.26	3522.75	1175.26	3	15	1.1.1.5111.31	1	58.0364	4991.31	58.0992
NGO0220	putative UTP--glucose-1-phosphate uridylyltransferase 223916:224782 reverse MW:31997	99	SGNSILGVETVEPSQTGSYGIVETEQLKQFQR	SYGIVETEQLKQFQRITGIVE	Acetyl(K)@28	[180]	153	184	missed K-Q@28	0.0031646	3522.75	1175.26	3522.75	1175.26	3	12	1.1.1.5265.31	1	58.1701	1339.87	58.1752
NGO0220	putative UTP--glucose-1-phosphate uridylyltransferase 223916:224782 reverse MW:31997	99	GAGNEIQLTDGIAKLLDHEFVLAHPFEGTR	NEIQLTDGIAKLLDHEFVLAH	Acetyl(K)@14	[236]	223	252	missed K-L@14	0.00158707	3289.68	823.426	3289.67	823.426	4	17	2.1.1.3112.7	58.8625	11709	58.9545		NGO0220c,
NGO0220	putative UTP--glucose-1-phosphate uridylyltransferase 223916:224782 reverse MW:31997	99	GAGNEIQLTDGIAKLLDHEFVLAHPFEGTR	NEIQLTDGIAKLLDHEFVLAH	Acetyl(K)@14	[236]	223	252	missed K-L@14	0.00618233	3289.68	823.427	3289.67	823.426	4	20	1.1.1.3998.3	59.0209	6435	59.1179
NGO0220	putative UTP--glucose-1-phosphate uridylyltransferase 223916:224782 reverse MW:31997	99	GAGNEIQLTDGIAKLLDHEFVLAHPFEGTR	NEIQLTDGIAKLLDHEFVLAH	Acetyl(K)@14	[236]	223	252	missed K-L@14	0.00232862	3289.68	823.426	3289.67	823.426	4	10	2.1.1.5317.17	1	71.506	4871.93	71.2945
NGO0220	putative UTP--glucose-1-phosphate uridylyltransferase 223916:224782 reverse MW:31997	99	YDCGSKLGYLEATVAYGLK	FEGTRYDCGSKLGYLEATVAY	Carbamidomethyl(C)@3; Acetyl(K)@6	[258]	253	271	missed K-L@6	0.00017883	2149.04	717.354	2149.04	717.354	3	18	1.1.1.3975.2	58.1317	1337	58.1177
NGO0220	putative UTP--glucose-1-phosphate uridylyltransferase 223916:224782 reverse MW:31997	99	LLEKYRTE	TGEPFRRLLEKYRTEXXXXXX	Acetyl(K)@4	[285]	282	289	missed K-Y@4; missed R-T@6	-0.0021857	1092.58	547.297	1092.58	547.298	2	11	1.1.1.3254.10	30.8093	4020	30.8954
NGO0220	putative UTP--glucose-1-phosphate uridylyltransferase 223916:224782 reverse MW:31997	99	LLEKYR	TGEPFRRLLEKYRTEXXXXXX	Acetyl(K)@4	[285]	282	287	missed K-Y@4	-0.00036711	862.491	432.253	862.491	432.253	2	8	1.1.1.3210.5	29.1355	5297	29.0731
NGO0220	putative UTP--glucose-1-phosphate uridylyltransferase 223916:224782 reverse MW:31997	99	SIEDHFDKAYELETK	NKRSIEDHFDKAYELETKLEM	Acetyl(K)@8	[70]	63	77	missed K-A@8	0.000969245	1865.87	622.964	1865.87	622.963	3	16	2.1.1.2678.9	42.3434	8682	42.4042		NGO0220c,
NGO0220	putative UTP--glucose-1-phosphate uridylyltransferase 223916:224782 reverse MW:31997	99	SIEDHFDKAYELETK	NKRSIEDHFDKAYELETKLEM	Acetyl(K)@8	[70]	63	77	missed K-A@8	0.00532866	1865.87	622.965	1865.87	622.963	3	18	1.1.1.4881.11	1	44.7114	9474.06	44.8513
NGO0220	putative UTP--glucose-1-phosphate uridylyltransferase 223916:224782 reverse MW:31997	99	SIEDHFDKAYELETK	NKRSIEDHFDKAYELETKLEM	Acetyl(K)@8	[70]	63	77	missed K-A@8	-0.00123937	1865.87	933.941	1865.87	933.941	2	8	1.1.1.5038.30	1	45.021	155.161	45.0261
NGO0220	putative UTP--glucose-1-phosphate uridylyltransferase 223916:224782 reverse MW:31997	99	SIEDHFDKAYELETKLEMR	HFDKAYELETKLEMRHKDKLL	Acetyl(K)@15	[77]	63	81	missed K-A@8; missed K-L@15	0.00849386	2395.15	599.793	2395.14	599.791	4	16	2.1.1.2853.2	48.9815	3628	48.9351		NGO0220c,
NGO0220	putative UTP--glucose-1-phosphate uridylyltransferase 223916:224782 reverse MW:31997	99	SIEDHFDKAYELETKLEMR	HFDKAYELETKLEMRHKDKLL	Acetyl(K)@15	[77]	63	81	missed K-A@8; missed K-L@15	0.00677089	2395.14	799.388	2395.14	799.386	3	16	1.1.1.3716.10	48.1927	3457	48.208
NGO0220	putative UTP--glucose-1-phosphate uridylyltransferase 223916:224782 reverse MW:31997	99	HKDKLLEHVR	ETKLEMRHKDKLLEHVRNILP	Acetyl(K)@4	[85]	82	91	missed K-L@4	-0.000722206	1315.74	439.586	1315.74	439.586	3	13	2.1.1.2152.8	22.6259	8971	22.6461		NGO0220c,
NGO0220	putative UTP--glucose-1-phosphate uridylyltransferase 223916:224782 reverse MW:31997	99	HKDKLLEHVR	ETKLEMRHKDKLLEHVRNILP	Acetyl(K)@4	[85]	82	91	missed K-L@4	0.00114001	1315.74	439.586	1315.74	439.586	3	13	1.1.1.2983.4	20.9593	3331	21.012
NGO0221	conserved hypothetical protein 224813:225409 reverse MW:21317	99	SDTANNLKLAAELAGK	NPKSDTANNLKLAAELAGKAD	Acetyl(K)@8	[106]	99	114	missed K-L@8	-0.00166168	1656.87	829.441	1656.87	829.441	2	14	1.1.1.4947.24	1	48.533	639.538	48.4921
NGO0221	conserved hypothetical protein 224813:225409 reverse MW:21317	99	SDTANNLKLAAELAGK	NPKSDTANNLKLAAELAGKAD	Acetyl(K)@8	[106]	99	114	missed K-L@8	-0.00211357	1656.87	829.44	1656.87	829.441	2	11	1.1.1.5100.28	1	48.6088	325.353	48.6769
NGO0221	conserved hypothetical protein 224813:225409 reverse MW:21317	99	IVLASGNAGKLK	KIVLASGNAGKLKEFGNLFKP	Acetyl(K)@10	[17]	8	19	missed K-L@10	-0.0156829	1211.71	606.861	1211.72	606.869	2	14	1.1.1.3294.7	32.293	1277	32.3024
NGO0221	conserved hypothetical protein 224813:225409 reverse MW:21317	99	IVLASGNAGKLK	KIVLASGNAGKLKEFGNLFKP	Acetyl(K)@10	[17]	8	19	missed K-L@10	-0.00219547	1211.72	606.868	1211.72	606.869	2	14	2.1.1.4692.20	1	35.3421	1348.17	35.4229
NGO0221	conserved hypothetical protein 224813:225409 reverse MW:21317	99	IVLASGNAGKLK	KIVLASGNAGKLKEFGNLFKP	Acetyl(K)@10	[17]	8	19	missed K-L@10	-0.00149362	1211.72	606.868	1211.72	606.869	2	10	1.1.1.4874.7	1	35.5856	650.901	35.5583
NGO0221	conserved hypothetical protein 224813:225409 reverse MW:21317	99	IVLASGNAGKLK	VLASGNAGKLKEFGNLFKPYG	Acetyl(K)@12	[19]	8	19	missed K-L@10	-0.0214636	1211.7	606.859	1211.72	606.869	2	11	2.1.1.2432.14	33.0998	7617	33.1151		NGO0221c,
NGO0221	conserved hypothetical protein 224813:225409 reverse MW:21317	99	SEKPEKIVLASGNAGKLK	XXXXMSEKPEKIVLASGNAGK, VLASGNAGKLKEFGNLFKPYG	Acetyl(K)@6; Acetyl(K)@18	[7, 19]	2	19	cleaved M-S@N-term; missed K-I@6; missed K-L@16	-0.0133117	1952.08	651.701	1952.09	651.705	3	12	1.1.1.2586.19	36.5638	3806	36.5757		NGO0221c,
NGO0223	putative pyrophosphatase 225746:226276 reverse MW:19767	99	TLSDLPQQLIKQIEFHFNHYKDLK	TLSDLPQQLIKQIEFHFNHYK, EFHFNHYKDLKKAGTTKVESW	Acetyl(K)@11; Acetyl(K)@24	[133, 146]	123	146	missed K-Q@11	-0.00196927	3038.58	760.653	3038.59	760.654	4	19	2.1.1.3141.3	59.9074	1899	59.8829		NGO0223c,
NGO0223	putative pyrophosphatase 225746:226276 reverse MW:19767	99	QIEFHFNHYKDLKK	KQIEFHFNHYKDLKKAGTTKV, EFHFNHYKDLKKAGTTKVESW	Gln->pyro-Glu@N-term; Acetyl(K)@10; Acetyl(K)@13	[143, 146]	134	147	missed K-D@10; missed K-K@13	-0.0071754	1912.94	638.654	1912.95	638.656	3	12	2.1.1.4944.13	1	49.79	1184.5	49.7671
NGO0223	putative pyrophosphatase 225746:226276 reverse MW:19767	99	QIEFHFNHYK	KQIEFHFNHYKDLKKAGTTKV	Acetyl(K)@10	[143]	134	143		0.00248783	1403.66	702.84	1403.66	702.838	2	10	1.1.1.2650.12	38.9768	1445	38.9531		NGO0223c,
NGO0223	putative pyrophosphatase 225746:226276 reverse MW:19767	99	QIEFHFNHYKDLKK	KQIEFHFNHYKDLKKAGTTKV	Acetyl(K)@10	[143]	134	147	missed K-K@13	-0.000322127	1887.96	472.998	1887.96	472.998	4	16	1.1.1.2547.4	35.0703	27258	35.0224		NGO0223c,
NGO0223	putative pyrophosphatase 225746:226276 reverse MW:19767	99	QIEFHFNHYKDLK	KQIEFHFNHYKDLKKAGTTKV	Gln->pyro-Glu@N-term; Acetyl(K)@10	[143]	134	146		0.0022299	1742.84	581.955	1742.84	581.954	3	20	1.1.1.2804.4	44.7874	22986	44.8917		NGO0223c,
NGO0223	putative pyrophosphatase 225746:226276 reverse MW:19767	99	QIEFHFNHYKDLK	KQIEFHFNHYKDLKKAGTTKV	Gln->pyro-Glu@N-term; Acetyl(K)@10	[143]	134	146		0.00172346	1742.84	581.955	1742.84	581.954	3	22	1.1.1.3612.3	44.2498	6831	44.3127
NGO0223	putative pyrophosphatase 225746:226276 reverse MW:19767	99	QIEFHFNHYKDLKK	KQIEFHFNHYKDLKKAGTTKV	Gln->pyro-Glu@N-term; Acetyl(K)@10	[143]	134	147	missed K-K@13	0.0048032	1870.94	624.654	1870.94	624.653	3	14	1.1.1.3493.3	39.7818	3949	39.807
NGO0223	putative pyrophosphatase 225746:226276 reverse MW:19767	99	QIEFHFNHYKDLK	KQIEFHFNHYKDLKKAGTTKV	Gln->pyro-Glu@N-term; Acetyl(K)@10	[143]	134	146	missed K-D@10	-0.00190409	1742.84	581.954	1742.84	581.954	3	19	2.1.1.4929.13	1	48.9293	7066.46	48.9073
NGO0223	putative pyrophosphatase 225746:226276 reverse MW:19767	99	QIEFHFNHYKDLK	KQIEFHFNHYKDLKKAGTTKV	Gln->pyro-Glu@N-term; Acetyl(K)@10	[143]	134	146	missed K-D@10	0.00293274	1742.84	581.955	1742.84	581.954	3	17	2.1.1.4986.7	1	48.8931	3257.89	48.9882
NGO0223	putative pyrophosphatase 225746:226276 reverse MW:19767	99	VIKESIER	GGAEEAKKVIKESIERWNKQA	Acetyl(K)@3	[167]	165	172		-0.0213881	1014.55	508.282	1014.57	508.293	2	7	2.1.1.2303.8	28.2603	16251	28.2846		NGO0223c,
NGO0223	putative pyrophosphatase 225746:226276 reverse MW:19767	99	VVNEIPAGSNHKIEWNR	VNEIPAGSNHKIEWNRKLAAF	Acetyl(K)@12	[31]	20	36	cleaved N-V@N-term; missed K-I@12	0.00308806	2004.02	669.014	2004.02	669.013	3	11	1.1.1.4938.20	1	39.2635	613.589	39.2869
NGO0223	putative pyrophosphatase 225746:226276 reverse MW:19767	99	ADFNQILTPGDVDGGIINVVNEIPAGSNHKIEWNR	VNEIPAGSNHKIEWNRKLAAF	Acetyl(K)@30	[31]	2	36	cleaved M-A@N-term; missed K-I@30	0.0029402	3843.92	961.987	3843.92	961.987	4	17	2.1.1.3065.9	57.0737	36443	57.1669		NGO0223c,
NGO0223	putative pyrophosphatase 225746:226276 reverse MW:19767	99	ADFNQILTPGDVDGGIINVVNEIPAGSNHKIEWNRK	VNEIPAGSNHKIEWNRKLAAF	Acetyl(K)@30	[31]	2	37	cleaved M-A@N-term; missed K-I@30; missed R-K@35	0.00219178	3972.01	994.011	3972.01	994.01	4	16	1.1.1.3080.26	55.3415	68451	55.1974		NGO0223c,
NGO0223	putative pyrophosphatase 225746:226276 reverse MW:19767	99	ADFNQILTPGDVDGGIINVVNEIPAGSNHKIEWNR	VNEIPAGSNHKIEWNRKLAAF	Acetyl(K)@30	[31]	2	36	cleaved M-A@N-term; missed K-I@30	0.00681026	3843.93	961.989	3843.92	961.987	4	16	1.1.1.3946.5	57.0391	15288	57.1603
NGO0223	putative pyrophosphatase 225746:226276 reverse MW:19767	99	ADFNQILTPGDVDGGIINVVNEIPAGSNHKIEWNRK	VNEIPAGSNHKIEWNRKLAAF	Acetyl(K)@30	[31]	2	37	cleaved M-A@N-term; missed K-I@30; missed R-K@35	0.00685141	3972.02	994.012	3972.01	994.01	4	15	1.1.1.3894.7	55.0433	10159	55.1254
NGO0223	putative pyrophosphatase 225746:226276 reverse MW:19767	99	ADFNQILTPGDVDGGIINVVNEIPAGSNHKIEWNRK	VNEIPAGSNHKIEWNRKLAAF	Acetyl(K)@30	[31]	2	37	cleaved M-A@N-term; missed K-I@30; missed R-K@35	0.00517572	3972.02	994.012	3972.01	994.01	4	10	2.1.1.5175.28	1	63.223	7270.16	63.3481
NGO0223	putative pyrophosphatase 225746:226276 reverse MW:19767	99	ADFNQILTPGDVDGGIINVVNEIPAGSNHKIEWNR	VNEIPAGSNHKIEWNRKLAAF	Acetyl(K)@30	[31]	2	36	cleaved M-A@N-term; missed K-I@30	0.0122018	3843.93	961.99	3843.92	961.987	4	13	1.1.1.5403.24	1	66.2042	15150.7	66.3965
NGO0223	putative pyrophosphatase 225746:226276 reverse MW:19767	99	EIPAGSNHKIEWNR	VNEIPAGSNHKIEWNRKLAAF	Acetyl(K)@9	[31]	23	36	cleaved N-E@N-term; missed K-I@9	-0.0023868	1691.84	564.952	1691.84	564.953	3	11	1.1.1.4871.12	1	35.4119	579.431	35.5583
NGO0223	putative pyrophosphatase 225746:226276 reverse MW:19767	99	KLAAFQLDR	GSNHKIEWNRKLAAFQLDRIE	Acetyl(K)@1	[37]	37	45	missed K-L@1	0.00127323	1102.61	552.315	1102.61	552.314	2	10	1.1.1.2668.3	39.6375	3460	39.6661		NGO0223c,
NGO0226	conserved hypothetical protein 229300:229719 forward MW:16551	99	CFCDKFPSGDTFR	MMKRIKCFCDKFPSGDTFRMC	Carbamidomethyl(C)@1; Carbamidomethyl(C)@3; Acetyl(K)@5	[11]	7	19	missed K-F@5	0.00334365	1677.69	839.855	1677.69	839.853	2	12	1.1.1.2810.20	45.0392	6198	45.0444		NGO0226,
NGO0226	conserved hypothetical protein 229300:229719 forward MW:16551	99	CFCDKFPSGDTFR	MMKRIKCFCDKFPSGDTFRMC	Carbamidomethyl(C)@1; Carbamidomethyl(C)@3; Acetyl(K)@5	[11]	7	19	missed K-F@5	-0.000247005	1677.69	839.853	1677.69	839.853	2	13	1.1.1.3614.11	44.3456	1129	44.3127
NGO0226	conserved hypothetical protein 229300:229719 forward MW:16551	99	CFCDKFPSGDTFR	MMKRIKCFCDKFPSGDTFRMC	Carbamidomethyl(C)@1; Carbamidomethyl(C)@3; Acetyl(K)@5	[11]	7	19	missed K-F@5	0.00100011	1677.69	839.854	1677.69	839.853	2	16	1.1.1.4930.27	1	47.5557	6329.95	47.6254
NGO0226	conserved hypothetical protein 229300:229719 forward MW:16551	99	CFCDKFPSGDTFR	MMKRIKCFCDKFPSGDTFRMC	Carbamidomethyl(C)@1; Carbamidomethyl(C)@3; Acetyl(K)@5	[11]	7	19	missed K-F@5	0.000923387	1677.69	839.854	1677.69	839.853	2	14	1.1.1.5084.29	1	47.6822	2149.76	47.8066
NGO0236	conserved hypothetical protein 239209:240492 reverse MW:47003	99	PADAPAKPVPVPQTPAKPLITLKELSK	QTPAKPLITLKELSKVELPWF	Acetyl(K)@23	[156]	134	160	cleaved K-P@N-term; missed K-E@23	0.0076314	2847.66	712.921	2847.65	712.919	4	21	2.1.1.4961.22	1	50.7876	1219.88	50.8077
NGO0236	conserved hypothetical protein 239209:240492 reverse MW:47003	99	PADAPAKPVPVPQTPAKPLITLKELSK	KPLITLKELSKVELPWFDVRF	Acetyl(K)@27	[160]	134	160	cleaved K-P@N-term; missed K-E@23	0.00581942	2847.65	712.921	2847.65	712.919	4	11	2.1.1.5019.23	1	50.819	653.356	50.8956
NGO0236	conserved hypothetical protein 239209:240492 reverse MW:47003	99	ELSKVELPWFDVR	KPLITLKELSKVELPWFDVRF	Acetyl(K)@4	[160]	157	169	missed K-V@4	0.000663968	1658.87	553.963	1658.87	553.963	3	8	2.1.1.5197.6	1	64.4676	3852.97	64.1634
NGO0236	conserved hypothetical protein 239209:240492 reverse MW:47003	99	DQFGHSDKDALLNSK	KVRDQFGHSDKDALLNSKTSH	Acetyl(K)@8	[38]	31	45		0.0156867	1715.83	572.95	1715.81	572.944	3	9	1.1.1.2586.11	36.5538	2934	36.4999		NGO0236c,
NGO0236	conserved hypothetical protein 239209:240492 reverse MW:47003	99	DQFGHSDKDALLNSK	KVRDQFGHSDKDALLNSKTSH	Acetyl(K)@8	[38]	31	45		0.00725621	1715.82	572.947	1715.81	572.944	3	15	1.1.1.3387.6	35.8015	1577	35.7787
NGO0236	conserved hypothetical protein 239209:240492 reverse MW:47003	99	NLQEQDAVYIAKQK	LQEQDAVYIAKQKQAKASPFK	Acetyl(K)@12	[92]	81	94	missed K-Q@12	-0.00432165	1688.87	563.964	1688.87	563.965	3	18	2.1.1.4761.16	1	39.2857	4075.98	39.2027
NGO0236	conserved hypothetical protein 239209:240492 reverse MW:47003	99	NLQEQDAVYIAKQK	EQDAVYIAKQKQAKASPFKTE	Acetyl(K)@14	[94]	81	94	missed K-Q@12	-0.0134516	1688.86	845.437	1688.87	845.444	2	11	1.1.1.2610.22	37.477	579	37.4822		NGO0236c,
NGO0237	putative anhydro-N-acetylmuramyl-tripeptide amidase (AmpD) 240689:241258 reverse MW:21337	99	KTDPGHFFDWR	TGHQDIAPGRKTDPGHFFDWR	Acetyl(K)@1	[166]	166	176	missed K-T@1	0.00048775	1446.67	483.23	1446.67	483.23	3	13	2.1.1.4928.3	1	48.8555	2958.69	48.7938
NGO0239	putative thymidylate kinase 242398:243015 forward MW:22957	99	NSIEKVLDGHFGC	SLDEVRNSIEKVLDGHFGCXX	Acetyl(K)@5; Carbamidomethyl(C)@13	[198]	194	206	missed K-V@5	-0.00237262	1516.7	759.355	1516.7	759.356	2	13	1.1.1.2928.13	49.5045	10940	49.5247		NGO0239,
NGO0239	putative thymidylate kinase 242398:243015 forward MW:22957	99	NSIEKVLDGHFGC	SLDEVRNSIEKVLDGHFGCXX	Acetyl(K)@5; Carbamidomethyl(C)@13	[198]	194	206	missed K-V@5	0.00117239	1516.7	759.357	1516.7	759.356	2	15	1.1.1.3733.6	48.8396	2609	48.8573
NGO0239	putative thymidylate kinase 242398:243015 forward MW:22957	99	NSIEKVLDGHFGC	SLDEVRNSIEKVLDGHFGCXX	Acetyl(K)@5; Carbamidomethyl(C)@13	[198]	194	206	missed K-V@5	-0.000976879	1516.7	506.573	1516.7	506.573	3	14	2.1.1.4999.9	1	52.9704	1580.22	53.0699
NGO0239	putative thymidylate kinase 242398:243015 forward MW:22957	99	STNLAVIKAWFER	AGKSTNLAVIKAWFERRGLPV	Acetyl(K)@8	[24]	17	29	missed K-A@8	0.00380434	1575.84	526.289	1575.84	526.288	3	9	1.1.1.5247.3	1	65.905	156.109	65.9534
NGO0240	putative malic enzyme, malate dehydrogenase/oxaloacetate-decarboxylating 243240:244517 forward MW:45995	99	EAALKFHELPVPGK	MENSLKEAALKFHELPVPGKI	Acetyl(K)@5	[11]	7	20	missed K-F@5	-0.000648593	1576.86	526.628	1576.86	526.628	3	11	2.1.1.3420.5	39.9078	4904	40.0734
NGO0240	putative malic enzyme, malate dehydrogenase/oxaloacetate-decarboxylating 243240:244517 forward MW:45995	99	EAALKFHELPVPGK	MENSLKEAALKFHELPVPGKI	Acetyl(K)@5	[11]	7	20	missed K-F@5	-0.00427784	1576.86	526.626	1576.86	526.628	3	13	2.1.1.2929.3	40.1746	1767	40.1585
NGO0240	putative malic enzyme, malate dehydrogenase/oxaloacetate-decarboxylating 243240:244517 forward MW:45995	99	EAALKFHELPVPGK	MENSLKEAALKFHELPVPGKI	Acetyl(K)@5	[11]	7	20	missed K-F@5	-0.00341349	1576.86	789.436	1576.86	789.438	2	10	2.1.1.4919.25	1	45.0401	638.282	45.1129
NGO0240	putative malic enzyme, malate dehydrogenase/oxaloacetate-decarboxylating 243240:244517 forward MW:45995	99	EDKDRMDESKK	KGVIYQTREDKDRMDESKKFY	Acetyl(K)@3	[232]	230	240	missed R-M@5; missed K-K@10	0.00352201	1421.65	474.89	1421.65	474.889	3	16	2.1.1.48.2	0.4095	1040	0.4147
NGO0240	putative malic enzyme, malate dehydrogenase/oxaloacetate-decarboxylating 243240:244517 forward MW:45995	99	SLATDKDLALAYSPGVAAPCMEIHADPQNAYK	VTPTKSLATDKDLALAYSPGV	Acetyl(K)@6; Carbamidomethyl(C)@20	[33]	28	59		0.00315593	3458.65	1153.89	3458.65	1153.89	3	14	1.1.1.2968.31	51.03	18226	51.0353		NGO0240,
NGO0240	putative malic enzyme, malate dehydrogenase/oxaloacetate-decarboxylating 243240:244517 forward MW:45995	99	SLATDKDLALAYSPGVAAPCMEIHADPQNAYK	VTPTKSLATDKDLALAYSPGV	Acetyl(K)@6; Carbamidomethyl(C)@20	[33]	28	59		0.00667387	3458.65	1153.89	3458.65	1153.89	3	15	1.1.1.3777.9	50.536	3333	50.5026
NGO0240	putative malic enzyme, malate dehydrogenase/oxaloacetate-decarboxylating 243240:244517 forward MW:45995	99	SLATDKDLALAYSPGVAAPCMEIHADPQNAYK	VTPTKSLATDKDLALAYSPGV	Acetyl(K)@6; Carbamidomethyl(C)@20	[33]	28	59		0.000173329	3458.65	865.669	3458.65	865.669	4	17	1.1.1.3268.12	50.4685	2231	50.4381
NGO0240	putative malic enzyme, malate dehydrogenase/oxaloacetate-decarboxylating 243240:244517 forward MW:45995	99	SLATDKDLALAYSPGVAAPCMEIHADPQNAYK	VTPTKSLATDKDLALAYSPGV	Acetyl(K)@6; Carbamidomethyl(C)@20	[33]	28	59	missed K-D@6	0.011601	3458.66	865.672	3458.65	865.669	4	17	2.1.1.5095.26	1	55.2372	2106.38	55.3081
NGO0240	putative malic enzyme, malate dehydrogenase/oxaloacetate-decarboxylating 243240:244517 forward MW:45995	99	SLATDKDLALAYSPGVAAPCMEIHADPQNAYK	VTPTKSLATDKDLALAYSPGV	Acetyl(K)@6; Carbamidomethyl(C)@20; Oxidation(M)@21	[33]	28	59	missed K-D@6	0.00545349	3474.65	869.67	3474.64	869.668	4	12	1.1.1.5007.27	1	52.0011	1846.46	51.9548
NGO0240	putative malic enzyme, malate dehydrogenase/oxaloacetate-decarboxylating 243240:244517 forward MW:45995	99	GALDVGATTINEEMKR	VGATTINEEMKRACVYALADL	Acetyl(K)@15	[346]	332	347	missed K-R@15	-0.00125854	1745.86	873.938	1745.86	873.938	2	20	1.1.1.5053.16	1	45.8863	1211.26	45.8947
NGO0240	putative malic enzyme, malate dehydrogenase/oxaloacetate-decarboxylating 243240:244517 forward MW:45995	99	GALDVGATTINEEMKR	VGATTINEEMKRACVYALADL	Oxidation(M)@14; Acetyl(K)@15	[346]	332	347	missed K-R@15	0.00648544	1761.86	881.939	1761.86	881.936	2	10	1.1.1.4784.19	1	39.1762	227.323	39.128
NGO0240	putative malic enzyme, malate dehydrogenase/oxaloacetate-decarboxylating 243240:244517 forward MW:45995	99	KFEFGAEYLIPTPFDSR	TEEVVAAYGKKFEFGAEYLIP	Acetyl(K)@1	[372]	372	388	missed K-F@1	-0.000875401	2058.01	687.01	2058.01	687.011	3	13	2.1.1.3086.7	57.8715	2835	57.8918		NGO0240,
NGO0240	putative malic enzyme, malate dehydrogenase/oxaloacetate-decarboxylating 243240:244517 forward MW:45995	99	KFEFGAEYLIPTPFDSR	TEEVVAAYGKKFEFGAEYLIP	Acetyl(K)@1	[372]	372	388	missed K-F@1	0.0020273	2058.01	687.011	2058.01	687.011	3	10	1.1.1.5261.15	1	66.7446	818.126	66.8241
NGO0240	putative malic enzyme, malate dehydrogenase/oxaloacetate-decarboxylating 243240:244517 forward MW:45995	99	AAMESGVATRPIADLEAYAAKLGEWKL	PIADLEAYAAKLGEWKLXXXX	Acetyl(K)@21	[420]	400	426	missed K-L@21; missed K-L@26	-0.00531005	2902.48	968.502	2902.49	968.504	3	14	1.1.1.3213.16	60.4417	3770	60.492		NGO0240,
NGO0240	putative malic enzyme, malate dehydrogenase/oxaloacetate-decarboxylating 243240:244517 forward MW:45995	99	AAMESGVATRPIADLEAYAAKLGEWK	PIADLEAYAAKLGEWKLXXXX	Acetyl(K)@21	[420]	400	425	missed K-L@21	0.000719582	2789.41	930.809	2789.41	930.809	3	15	1.1.1.5283.19	1	68.0204	1002.26	68.1001
NGO0240	putative malic enzyme, malate dehydrogenase/oxaloacetate-decarboxylating 243240:244517 forward MW:45995	99	AAMESGVATRPIADLEAYAAKLGEWKL	PIADLEAYAAKLGEWKLXXXX	Acetyl(K)@21	[420]	400	426	missed K-L@21; missed K-L@26	-0.00901416	2902.48	968.501	2902.49	968.504	3	10	1.1.1.5374.12	1	73.3	398.943	73.3052
NGO0240	putative malic enzyme, malate dehydrogenase/oxaloacetate-decarboxylating 243240:244517 forward MW:45995	99	SLATDKDLALAYSPGVAAPCMEIHADPQNAYKYTGK	EIHADPQNAYKYTGKGNLVAV	Carbamidomethyl(C)@20; Acetyl(K)@32	[59]	28	63	missed K-D@6; missed K-Y@32	0.00171666	3907.88	977.977	3907.88	977.976	4	20	1.1.1.4996.31	1	51.3678	9617.5	51.431
NGO0240	putative malic enzyme, malate dehydrogenase/oxaloacetate-decarboxylating 243240:244517 forward MW:45995	99	SLATDKDLALAYSPGVAAPCMEIHADPQNAYKYTGK	EIHADPQNAYKYTGKGNLVAV	Carbamidomethyl(C)@20; Acetyl(K)@32	[59]	28	63	missed K-D@6; missed K-Y@32	0.00749479	3907.88	977.978	3907.88	977.976	4	21	2.1.1.5030.30	1	51.4712	2871.32	51.5347
NGO0240	putative malic enzyme, malate dehydrogenase/oxaloacetate-decarboxylating 243240:244517 forward MW:45995	99	MENSLKEAALK	XXXXXMENSLKEAALKFHELP	Oxidation(M)@1; Acetyl(K)@6	[6]	1	11	missed K-E@6	-0.00262387	1290.65	646.33	1290.65	646.332	2	9	2.1.1.4760.14	1	35.9098	680.454	36.0494
NGO0244	conserved hypothetical protein 246914:247093 forward MW:7065	99	LEYHQDKQELWSR	TKGRLEYHQDKQELWSRQAKL	Acetyl(K)@7	[24]	18	30	missed K-Q@7	-4.8e-05	1772.85	887.431	1772.85	887.431	2	12	1.1.1.4790.29	1	39.5189	261.524	39.5841
NGO0244	conserved hypothetical protein 246914:247093 forward MW:7065	99	GRLEYHQDKQELWSR	TKGRLEYHQDKQELWSRQAKL	Acetyl(K)@9	[24]	16	30	missed R-L@2; missed K-Q@9	0.0034186	1985.97	497.501	1985.97	497.5	4	12	2.1.1.3268.3	34.2143	1326	34.1949
NGO0244	conserved hypothetical protein 246914:247093 forward MW:7065	99	LAYPIKDGIPYMLENEAR	SRQAKLAYPIKDGIPYMLENE	Acetyl(K)@6	[39]	34	51	missed K-D@6	-0.00279652	2134.07	712.365	2134.08	712.366	3	11	2.1.1.5133.15	1	60.7576	1575.47	60.9059
NGO0244	conserved hypothetical protein 246914:247093 forward MW:7065	99	LAYPIKDGIPYMLENEAR	SRQAKLAYPIKDGIPYMLENE	Acetyl(K)@6	[39]	34	51	missed K-D@6	-0.00171552	2134.08	712.366	2134.08	712.366	3	10	1.1.1.5311.19	1	60.8274	626.919	60.9693
NGO0244	conserved hypothetical protein 246914:247093 forward MW:7065	99	ALSEEELKA	EARALSEEELKAXXXXXXXXX	Acetyl(K)@8	[59]	52	60	missed K-A@8	0.00102976	1030.52	516.267	1030.52	516.266	2	10	2.1.1.3339.2	36.8741	6204	36.977
NGO0244	conserved hypothetical protein 246914:247093 forward MW:7065	99	ALSEEELKA	EARALSEEELKAXXXXXXXXX	Acetyl(K)@8	[59]	52	60	missed K-A@8	0.00160118	1030.52	516.267	1030.52	516.266	2	12	1.1.1.4767.13	1	38.1779	2941.59	38.2131
NGO0245	putative 3-deoxy-manno-octulosonate cytidylyltransferase (KdsB) 247093:247851 forward MW:27723	99	VVLDKNGNAIYFSR	NPNAVKVVLDKNGNAIYFSRA	Acetyl(K)@5	[149]	145	158	missed K-N@5	-0.00473103	1636.85	819.434	1636.86	819.436	2	19	1.1.1.3560.5	42.2976	2095	42.3028
NGO0245	putative 3-deoxy-manno-octulosonate cytidylyltransferase (KdsB) 247093:247851 forward MW:27723	99	ALADIHGKPMVVR	PGKALADIHGKPMVVRVAEQA	Acetyl(K)@8	[28]	21	33		-0.00201067	1447.79	724.905	1447.8	724.906	2	14	1.1.1.4775.14	1	38.6531	1405.57	38.7282
NGO0245	putative 3-deoxy-manno-octulosonate cytidylyltransferase (KdsB) 247093:247851 forward MW:27723	99	ALADIHGKPMVVR	PGKALADIHGKPMVVRVAEQA	Acetyl(K)@8	[28]	21	33		-0.000519746	1447.8	724.905	1447.8	724.906	2	12	1.1.1.4932.25	1	38.93	392.379	38.9418
NGO0248	putative tryptophan synthase (TrpA) 248915:249697 forward MW:27992	99	ETDTQTPVVLMGYLNPIHKMGYR	VLMGYLNPIHKMGYREFAQEA	Acetyl(K)@19	[106]	88	110	missed K-M@19	-0.000665151	2704.33	677.091	2704.34	677.091	4	10	1.1.1.5202.10	1	63.289	788.489	63.2719
NGO0248	putative tryptophan synthase (TrpA) 248915:249697 forward MW:27992	99	ETDTQTPVVLMGYLNPIHKMGYR	VLMGYLNPIHKMGYREFAQEA	Acetyl(K)@19	[106]	88	110	missed K-M@19	-0.00441942	2704.33	902.451	2704.34	902.452	3	10	2.1.1.5235.23	1	63.3992	742.205	63.3592
NGO0248	putative tryptophan synthase (TrpA) 248915:249697 forward MW:27992	99	IVKEIENNAGNEAAAVGALVKELK	AAIIVGSRIVKEIENNAGNEA, AAVGALVKELKDAVRXXXXXX	Acetyl(K)@3; Acetyl(K)@24	[236, 257]	234	257	missed K-E@3; missed K-E@21	-0.00617219	2563.38	855.467	2563.39	855.469	3	12	2.1.1.5208.21	1	65.1356	845.685	65.2158
NGO0248	putative tryptophan synthase (TrpA) 248915:249697 forward MW:27992	99	IVKEIENNAGNEAAAVGALVK	AAIIVGSRIVKEIENNAGNEA	Acetyl(K)@3	[236]	234	254		0.00461193	2151.16	1076.59	2151.15	1076.58	2	17	1.1.1.2894.17	48.2214	3056	48.2267		NGO0248,
NGO0248	putative tryptophan synthase (TrpA) 248915:249697 forward MW:27992	99	IVKEIENNAGNEAAAVGALVK	AAIIVGSRIVKEIENNAGNEA	Acetyl(K)@3	[236]	234	254	missed K-E@3	-0.00488356	2151.15	718.057	2151.15	718.058	3	22	1.1.1.4999.18	1	51.5203	5229.03	51.5471
NGO0249	putative acetyl-CoA carboxylase transferase beta subunit 249737:250606 forward MW:31775	99	TSAALHLLTEKR	TSAALHLLTEKRLPFISVLTD	Acetyl(K)@11	[194]	184	195	missed K-R@11	-0.0326932	1380.74	691.377	1380.77	691.394	2	9	1.1.1.2577.22	36.2258	691	36.1964		NGO0249,
NGO0249	putative acetyl-CoA carboxylase transferase beta subunit 249737:250606 forward MW:31775	99	TSAALHLLTEKR	TSAALHLLTEKRLPFISVLTD	Acetyl(K)@11	[194]	184	195	missed K-R@11	-0.000208017	1380.77	461.265	1380.77	461.265	3	11	1.1.1.3388.3	35.8329	610	35.8168
NGO0249	putative acetyl-CoA carboxylase transferase beta subunit 249737:250606 forward MW:31775	99	SWLDKILPPK	XXXXXMSWLDKILPPKIKNRG	Acetyl(K)@5	[6]	2	11	cleaved M-S@N-term; missed K-I@5	-0.00435023	1237.7	619.859	1237.71	619.861	2	14	2.1.1.2997.2	54.465	2802	54.4928		NGO0249,
NGO0249	putative acetyl-CoA carboxylase transferase beta subunit 249737:250606 forward MW:31775	99	SWLDKILPPK	XXXXXMSWLDKILPPKIKNRG	Acetyl(K)@5	[6]	2	11	cleaved M-S@N-term; missed K-I@5	-0.00378598	1237.7	619.859	1237.71	619.861	2	14	1.1.1.5175.10	1	61.7274	2309.29	61.6512
NGO0249	putative acetyl-CoA carboxylase transferase beta subunit 249737:250606 forward MW:31775	99	SWLDKILPPK	XXXXXMSWLDKILPPKIKNRG	Acetyl(K)@5	[6]	2	11	cleaved M-S@N-term; missed K-I@5	-0.00161085	1237.71	619.86	1237.71	619.861	2	13	2.1.1.5192.11	1	60.872	4673.62	61.0861
NGO0249	putative acetyl-CoA carboxylase transferase beta subunit 249737:250606 forward MW:31775	99	LNLLLDEEGREEVAGNVKPTDPLKFK	AGNVKPTDPLKFKDSKKYPDR	Acetyl(K)@24	[88]	65	90	missed R-E@10; missed K-F@24	0.000842098	2965.58	742.402	2965.58	742.401	4	9	1.1.1.5172.21	1	52.7574	383.067	52.7212
NGO0255	putative dihydroorotase (PyrC) 253334:254365 forward MW:37068	99	AGALDKLEAFASK	EVFEKAGALDKLEAFASKNGA	Acetyl(K)@6	[287]	282	294	missed K-L@6	-0.00126867	1361.72	681.866	1361.72	681.867	2	16	1.1.1.5090.21	1	56.7978	1195.25	56.8778
NGO0255	putative dihydroorotase (PyrC) 253334:254365 forward MW:37068	99	AGALDKLEAFASK	EVFEKAGALDKLEAFASKNGA	Acetyl(K)@6	[287]	282	294	missed K-L@6	0.00379843	1361.72	681.869	1361.72	681.867	2	15	2.1.1.5125.21	1	56.9751	635.425	56.9969
NGO0255	putative dihydroorotase (PyrC) 253334:254365 forward MW:37068	99	AAGIVAFKLYPAGATTNSDSGVTDLFK	EAKAAGIVAFKLYPAGATTNS	Acetyl(K)@8	[98]	91	117	missed K-L@8	-0.00667156	2755.4	919.474	2755.41	919.476	3	16	1.1.1.5234.20	1	65.1772	750.955	65.1382
NGO0256	putative transcription termination factor (NusB) 254450:254872 reverse MW:15997	99	TFGGTDGHKFVNGILDK	TKTFGGTDGHKFVNGILDKLA	Acetyl(K)@9	[120]	112	128	missed K-F@9	0.000615415	1846.92	616.648	1846.92	616.648	3	18	1.1.1.2758.11	43.0423	25606	43.1398		NGO0256c,
NGO0256	putative transcription termination factor (NusB) 254450:254872 reverse MW:15997	99	TFGGTDGHKFVNGILDK	TKTFGGTDGHKFVNGILDKLA	Acetyl(K)@9	[120]	112	128	missed K-F@9	-0.000389897	1846.92	616.648	1846.92	616.648	3	15	1.1.1.3566.7	42.5138	11176	42.6055
NGO0256	putative transcription termination factor (NusB) 254450:254872 reverse MW:15997	99	TFGGTDGHKFVNGILDK	TKTFGGTDGHKFVNGILDKLA	Acetyl(K)@9	[120]	112	128	missed K-F@9	-4.16e-06	1846.92	616.648	1846.92	616.648	3	14	1.1.1.3060.2	42.5486	2477	42.5763
NGO0256	putative transcription termination factor (NusB) 254450:254872 reverse MW:15997	99	TFGGTDGHKFVNGILDK	TKTFGGTDGHKFVNGILDKLA	Acetyl(K)@9	[120]	112	128	missed K-F@9	-0.00054019	1846.92	924.468	1846.92	924.468	2	10	1.1.1.4920.29	1	46.9806	757.082	47.0467
NGO0256	putative transcription termination factor (NusB) 254450:254872 reverse MW:15997	99	FVNGILDKLAAQIRPDEPK	GHKFVNGILDKLAAQIRPDEP	Acetyl(K)@8	[128]	121	139	missed K-L@8	0.00102745	2165.19	722.736	2165.18	722.735	3	16	1.1.1.3887.3	54.7543	2083	54.703
NGO0256	putative transcription termination factor (NusB) 254450:254872 reverse MW:15997	99	FVNGILDKLAAQIRPDEPK	GHKFVNGILDKLAAQIRPDEP	Acetyl(K)@8	[128]	121	139	missed K-L@8	-0.00046446	2165.18	722.735	2165.18	722.735	3	12	2.1.1.5170.21	1	62.9194	1538.26	63.058
NGO0256	putative transcription termination factor (NusB) 254450:254872 reverse MW:15997	99	AAPEIAKNIR	INRTAAPEIAKNIREMSDFAK	Acetyl(K)@7	[31]	25	34	cleaved T-A@N-term; missed K-N@7	-0.00693168	1123.63	562.821	1123.64	562.825	2	10	2.1.1.4658.15	1	33.3933	783.768	33.425
NGO0256	putative transcription termination factor (NusB) 254450:254872 reverse MW:15997	99	TAAPEIAKNIR	INRTAAPEIAKNIREMSDFAK	Acetyl(K)@8	[31]	24	34	missed K-N@8	0.00119887	1224.68	409.235	1224.68	409.235	3	14	1.1.1.2490.2	32.9322	4066	32.9616		NGO0256c,
NGO0256	putative transcription termination factor (NusB) 254450:254872 reverse MW:15997	99	TAAPEIAKNIR	INRTAAPEIAKNIREMSDFAK	Acetyl(K)@8	[31]	24	34	missed K-N@8	-0.00195382	1224.68	409.234	1224.68	409.235	3	14	1.1.1.3290.2	32.1227	5058	32.1884
NGO0256	putative transcription termination factor (NusB) 254450:254872 reverse MW:15997	99	TAAPEIAKNIR	INRTAAPEIAKNIREMSDFAK	Acetyl(K)@8	[31]	24	34	missed K-N@8	-0.00260226	1224.68	613.347	1224.68	613.349	2	17	1.1.1.2782.2	32.1206	3629	32.1639
NGO0256	putative transcription termination factor (NusB) 254450:254872 reverse MW:15997	99	TAAPEIAKNIR	INRTAAPEIAKNIREMSDFAK	Acetyl(K)@8	[31]	24	34	missed K-N@8	0.0023484	1224.68	409.236	1224.68	409.235	3	15	1.1.1.4721.4	1	35.5264	23182.5	35.1174
NGO0256	putative transcription termination factor (NusB) 254450:254872 reverse MW:15997	99	TAAPEIAKNIR	INRTAAPEIAKNIREMSDFAK	Acetyl(K)@8	[31]	24	34	missed K-N@8	-0.00113153	1224.68	613.348	1224.68	613.349	2	13	1.1.1.4866.12	1	35.1202	12632.7	35.2717
NGO0256	putative transcription termination factor (NusB) 254450:254872 reverse MW:15997	99	EMSDFAKADEELFNK	KNIREMSDFAKADEELFNKLF	Acetyl(K)@7	[41]	35	49	missed K-A@7	-0.000280084	1814.8	908.409	1814.8	908.409	2	15	1.1.1.2937.27	49.8619	6444	49.9088		NGO0256c,
NGO0256	putative transcription termination factor (NusB) 254450:254872 reverse MW:15997	99	EMSDFAKADEELFNK	KNIREMSDFAKADEELFNKLF	Acetyl(K)@7	[41]	35	49	missed K-A@7	-0.00392378	1814.8	908.407	1814.8	908.409	2	19	1.1.1.3745.12	49.3112	2516	49.319
NGO0256	putative transcription termination factor (NusB) 254450:254872 reverse MW:15997	99	EMSDFAKADEELFNKLFFGTQTNAADYIQK	KNIREMSDFAKADEELFNKLF	Acetyl(K)@7	[41]	35	64	missed K-A@7; missed K-L@15	0.00702447	3512.65	1171.89	3512.64	1171.89	3	19	1.1.1.4052.4	61.0827	944	61.0495
NGO0256	putative transcription termination factor (NusB) 254450:254872 reverse MW:15997	99	EMSDFAKADEELFNK	KNIREMSDFAKADEELFNKLF	Acetyl(K)@7	[41]	35	49	missed K-A@7	0.00211919	1814.81	605.942	1814.8	605.942	3	14	1.1.1.5022.8	1	52.8391	14628.3	52.9982
NGO0256	putative transcription termination factor (NusB) 254450:254872 reverse MW:15997	99	EMSDFAKADEELFNK	KNIREMSDFAKADEELFNKLF	Acetyl(K)@7	[41]	35	49	missed K-A@7	0.00502432	1814.81	605.943	1814.8	605.942	3	13	1.1.1.5176.13	1	52.9759	4289.93	53.127
NGO0256	putative transcription termination factor (NusB) 254450:254872 reverse MW:15997	99	EMSDFAKADEELFNKLFFGTQTNAADYIQK	KNIREMSDFAKADEELFNKLF	Oxidation(M)@2; Acetyl(K)@7	[41]	35	64	missed K-A@7; missed K-L@15	0.000861861	3528.64	883.167	3528.64	883.167	4	16	2.1.1.3135.7	59.6869	4565	59.6922		NGO0256c,
NGO0256	putative transcription termination factor (NusB) 254450:254872 reverse MW:15997	99	ADEELFNKLFFGTQTNAADYIQK	FAKADEELFNKLFFGTQTNAA	Acetyl(K)@8	[49]	42	64	missed K-L@8	0.000571865	2704.3	902.442	2704.3	902.441	3	20	2.1.1.3100.8	58.4067	10021	58.4186		NGO0256c,
NGO0256	putative transcription termination factor (NusB) 254450:254872 reverse MW:15997	99	ADEELFNKLFFGTQTNAADYIQK	FAKADEELFNKLFFGTQTNAA	Acetyl(K)@8	[49]	42	64	missed K-L@8	-7.87e-05	2704.3	902.441	2704.3	902.441	3	22	1.1.1.3977.9	58.2224	6390	58.2327
NGO0256	putative transcription termination factor (NusB) 254450:254872 reverse MW:15997	99	ADEELFNKLFFGTQTNAADYIQK	FAKADEELFNKLFFGTQTNAA	Acetyl(K)@8	[49]	42	64	missed K-L@8	0.00776812	2704.31	902.444	2704.3	902.441	3	22	1.1.1.5269.18	1	67.2081	9994.48	67.3455
NGO0256	putative transcription termination factor (NusB) 254450:254872 reverse MW:15997	99	ADEELFNKLFFGTQTNAADYIQK	FAKADEELFNKLFFGTQTNAA	Acetyl(K)@8	[49]	42	64	missed K-L@8	-0.00101584	2704.3	902.441	2704.3	902.441	3	19	1.1.1.5421.10	1	67.2535	3304.19	67.3901
NGO0256	putative transcription termination factor (NusB) 254450:254872 reverse MW:15997	99	LFFGTQTNAADYIQKIRPLLDRDEKDLNPIER	TQTNAADYIQKIRPLLDRDEK	Acetyl(K)@15	[64]	50	81	missed K-I@15; missed R-D@22	0.0023503	3831	767.207	3831	767.206	5	16	2.1.1.3025.5	55.5445	4665	55.6006		NGO0256c,
NGO0256	putative transcription termination factor (NusB) 254450:254872 reverse MW:15997	99	IRPLLDRDEKDLNPIER	KIRPLLDRDEKDLNPIERAVL	Acetyl(K)@10	[74]	65	81	missed R-D@7	0.00226127	2133.16	534.296	2133.15	534.296	4	16	1.1.1.2658.7	39.2681	44536	39.1795		NGO0256c,
NGO0256	putative transcription termination factor (NusB) 254450:254872 reverse MW:15997	99	IRPLLDRDEKDLNPIER	KIRPLLDRDEKDLNPIERAVL, ..	Acetyl(K)@10	[74]	65	81	missed R-D@7	-0.00471031	2133.15	534.295	2133.15	534.296	4	9	2.1.1.2916.6	39.339	1738	39.2854
NGO0256	putative transcription termination factor (NusB) 254450:254872 reverse MW:15997	99	IRPLLDRDEKDLNPIER	KIRPLLDRDEKDLNPIERAVL	Acetyl(K)@10	[74]	65	81	missed R-D@7	0.00419767	2133.16	534.297	2133.15	534.296	4	17	1.1.1.3458.3	38.4775	7384	38.4994
NGO0256	putative transcription termination factor (NusB) 254450:254872 reverse MW:15997	99	IRPLLDRDEKDLNPIER	KIRPLLDRDEKDLNPIERAVL	Acetyl(K)@10	[74]	65	81	missed R-D@7	0.0147172	2133.17	534.299	2133.15	534.296	4	15	1.1.1.2953.3	38.56	1057	38.5487
NGO0256	putative transcription termination factor (NusB) 254450:254872 reverse MW:15997	99	IRPLLDRDEKDLNPIER	KIRPLLDRDEKDLNPIERAVL	Acetyl(K)@10	[74]	65	81	missed R-D@7; missed K-D@10	0.00458336	2133.16	534.297	2133.15	534.296	4	18	2.1.1.4826.18	1	43.0115	19503.8	43.0958
NGO0256	putative transcription termination factor (NusB) 254450:254872 reverse MW:15997	99	IRPLLDRDEKDLNPIER	KIRPLLDRDEKDLNPIERAVL	Acetyl(K)@10	[74]	65	81	missed R-D@7; missed K-D@10	0.00559037	2133.16	534.297	2133.15	534.296	4	16	2.1.1.4886.13	1	43.1224	5788.08	43.215
NGO0256	putative transcription termination factor (NusB) 254450:254872 reverse MW:15997	99	DRDEKDLNPIER	KIRPLLDRDEKDLNPIERAVL	Acetyl(K)@5	[74]	70	81	cleaved L-D@N-term; missed R-D@2; missed K-D@5	-0.00331046	1540.74	771.38	1540.75	771.381	2	11	2.1.1.4666.20	1	33.8696	131.553	33.8215
NGO0257	putative riboflavin synthase beta chain 254953:255426 reverse MW:16968	99	NTIAPNLDGKHLR	MNTIAPNLDGKHLRIGIVQAR	Acetyl(K)@10	[11]	2	14	cleaved M-N@N-term; missed K-H@10	-0.00211813	1489.8	497.607	1489.8	497.607	3	10	2.1.1.4703.9	1	35.9544	692.287	35.9962
NGO0257	putative riboflavin synthase beta chain 254953:255426 reverse MW:16968	99	NTIAPNLDGKHLR	MNTIAPNLDGKHLRIGIVQAR	Acetyl(K)@10	[11]	2	14	cleaved M-N@N-term; missed K-H@10	-0.000645214	1489.8	497.607	1489.8	497.607	3	8	2.1.1.4761.8	1	35.9488	259.206	35.9923
NGO0257	putative riboflavin synthase beta chain 254953:255426 reverse MW:16968	99	MNTIAPNLDGKHLR	MNTIAPNLDGKHLRIGIVQAR	Acetyl(K)@11	[11]	1	14	missed K-H@11	-0.00549563	1620.83	541.286	1620.84	541.287	3	13	1.1.1.3381.4	35.5779	1269	35.5524
NGO0257	putative riboflavin synthase beta chain 254953:255426 reverse MW:16968	99	MNTIAPNLDGKHLR	MNTIAPNLDGKHLRIGIVQAR	Oxidation(M)@1; Acetyl(K)@11	[11]	1	14	missed K-H@11	0.000974228	1636.84	546.619	1636.84	546.619	3	12	2.1.1.4712.11	1	36.4679	1579.85	36.5064
NGO0257	putative riboflavin synthase beta chain 254953:255426 reverse MW:16968	99	IGEKASDAAK	DAQAIERIGEKASDAAKVAVE	Acetyl(K)@4	[131]	128	137	missed K-A@4	0.000243929	1030.53	516.272	1030.53	516.272	2	7	2.1.1.2125.12	21.6287	2244	21.603		NGO0257c,
NGO0257	putative riboflavin synthase beta chain 254953:255426 reverse MW:16968	99	FTNEIGSQMLKVCCR	FTNEIGSQMLKVCCRTLQELG	Acetyl(K)@11; Carbamidomethyl(C)@13; Carbamidomethyl(C)@14	[32]	22	36	missed K-V@11	0.000832813	1883.87	628.964	1883.87	628.964	3	17	1.1.1.2794.9	44.4108	9187	44.4344		NGO0257c,
NGO0257	putative riboflavin synthase beta chain 254953:255426 reverse MW:16968	99	FTNEIGSQMLKVCCR	FTNEIGSQMLKVCCRTLQELG	Acetyl(K)@11; Carbamidomethyl(C)@13; Carbamidomethyl(C)@14	[32]	22	36	missed K-V@11	-0.00177079	1883.87	628.963	1883.87	628.964	3	19	1.1.1.3602.4	43.874	7260	43.896
NGO0257	putative riboflavin synthase beta chain 254953:255426 reverse MW:16968	99	FTNEIGSQMLKVCCR	FTNEIGSQMLKVCCRTLQELG	Acetyl(K)@11; Carbamidomethyl(C)@13; Carbamidomethyl(C)@14	[32]	22	36	missed K-V@11	-0.000914059	1883.87	628.963	1883.87	628.964	3	12	1.1.1.3095.7	43.883	2454	43.9364
NGO0257	putative riboflavin synthase beta chain 254953:255426 reverse MW:16968	99	FTNEIGSQMLKVCCR	FTNEIGSQMLKVCCRTLQELG	Acetyl(K)@11; Carbamidomethyl(C)@13; Carbamidomethyl(C)@14	[32]	22	36	missed K-V@11	-0.00163817	1883.87	628.963	1883.87	628.964	3	18	1.1.1.4930.18	1	47.5407	4313.54	47.5675
NGO0259	putative ribonuclease III (Rnc) 255967:256683 forward MW:26948	99	EALKWLEEK	AEQEAAKEALKWLEEKLPLKK	Acetyl(K)@4	[226]	223	231	missed K-W@4	-0.00120264	1186.62	594.318	1186.62	594.319	2	10	1.1.1.4923.16	0	47.1321	1095.19	47.1622
NGO0259	putative ribonuclease III (Rnc) 255967:256683 forward MW:26948	99	WLEEKLPLK	AKEALKWLEEKLPLKKKKKXX	Acetyl(K)@5	[231]	227	235	missed K-L@5	-0.00430584	1196.68	599.345	1196.68	599.348	2	14	1.1.1.5142.9	1	51.01	1877.21	50.9806
NGO0259	putative ribonuclease III (Rnc) 255967:256683 forward MW:26948	99	MLFDAFPKLTEGELSR	VARMLFDAFPKLTEGELSRLR	Acetyl(K)@8	[67]	60	75	missed K-L@8	-0.00191866	1894.95	948.481	1894.95	948.482	2	14	1.1.1.3113.13	56.6018	6664	56.5786		NGO0259,
NGO0259	putative ribonuclease III (Rnc) 255967:256683 forward MW:26948	99	MLFDAFPKLTEGELSR	VARMLFDAFPKLTEGELSRLR	Acetyl(K)@8	[67]	60	75	missed K-L@8	-0.000792128	1894.95	948.482	1894.95	948.482	2	11	2.1.1.5201.29	1	64.7392	631.302	64.7477
NGO0262	putative transcription elongation (GreB) 261277:261765 reverse MW:18594	99	NYITPAGWQALKDELYQLVNK	YITPAGWQALKDELYQLVNKE	Acetyl(K)@12	[18]	7	27		0.00238175	2505.29	836.105	2505.29	836.104	3	18	1.1.1.3295.4	63.5874	5479	63.5718		NGO0262c,
NGO0262	putative transcription elongation (GreB) 261277:261765 reverse MW:18594	99	NYITPAGWQALKDELYQLVNK	YITPAGWQALKDELYQLVNKE	Acetyl(K)@12	[18]	7	27	missed K-D@12	-0.00620416	2505.28	836.102	2505.29	836.104	3	6	2.1.1.5423.15	1	77.6243	445.042	77.5388
NGO0262	putative transcription elongation (GreB) 261277:261765 reverse MW:18594	99	SENGDYLYGKR	RSENGDYLYGKRRMREIDRRI	Acetyl(K)@10	[55]	46	56	missed K-R@10	0.0016494	1342.62	672.316	1342.62	672.315	2	16	1.1.1.2487.22	32.8378	10458	32.848		NGO0262c,
NGO0262	putative transcription elongation (GreB) 261277:261765 reverse MW:18594	99	SENGDYLYGKR	RSENGDYLYGKRRMREIDRRI	Acetyl(K)@10	[55]	46	56	missed K-R@10	-0.00357086	1342.61	672.313	1342.62	672.315	2	16	1.1.1.3285.3	31.9565	1432	31.9992
NGO0263	putative amidophosphoribosyltransferase (PurF) 261868:263409 reverse MW:55990	99	YPTAGNAGSSAEAQPFYVSSPFGIVLAHNGNLTNTAELYENVCNKHLR	TAELYENVCNKHLRHINTGSD	Carbamidomethyl(C)@43; Acetyl(K)@45	[118]	74	121	missed K-H@45	0.0148352	5220.51	1045.11	5220.5	1045.11	5	13	2.1.1.5177.28	1	63.338	4014.8	63.4626
NGO0263	putative amidophosphoribosyltransferase (PurF) 261868:263409 reverse MW:55990	99	YPTAGNAGSSAEAQPFYVSSPFGIVLAHNGNLTNTAELYENVCNKHLR	TAELYENVCNKHLRHINTGSD	Carbamidomethyl(C)@43; Acetyl(K)@45	[118]	74	121	missed K-H@45	0.0146178	5220.51	1045.11	5220.5	1045.11	5	14	1.1.1.5357.23	1	63.5244	1835.44	63.5295
NGO0263	putative amidophosphoribosyltransferase (PurF) 261868:263409 reverse MW:55990	99	AKLSPCLFEYVYFARPDSVIDGVSVYQSR	IIARQCSDRAKLSPCLFEYVY	Acetyl(K)@2; Carbamidomethyl(C)@6	[254]	253	281	missed K-L@2	-4.18e-06	3407.69	852.929	3407.69	852.929	4	18	2.1.1.3085.6	57.8357	4569	57.8534		NGO0263c,
NGO0263	putative amidophosphoribosyltransferase (PurF) 261868:263409 reverse MW:55990	99	EGLIKNR	LNKPYREGLIKNRYIGRTFIM	Acetyl(K)@5	[332]	328	334	missed K-N@5	0.000237374	870.492	436.253	870.492	436.253	2	10	2.1.1.2241.3	25.9395	3726	26.0035		NGO0263c,
NGO0263	putative amidophosphoribosyltransferase (PurF) 261868:263409 reverse MW:55990	99	EGLIKNR	LNKPYREGLIKNRYIGRTFIM	Acetyl(K)@5	[332]	328	334	missed K-N@5	-0.00361913	870.489	436.252	870.492	436.253	2	9	1.1.1.4540.4	0	25.2354	402.13	25.3782
NGO0263	putative amidophosphoribosyltransferase (PurF) 261868:263409 reverse MW:55990	99	EGLIKNR	LNKPYREGLIKNRYIGRTFIM	Acetyl(K)@5	[332]	328	334	missed K-N@5	-0.000150185	870.492	436.253	870.492	436.253	2	9	1.1.1.4692.4	1	25.2467	206.749	25.3845
NGO0263	putative amidophosphoribosyltransferase (PurF) 261868:263409 reverse MW:55990	99	QKLSPMETEFAGK	QSTRKKSVRQKLSPMETEFAG	Acetyl(K)@2	[355]	354	366	missed K-L@2	0.00369235	1506.74	754.379	1506.74	754.377	2	11	1.1.1.2675.10	39.9154	9029	39.8135		NGO0263c,
NGO0263	putative amidophosphoribosyltransferase (PurF) 261868:263409 reverse MW:55990	99	QKLSPMETEFAGK	QSTRKKSVRQKLSPMETEFAG	Acetyl(K)@2	[355]	354	366	missed K-L@2	0.00272069	1506.74	754.378	1506.74	754.377	2	11	1.1.1.3481.14	39.3495	1581	39.3926
NGO0263	putative amidophosphoribosyltransferase (PurF) 261868:263409 reverse MW:55990	99	ALNPKIESFDSSCFNGIYR	LEAVVKALNPKIESFDSSCFN	Acetyl(K)@5; Carbamidomethyl(C)@13	[458]	454	472	missed K-I@5	-0.00462914	2259.06	754.027	2259.06	754.028	3	20	1.1.1.2955.14	50.5187	55385	50.6138		NGO0263c,
NGO0263	putative amidophosphoribosyltransferase (PurF) 261868:263409 reverse MW:55990	99	ALNPKIESFDSSCFNGIYR	LEAVVKALNPKIESFDSSCFN	Acetyl(K)@5; Carbamidomethyl(C)@13	[458]	454	472	missed K-I@5	0.00671767	2259.07	754.03	2259.06	754.028	3	20	1.1.1.3766.6	50.1055	6431	50.1191
NGO0263	putative amidophosphoribosyltransferase (PurF) 261868:263409 reverse MW:55990	99	LSAEKSGCAGLK	DAYLDRLSAEKSGCAGLKIHP	Acetyl(K)@5; Carbamidomethyl(C)@8	[488]	484	495	missed K-S@5	-0.00392065	1261.63	631.822	1261.63	631.824	2	7	2.1.1.4557.10	1	27.6433	93.149	27.6115
NGO0268	conserved hypothetical protein 266900:267271 reverse MW:14777	99	FLEWLKSTDENMPDLTIEQLR	KPTARFLEWLKSTDENMPDLT	Acetyl(K)@6	[27]	22	42	missed K-S@6	-0.00321136	2619.29	874.102	2619.29	874.104	3	10	2.1.1.5320.12	1	68.3592	251.9	68.3327
NGO0268	conserved hypothetical protein 266900:267271 reverse MW:14777	99	FLEWLKSTDENMPDLTIEQLR	KPTARFLEWLKSTDENMPDLT	Acetyl(K)@6; Oxidation(M)@12	[27]	22	42	missed K-S@6	0.00524937	2635.29	879.437	2635.28	879.435	3	13	2.1.1.5192.23	1	64.2034	897.394	64.1634
NGO0269	putative ABC transporter, ATP-binding protein, amino acid 267332:268057 reverse MW:27027	99	VMLFDEPTSALDPEMVGEVLKVMK	EMVGEVLKVMKDLAESGMTMM	Acetyl(K)@24	[180]	157	180	missed K-V@21	-0.00439292	2719.35	907.457	2719.35	907.458	3	9	1.1.1.5575.6	1	76.176	169.698	76.1895
NGO0269	putative ABC transporter, ATP-binding protein, amino acid 267332:268057 reverse MW:27027	99	VIFVDKGQILEDETPEAFFTNPK	EVADRVIFVDKGQILEDETPE	Acetyl(K)@6	[211]	206	228	missed K-G@6	-0.0029519	2678.34	893.789	2678.35	893.79	3	12	2.1.1.5228.25	1	66.3142	1666.13	66.1536
NGO0269	putative ABC transporter, ATP-binding protein, amino acid 267332:268057 reverse MW:27027	99	VIFVDKGQILEDETPEAFFTNPK	EVADRVIFVDKGQILEDETPE	Acetyl(K)@6	[211]	206	228	missed K-G@6	0.000834174	2678.35	893.79	2678.35	893.79	3	9	2.1.1.5282.22	1	66.151	602.78	66.1695
NGO0271	hypothetical protein 268668:269234 reverse MW:22460	99	ANIENHMAYKR	KANIENHMAYKRNFVRXXXXX	Oxidation(M)@7; Acetyl(K)@10	[184]	175	185	missed K-R@10	0.00252232	1403.66	468.895	1403.66	468.894	3	12	2.1.1.2144.7	22.3293	2747	22.3495		NGO0271c,
NGO0271	hypothetical protein 268668:269234 reverse MW:22460	99	TAESIHDKINR	RVKTAESIHDKINRYLARGTQ	Acetyl(K)@8	[87]	80	90	missed K-I@8	0.0101363	1324.68	663.349	1324.67	663.344	2	11	1.1.1.2332.12	27.0353	1691	27.0405		NGO0271c,
NGO0272	putative dimethyladenosine transferase 269252:270028 reverse MW:29236	99	LVKLAFR	DDFDHFAKLVKLAFRQRRKTI	Acetyl(K)@3	[205]	203	209	missed K-L@3	-0.000820647	887.558	444.786	887.559	444.787	2	11	1.1.1.2665.3	39.5254	9700	39.554		NGO0272c,
NGO0272	putative dimethyladenosine transferase 269252:270028 reverse MW:29236	99	LVKLAFR	DDFDHFAKLVKLAFRQRRKTI	Acetyl(K)@3	[205]	203	209	missed K-L@3	-0.00106116	887.558	444.786	887.559	444.787	2	10	2.1.1.4841.6	1	43.8456	2641.21	43.8924
NGO0272	putative dimethyladenosine transferase 269252:270028 reverse MW:29236	99	NNLKELADDDDLQAVGISPQDR	QRRKTIRNNLKELADDDDLQA	Acetyl(K)@4	[220]	217	238		0.00666042	2467.19	823.404	2467.18	823.401	3	15	1.1.1.2919.17	49.1625	2920	49.2161		NGO0272c,
NGO0272	putative dimethyladenosine transferase 269252:270028 reverse MW:29236	99	NNLKELADDDDLQAVGISPQDR	QRRKTIRNNLKELADDDDLQA	Acetyl(K)@4	[220]	217	238	missed K-E@4	0.00121788	2467.18	823.402	2467.18	823.401	3	17	1.1.1.5009.27	1	52.1175	2331.89	52.1292
NGO0272	putative dimethyladenosine transferase 269252:270028 reverse MW:29236	99	NNLKELADDDDLQAVGISPQDR	QRRKTIRNNLKELADDDDLQA	Acetyl(K)@4	[220]	217	238	missed K-E@4	0.00163092	2467.18	823.402	2467.18	823.401	3	15	1.1.1.5162.27	1	52.1866	1037.72	52.2565
NGO0272	putative dimethyladenosine transferase 269252:270028 reverse MW:29236	99	AEHIAPEKYVALSNYLADK	QDRAEHIAPEKYVALSNYLAD	Acetyl(K)@8	[246]	239	257	missed K-Y@8	-0.00930079	2173.1	725.373	2173.11	725.376	3	20	1.1.1.2909.13	48.7777	17528	48.7595		NGO0272c,
NGO0272	putative dimethyladenosine transferase 269252:270028 reverse MW:29236	99	AEHIAPEKYVALSNYLADK	QDRAEHIAPEKYVALSNYLAD	Acetyl(K)@8	[246]	239	257	missed K-Y@8	-0.0292114	2173.08	725.366	2173.11	725.376	3	16	1.1.1.3723.8	48.4585	5981	48.3621
NGO0272	putative dimethyladenosine transferase 269252:270028 reverse MW:29236	99	AEHIAPEKYVALSNYLADK	QDRAEHIAPEKYVALSNYLAD	Acetyl(K)@8	[246]	239	257	missed K-Y@8	-0.00169991	2173.1	725.375	2173.11	725.376	3	19	1.1.1.5024.22	1	52.9781	6969.36	53.1138
NGO0272	putative dimethyladenosine transferase 269252:270028 reverse MW:29236	99	AEHIAPEKYVALSNYLADK	QDRAEHIAPEKYVALSNYLAD	Acetyl(K)@8	[246]	239	257	missed K-Y@8	-0.00388263	2173.1	725.375	2173.11	725.376	3	16	2.1.1.5062.25	1	53.323	2224.3	53.2219
NGO0272	putative dimethyladenosine transferase 269252:270028 reverse MW:29236	99	YVALSNYLADKAV	YVALSNYLADKAVXXXXXXXX	Acetyl(K)@11	[257]	247	259	missed K-A@11	-3.24e-05	1467.76	734.888	1467.76	734.888	2	12	2.1.1.3793.5	54.0872	1953	54.0672
NGO0274	putative tryptophan synthase (TrpB) 271016:272215 forward MW:43459	99	SYLMQDENGQVLGTHSVSAGLDYPGIGPEHSHLHDIKR	GPEHSHLHDIKRVEYTVAKDD	Acetyl(K)@37	[326]	290	327	missed K-R@37	0.0166658	4199.03	840.813	4199.01	840.81	5	13	2.1.1.4896.27	1	47.0508	3024.92	47.1202
NGO0274	putative tryptophan synthase (TrpB) 271016:272215 forward MW:43459	99	SYLMQDENGQVLGTHSVSAGLDYPGIGPEHSHLHDIKR	GPEHSHLHDIKRVEYTVAKDD	Acetyl(K)@37	[326]	290	327	missed K-R@37	0.00817985	4199.02	840.812	4199.01	840.81	5	10	1.1.1.5075.27	1	47.1569	827.013	47.1687
NGO0274	putative tryptophan synthase (TrpB) 271016:272215 forward MW:43459	99	VEYTVAKDDEALEAFDLLCR	DIKRVEYTVAKDDEALEAFDL	Acetyl(K)@7; Carbamidomethyl(C)@19	[334]	328	347	missed K-D@7	-0.00100355	2398.14	800.386	2398.14	800.386	3	14	2.1.1.5222.20	1	65.9545	1475.14	65.9188
NGO0274	putative tryptophan synthase (TrpB) 271016:272215 forward MW:43459	99	VEYTVAKDDEALEAFDLLCR	DIKRVEYTVAKDDEALEAFDL	Acetyl(K)@7; Carbamidomethyl(C)@19	[334]	328	347	missed K-D@7	-0.00067997	2398.14	800.386	2398.14	800.386	3	9	1.1.1.5398.18	1	65.9019	618.421	65.9871
NGO0274	putative tryptophan synthase (TrpB) 271016:272215 forward MW:43459	99	GDKDINTVAKLK	RGDKDINTVAKLKGIELXXXX	Acetyl(K)@10	[394]	385	396	missed K-D@3; missed K-L@10	-0.00220853	1342.74	672.379	1342.75	672.38	2	12	2.1.1.4620.15	1	31.2386	331.544	31.2537
NGO0274	putative tryptophan synthase (TrpB) 271016:272215 forward MW:43459	99	GDKDINTVAKLK	RGDKDINTVAKLKGIELXXXX	Acetyl(K)@10	[394]	385	396	missed K-D@3; missed K-L@10	0.00357059	1342.75	448.59	1342.75	448.589	3	12	2.1.1.4678.6	1	31.2163	989.871	31.2581
NGO0274	putative tryptophan synthase (TrpB) 271016:272215 forward MW:43459	99	DINTVAKLK	RGDKDINTVAKLKGIELXXXX	Acetyl(K)@7	[394]	388	396	missed K-L@7	-0.00191094	1042.6	522.307	1042.6	522.308	2	10	2.1.1.4772.11	1	36.5785	864.428	36.6742
NGO0274	putative tryptophan synthase (TrpB) 271016:272215 forward MW:43459	99	DLKHYVGRPSPVYHAAR	EFWAEFRRDLKHYVGRPSPVY	Acetyl(K)@3	[54]	52	68	missed K-H@3	0.00293775	2007.05	502.769	2007.04	502.768	4	18	1.1.1.2454.6	31.5902	8413	31.6537		NGO0274,
NGO0274	putative tryptophan synthase (TrpB) 271016:272215 forward MW:43459	99	DLKHYVGRPSPVYHAAR	EFWAEFRRDLKHYVGRPSPVY	Acetyl(K)@3	[54]	52	68	missed K-H@3	0.00649768	2007.05	502.77	2007.04	502.768	4	13	1.1.1.3255.5	30.8406	1350	30.7814
NGO0278	putative ribosomal large subunit pseudouridine synthase D (RluD) 280552:281673 forward MW:41295	99	EGAVIVNDKPSQPK	IKEGAVIVNDKPSQPKDKMIG	Acetyl(K)@9	[71]	63	76		-0.00354749	1522.8	762.405	1522.8	762.407	2	15	1.1.1.4646.23	1	31.2814	1027.93	31.3471
NGO0278	putative ribosomal large subunit pseudouridine synthase D (RluD) 280552:281673 forward MW:41295	99	EGAVIVNDKPSQPK	IKEGAVIVNDKPSQPKDKMIG	Acetyl(K)@9	[71]	63	76		0.001683	1522.8	762.408	1522.8	762.407	2	15	1.1.1.4801.24	1	31.445	553.907	31.5071
NGO0284	conserved hypothetical protein 285662:286078 forward MW:15741	99	CSVDEAHAMFKK	CSVDEAHAMFKKRPTRQEINQ	Carbamidomethyl(C)@1; Oxidation(M)@9; Acetyl(K)@11	[115]	105	116	missed K-K@11	0.00527204	1479.65	494.225	1479.65	494.223	3	12	2.1.1.4544.6	1	26.8931	743.487	26.8748
NGO0295	putative threonyl-tRNA synthetase 296950:298860 forward MW:72726	99	IYGTAWATKDELKDYIQR	QRIYGTAWATKDELKDYIQRI	Acetyl(K)@9	[225]	217	234		0.000495733	2212.12	738.38	2212.12	738.379	3	17	1.1.1.2934.16	49.7376	21210	49.7167		NGO0295,
NGO0295	putative threonyl-tRNA synthetase 296950:298860 forward MW:72726	99	IYGTAWATKDELKDYIQR	QRIYGTAWATKDELKDYIQRI	Acetyl(K)@9	[225]	217	234		0.000832715	2212.12	738.38	2212.12	738.379	3	16	1.1.1.3742.6	49.1821	13215	49.2418
NGO0295	putative threonyl-tRNA synthetase 296950:298860 forward MW:72726	99	DELKDYIQR	GTAWATKDELKDYIQRIEEAE	Acetyl(K)@4	[229]	226	234	missed K-D@4	0.000640003	1220.6	611.309	1220.6	611.309	2	10	1.1.1.4984.22	1	41.9083	735.142	41.986
NGO0295	putative threonyl-tRNA synthetase 296950:298860 forward MW:72726	99	ELNAAGYKEVK	ELNAAGYKEVKTPQIMDKTFW	Acetyl(K)@11	[293]	283	293	missed K-E@8	-0.00518245	1262.65	632.33	1262.65	632.333	2	8	1.1.1.4828.16	1	32.9739	405.553	33.1033
NGO0296	putative translation initiation factor IF-3 298881:299399 forward MW:19761	99	FRPGTDEGDYQIKMR	PGTDEGDYQIKMRNINRFLAD	Acetyl(K)@13	[105]	93	107	missed K-M@13	0.00459681	1853.88	618.966	1853.87	618.965	3	17	1.1.1.3373.9	35.2842	2763	35.2894
NGO0296	putative translation initiation factor IF-3 298881:299399 forward MW:19761	99	FRPGTDEGDYQIKMR	PGTDEGDYQIKMRNINRFLAD	Acetyl(K)@13; Oxidation(M)@14	[105]	93	107	missed K-M@13	-0.00111085	1869.87	624.296	1869.87	624.297	3	15	1.1.1.2473.15	32.3059	2759	32.3228		NGO0296,
NGO0296	putative translation initiation factor IF-3 298881:299399 forward MW:19761	99	FLADGDKVK	NINRFLADGDKVKVTLRFRGR	Acetyl(K)@7	[118]	112	120	missed K-V@7	-0.000918441	1033.54	517.779	1033.54	517.779	2	10	1.1.1.2434.7	30.8487	11596	30.91		NGO0296,
NGO0296	putative translation initiation factor IF-3 298881:299399 forward MW:19761	99	FLADGDKVK	NINRFLADGDKVKVTLRFRGR	Acetyl(K)@7	[118]	112	120	missed K-V@7	5.19e-05	1033.54	517.779	1033.54	517.779	2	11	1.1.1.3225.4	29.7075	27730	29.8337
NGO0296	putative translation initiation factor IF-3 298881:299399 forward MW:19761	99	FLADGDKVK	NINRFLADGDKVKVTLRFRGR	Acetyl(K)@7	[118]	112	120	missed K-V@7	-0.000435675	1033.54	517.779	1033.54	517.779	2	11	2.1.1.2649.5	29.9126	7226	29.9609
NGO0296	putative translation initiation factor IF-3 298881:299399 forward MW:19761	99	VKEDLAEVAQIESFPKMEGR	AEVAQIESFPKMEGRQMVMMI	Acetyl(K)@16	[158]	143	162	missed K-M@16	-0.000297458	2317.16	580.298	2317.16	580.298	4	14	1.1.1.2881.3	47.7021	3628	47.7307		NGO0296,
NGO0296	putative translation initiation factor IF-3 298881:299399 forward MW:19761	99	VKEDLAEVAQIESFPKMEGR	AEVAQIESFPKMEGRQMVMMI	Acetyl(K)@16	[158]	143	162	missed K-M@16	0.00286145	2317.17	580.299	2317.16	580.298	4	19	1.1.1.3687.3	47.1062	6168	47.1631
NGO0296	putative translation initiation factor IF-3 298881:299399 forward MW:19761	99	VKEDLAEVAQIESFPKMEGR	AEVAQIESFPKMEGRQMVMMI	Acetyl(K)@16	[158]	143	162	missed K-E@2; missed K-M@16	0.00290886	2317.17	773.396	2317.16	773.395	3	16	1.1.1.5006.22	1	51.9346	1232.89	51.9548
NGO0296	putative translation initiation factor IF-3 298881:299399 forward MW:19761	99	INGEITAKEVR	EARINGEITAKEVRLISESGE	Acetyl(K)@8	[17]	10	20		-0.000741879	1270.69	636.351	1270.69	636.351	2	13	1.1.1.2445.9	31.2612	12394	31.3522		NGO0296,
NGO0296	putative translation initiation factor IF-3 298881:299399 forward MW:19761	99	INGEITAKEVR	EARINGEITAKEVRLISESGE, ..	Acetyl(K)@8	[17]	10	20		-0.00903519	1270.68	636.347	1270.69	636.351	2	10	2.1.1.2706.13	31.4761	1400	31.4838
NGO0296	putative translation initiation factor IF-3 298881:299399 forward MW:19761	99	INGEITAKEVR	EARINGEITAKEVRLISESGE	Acetyl(K)@8	[17]	10	20		-0.00363919	1270.68	636.35	1270.69	636.351	2	12	1.1.1.2732.9	30.2986	1818	30.342
NGO0296	putative translation initiation factor IF-3 298881:299399 forward MW:19761	99	EALAMAEGQDVDLVEISPTAKPPVCKLMDYGK	ISPTAKPPVCKLMDYGKYKYQ	Carbamidomethyl(C)@25; Acetyl(K)@26	[61]	36	67	missed K-L@26	0.0076901	3516.73	880.189	3516.72	880.187	4	11	2.1.1.5122.24	1	60.1343	2047.6	60.209
NGO0296	putative translation initiation factor IF-3 298881:299399 forward MW:19761	99	LMDYGKYK	PPVCKLMDYGKYKYQQAKKRD	Acetyl(K)@6	[67]	62	69	missed K-Y@6	0.00188785	1058.51	530.264	1058.51	530.263	2	10	2.1.1.2725.4	32.7767	2332	32.792
NGO0296	putative translation initiation factor IF-3 298881:299399 forward MW:19761	99	LMDYGKYK	PPVCKLMDYGKYKYQQAKKRD	Oxidation(M)@2; Acetyl(K)@6	[67]	62	69	missed K-Y@6	-0.00130473	1074.5	538.259	1074.51	538.26	2	11	1.1.1.2390.5	29.1957	9612	29.0317		NGO0296,
NGO0296	putative translation initiation factor IF-3 298881:299399 forward MW:19761	99	LMDYGKYK	PPVCKLMDYGKYKYQQAKKRD	Oxidation(M)@2; Acetyl(K)@6	[67]	62	69	missed K-Y@6	-5.49e-05	1074.51	538.26	1074.51	538.26	2	13	1.1.1.3171.3	27.6588	4055	27.7479
NGO0296	putative translation initiation factor IF-3 298881:299399 forward MW:19761	99	YKYQQAKK	VCKLMDYGKYKYQQAKKRDEA,DYGKYKYQQAKKRDEAKKNQK	Acetyl(K)@2; Acetyl(K)@7	[69, 74]	68	75	missed K-Y@2; missed K-K@7	0.0026345	1139.6	570.807	1139.6	570.806	2	12	1.1.1.3068.4	23.9915	1121	23.9589
NGO0296	putative translation initiation factor IF-3 298881:299399 forward MW:19761	99	YKYQQAK	VCKLMDYGKYKYQQAKKRDEA	Acetyl(K)@2	[69]	68	74	missed K-Y@2	-0.00160067	969.49	485.752	969.492	485.753	2	10	1.1.1.2199.9	22.0666	7975	22.1543		NGO0296,
NGO0296	putative translation initiation factor IF-3 298881:299399 forward MW:19761	99	YKYQQAK	VCKLMDYGKYKYQQAKKRDEA, ..	Acetyl(K)@2	[69]	68	74	missed K-Y@2	0.000103779	969.492	485.753	969.492	485.753	2	7	1.1.1.2352.5	22.2425	1530	22.2216
NGO0296	putative translation initiation factor IF-3 298881:299399 forward MW:19761	99	YKYQQAK	VCKLMDYGKYKYQQAKKRDEA	Acetyl(K)@2	[69]	68	74	missed K-Y@2	0.0107577	969.503	485.759	969.492	485.753	2	11	2.1.1.2893.3	20.4652	10104	20.5163
NGO0296	putative translation initiation factor IF-3 298881:299399 forward MW:19761	99	YKYQQAK	VCKLMDYGKYKYQQAKKRDEA	Acetyl(K)@2	[69]	68	74	missed K-Y@2	-0.000513753	969.491	485.753	969.492	485.753	2	10	1.1.1.2467.9	20.4021	1643	20.4073
NGO0296	putative translation initiation factor IF-3 298881:299399 forward MW:19761	99	QVQIKEIK	AKKNQKQVQIKEIKFRPGTDE	Acetyl(K)@5	[89]	85	92		-0.00150799	1026.61	514.31	1026.61	514.311	2	10	2.1.1.3157.2	30.0096	4442	30.034
NGO0296	putative translation initiation factor IF-3 298881:299399 forward MW:19761	99	EIKFRPGTDEGDYQIKMR	NQKQVQIKEIKFRPGTDEGDY, PGTDEGDYQIKMRNINRFLAD	Acetyl(K)@3; Acetyl(K)@16	[92, 105]	90	107	missed K-F@3; missed K-M@16	-0.00459589	2266.1	756.374	2266.11	756.376	3	8	2.1.1.2668.19	41.9757	2653	41.9909		NGO0296,
NGO0296	putative translation initiation factor IF-3 298881:299399 forward MW:19761	99	EIKFRPGTDEGDYQIK	NQKQVQIKEIKFRPGTDEGDY	Acetyl(K)@3	[92]	90	105	missed K-F@3	0.000386445	1936.95	646.658	1936.95	646.658	3	15	1.1.1.2615.15	37.6531	30830	37.6716		NGO0296,
NGO0296	putative translation initiation factor IF-3 298881:299399 forward MW:19761	99	EIKFRPGTDEGDYQIK	NQKQVQIKEIKFRPGTDEGDY	Acetyl(K)@3	[92]	90	105	missed K-F@3	0.00292381	1936.96	646.659	1936.95	646.658	3	14	2.1.1.3344.7	37.0762	22940	37.1294
NGO0296	putative translation initiation factor IF-3 298881:299399 forward MW:19761	99	EIKFRPGTDEGDYQIK	NQKQVQIKEIKFRPGTDEGDY	Acetyl(K)@3	[92]	90	105	missed K-F@3	0.00293105	1936.96	646.659	1936.95	646.658	3	12	2.1.1.2847.11	37.1648	4021	37.1701
NGO0298	putative 50S ribosomal protein L20 299759:300115 forward MW:13680	99	VLADLAVFDKAAFAQLVEK	KVLADLAVFDKAAFAQLVEKA	Acetyl(K)@10	[103]	94	112	missed K-A@10	-0.00204267	2089.14	697.389	2089.15	697.389	3	17	1.1.1.4035.2	60.4079	1812	60.4331
NGO0298	putative 50S ribosomal protein L20 299759:300115 forward MW:13680	99	VLADLAVFDKAAFAQLVEK	KVLADLAVFDKAAFAQLVEKA	Acetyl(K)@10	[103]	94	112	missed K-A@10	-0.00173984	2089.14	697.389	2089.15	697.389	3	10	2.1.1.5328.14	1	72.1351	1408.69	71.9939
NGO0298	putative 50S ribosomal protein L20 299759:300115 forward MW:13680	99	VLADLAVFDKAAFAQLVEK	KVLADLAVFDKAAFAQLVEKA	Acetyl(K)@10	[103]	94	112	missed K-A@10	-0.0028817	2089.14	697.388	2089.15	697.389	3	13	2.1.1.5381.8	1	71.906	925.291	72.0391
NGO0298	putative 50S ribosomal protein L20 299759:300115 forward MW:13680	99	FDKAAFAQL	KVLADLAVFDKAAFAQLVEKA	Acetyl(K)@3	[103]	101	109	cleaved V-F@N-term; cleaved L-V@C-term; missed K-A@3	-0.00181575	1051.53	526.773	1051.53	526.774	2	11	2.1.1.5056.7	1	56.2652	3165.75	56.195
NGO0298	putative 50S ribosomal protein L20 299759:300115 forward MW:13680	99	AAFAQLVEKAK	DKAAFAQLVEKAKAALAAXXX	Acetyl(K)@9	[112]	104	114	missed K-A@9	0.000444728	1216.68	609.348	1216.68	609.348	2	13	1.1.1.2729.5	41.9384	8926	42.0412		NGO0298,
NGO0298	putative 50S ribosomal protein L20 299759:300115 forward MW:13680	99	AAFAQLVEKAK	DKAAFAQLVEKAKAALAAXXX	Acetyl(K)@9	[112]	104	114	missed K-A@9	-0.000754724	1216.68	609.348	1216.68	609.348	2	14	1.1.1.3545.5	41.7329	1468	41.7009
NGO0298	putative 50S ribosomal protein L20 299759:300115 forward MW:13680	99	VLADLAVFDKAAFAQLVEKAK	AAFAQLVEKAKAALAAXXXXX	Acetyl(K)@21	[114]	94	114	missed K-A@10; missed K-A@19	0.00144853	2288.28	763.767	2288.28	763.767	3	11	1.1.1.3126.6	57.0915	2574	57.1176		NGO0298,
NGO0298	putative 50S ribosomal protein L20 299759:300115 forward MW:13680	99	ENGLSYSKFMNGLK	GARENGLSYSKFMNGLKRASI	Acetyl(K)@8	[78]	71	84	missed K-F@8	-0.00410379	1628.78	815.399	1628.79	815.401	2	12	1.1.1.5014.21	1	52.3986	822.225	52.4204
NGO0299	putative phenylalanine tRNA synthetase, alpha-subunit 300293:301345 forward MW:39427	99	DALNEAKLQAR	NAKRDALNEAKLQARLAAEAL	Acetyl(K)@7	[104]	98	108	missed K-L@7	-0.00094928	1269.67	635.841	1269.67	635.841	2	14	1.1.1.2551.16	35.2321	2958	35.2498		NGO0299,
NGO0299	putative phenylalanine tRNA synthetase, alpha-subunit 300293:301345 forward MW:39427	99	DALNEAKLQAR	NAKRDALNEAKLQARLAAEAL	Acetyl(K)@7	[104]	98	108	missed K-L@7	0.00150537	1269.67	424.23	1269.67	424.23	3	12	1.1.1.4886.2	1	36.2498	1255.99	36.2458
NGO0299	putative phenylalanine tRNA synthetase, alpha-subunit 300293:301345 forward MW:39427	99	NVNIDPEKYTGFAFGIGLDR	VLKNVNIDPEKYTGFAFGIGL	Acetyl(K)@8	[313]	306	325	missed K-Y@8	0.00304025	2267.13	756.716	2267.12	756.715	3	11	2.1.1.5201.20	1	64.7242	931.88	64.7477
NGO0299	putative phenylalanine tRNA synthetase, alpha-subunit 300293:301345 forward MW:39427	99	IVAEGIAAVEAAQDFNALEQIKAR	AQDFNALEQIKARYLGKTGEL	Acetyl(K)@22	[50]	29	52	missed K-A@22	-0.00056473	2568.35	857.125	2568.35	857.126	3	17	1.1.1.5257.16	1	66.5088	638.534	66.592
NGO0299	putative phenylalanine tRNA synthetase, alpha-subunit 300293:301345 forward MW:39427	99	TGELTGLLKTLGQMSPEER	GKTGELTGLLKTLGQMSPEER	Acetyl(K)@9	[65]	57	75	missed K-T@9	0.00127391	2101.07	701.365	2101.07	701.365	3	12	2.1.1.5222.13	1	65.9428	1027.46	65.978
NGO0299	putative phenylalanine tRNA synthetase, alpha-subunit 300293:301345 forward MW:39427	99	TGELTGLLKTLGQMSPEER	GKTGELTGLLKTLGQMSPEER	Acetyl(K)@9	[65]	57	75	missed K-T@9	0.00178673	2101.07	701.365	2101.07	701.365	3	15	2.1.1.5279.8	1	65.9589	556.822	65.994
NGO0303	hypothetical protein 302383:303129 forward MW:28630	99	IIFSPLLAKTEGFDDLFKPYENR	FKIIFSPLLAKTEGFDDLFKP	Acetyl(K)@9	[210]	202	224	missed K-T@9	-0.0193099	2754.41	919.143	2754.43	919.15	3	12	1.1.1.3210.10	60.3309	3263	60.3769		NGO0303,
NGO0304	putative phenylalanyl-tRNA synthetase beta-subunit 303223:305583 forward MW:85989	99	IGGLWYGAAMPEQWGEKTR	GAAMPEQWGEKTRNADFYDIK	Acetyl(K)@17	[605]	589	607	missed K-T@17	0.00555867	2191.06	731.36	2191.05	731.358	3	10	1.1.1.5117.20	1	58.3651	649.558	58.2727
NGO0304	putative phenylalanyl-tRNA synthetase beta-subunit 303223:305583 forward MW:85989	99	AVEFVKTGHPALHPGR	LLKNKAVEFVKTGHPALHPGR	Acetyl(K)@6	[631]	626	641	missed K-T@6	0.00384924	1756.94	440.243	1756.94	440.242	4	12	1.1.1.3240.4	30.2676	1903	30.2878
NGO0305	integration host factor alpha subunit (IfhA) 305660:305959 forward MW:11392	99	AELADILVDKVSNVTKNDAK	KAELADILVDKVSNVTKNDAK	Acetyl(K)@10	[15]	6	25	missed K-V@10; missed K-N@16	-0.00423733	2184.16	729.061	2184.16	729.062	3	16	2.1.1.3021.8	55.3925	3621	55.4127		NGO0305,
NGO0305	integration host factor alpha subunit (IfhA) 305660:305959 forward MW:11392	99	AELADILVDKVSNVTK	KAELADILVDKVSNVTKNDAK	Acetyl(K)@10	[15]	6	21	missed K-V@10	-0.00230953	1755.96	878.987	1755.96	878.988	2	23	2.1.1.3072.7	57.3479	7972	57.3955		NGO0305,
NGO0305	integration host factor alpha subunit (IfhA) 305660:305959 forward MW:11392	99	AELADILVDKVSNVTK	KAELADILVDKVSNVTKNDAK	Acetyl(K)@10	[15]	6	21	missed K-V@10	-0.000969191	1755.96	878.988	1755.96	878.988	2	21	1.1.1.3953.5	57.293	5541	57.3133
NGO0305	integration host factor alpha subunit (IfhA) 305660:305959 forward MW:11392	99	AELADILVDKVSNVTK	KAELADILVDKVSNVTKNDAK	Acetyl(K)@10	[15]	6	21	missed K-V@10	0.00378696	1755.97	878.99	1755.96	878.988	2	17	1.1.1.3445.10	57.2984	2830	57.268
NGO0305	integration host factor alpha subunit (IfhA) 305660:305959 forward MW:11392	99	AELADILVDKVSNVTK	KAELADILVDKVSNVTKNDAK	Acetyl(K)@10	[15]	6	21	missed K-V@10	-0.00554171	1755.96	878.985	1755.96	878.988	2	21	2.1.1.5232.18	1	66.5363	1324.42	66.5631
NGO0305	integration host factor alpha subunit (IfhA) 305660:305959 forward MW:11392	99	AELADILVDKVSNVTK	KAELADILVDKVSNVTKNDAK	Acetyl(K)@10	[15]	6	21	missed K-V@10	-0.000162948	1755.96	586.328	1755.96	586.328	3	14	2.1.1.5288.7	1	66.4757	1886.49	66.5793
NGO0305	integration host factor alpha subunit (IfhA) 305660:305959 forward MW:11392	99	TLTKAELADILVDKVSNVTK	KAELADILVDKVSNVTKNDAK	Acetyl(K)@14	[15]	2	21	cleaved M-T@N-term; missed K-A@4; missed K-V@14	-0.000217626	2199.24	734.086	2199.24	734.086	3	19	2.1.1.3011.5	55.0068	3649	55.0303		NGO0305,
NGO0305	integration host factor alpha subunit (IfhA) 305660:305959 forward MW:11392	99	TLTKAELADILVDKVSNVTK	KAELADILVDKVSNVTKNDAK	Acetyl(K)@14	[15]	2	21	cleaved M-T@N-term; missed K-A@4; missed K-V@14	0.00229092	2199.24	734.087	2199.24	734.086	3	19	1.1.1.3895.3	55.0685	1774	55.0485
NGO0305	integration host factor alpha subunit (IfhA) 305660:305959 forward MW:11392	99	VVTFHASQKLK	RRVVTFHASQKLKGMVEHYYD	Acetyl(K)@9	[87]	79	89	missed K-L@9	-0.000697331	1298.73	433.919	1298.73	433.919	3	12	1.1.1.3200.2	28.7462	4914	28.8481
NGO0305	integration host factor alpha subunit (IfhA) 305660:305959 forward MW:11392	99	LKGMVEHYYDKQR	VVTFHASQKLKGMVEHYYDKQ,LKGMVEHYYDKQRXXXXXXXX	Acetyl(K)@2; Acetyl(K)@11	[89, 98]	88	100	missed K-G@2; missed K-Q@11	0.00229839	1749.85	584.292	1749.85	584.291	3	15	1.1.1.3376.4	35.3831	3402	35.4033
NGO0305	integration host factor alpha subunit (IfhA) 305660:305959 forward MW:11392	99	LKGMVEHYYDKQR	LKGMVEHYYDKQRXXXXXXXX	Acetyl(K)@11	[98]	88	100	missed K-G@2; missed K-Q@11	0.00685698	1707.85	570.29	1707.84	570.287	3	13	2.1.1.2616.7	28.6632	1643	28.6726
NGO0305	integration host factor alpha subunit (IfhA) 305660:305959 forward MW:11392	99	VEHYYDKQR	LKGMVEHYYDKQRXXXXXXXX	Acetyl(K)@7	[98]	92	100	cleaved M-V@N-term; missed K-Q@7	0.00358671	1278.6	640.309	1278.6	640.307	2	8	2.1.1.2354.18	30.1929	1788	30.1998		NGO0305,
NGO0305	integration host factor alpha subunit (IfhA) 305660:305959 forward MW:11392	99	VEHYYDKQR	LKGMVEHYYDKQRXXXXXXXX	Acetyl(K)@7	[98]	92	100	cleaved M-V@N-term; missed K-Q@7	0.0031335	1278.6	640.308	1278.6	640.307	2	14	1.1.1.3205.2	28.9555	1203	28.9235
NGO0305	integration host factor alpha subunit (IfhA) 305660:305959 forward MW:11392	99	GMVEHYYDKQR	LKGMVEHYYDKQRXXXXXXXX	Acetyl(K)@9	[98]	90	100	missed K-Q@9	-0.000370126	1466.66	734.338	1466.66	734.338	2	15	1.1.1.2412.9	30.0387	12705	30.1212		NGO0305,
NGO0305	integration host factor alpha subunit (IfhA) 305660:305959 forward MW:11392	99	GMVEHYYDKQR	LKGMVEHYYDKQRXXXXXXXX	Acetyl(K)@9	[98]	90	100	missed K-Q@9	0.00291567	1466.66	489.895	1466.66	489.894	3	13	2.1.1.3120.5	28.709	24824	28.7672
NGO0305	integration host factor alpha subunit (IfhA) 305660:305959 forward MW:11392	99	GMVEHYYDKQR	LKGMVEHYYDKQRXXXXXXXX, ..	Oxidation(M)@2; Acetyl(K)@9	[98]	90	100	missed K-Q@9	0.00508847	1482.66	495.228	1482.66	495.226	3	13	1.1.1.2463.6	26.0031	1360	25.9793
NGO0305	integration host factor alpha subunit (IfhA) 305660:305959 forward MW:11392	99	GMVEHYYDKQR	LKGMVEHYYDKQRXXXXXXXX	Oxidation(M)@2; Acetyl(K)@9	[98]	90	100	missed K-Q@9	-0.000848814	1482.66	495.226	1482.66	495.226	3	12	2.1.1.2508.6	24.6571	2205	24.6624
NGO0305	integration host factor alpha subunit (IfhA) 305660:305959 forward MW:11392	99	GMVEHYYDKQR	LKGMVEHYYDKQRXXXXXXXX	Oxidation(M)@2; Acetyl(K)@9	[98]	90	100	missed K-Q@9	-0.00127809	1482.65	495.226	1482.66	495.226	3	15	1.1.1.4521.2	1	24.8322	3870.78	24.975
NGO0305	integration host factor alpha subunit (IfhA) 305660:305959 forward MW:11392	99	GMVEHYYDKQR	LKGMVEHYYDKQRXXXXXXXX	Oxidation(M)@2; Acetyl(K)@9	[98]	90	100	missed K-Q@9	0.000770263	1482.66	495.226	1482.66	495.226	3	15	1.1.1.4687.3	1	24.9583	1302.59	24.9901
NGO0305	integration host factor alpha subunit (IfhA) 305660:305959 forward MW:11392	99	LKGMVEHYYDKQR	LKGMVEHYYDKQRXXXXXXXX	Oxidation(M)@4; Acetyl(K)@11	[98]	88	100	missed K-G@2; missed K-Q@11	0.00304703	1723.84	575.62	1723.84	575.619	3	17	1.1.1.2299.7	25.8027	7387	25.8492		NGO0305,
NGO0309	putative dethiobiotin synthetase (BioD) 308847:309491 forward MW:23676	99	QLLQQGKSVITQKPVQTGCQDIAEDIAVHR	MLAKQLLQQGKSVITQKPVQT	Acetyl(K)@7; Carbamidomethyl(C)@19	[32]	26	55	missed K-S@7	0.00423214	3401.78	851.452	3401.77	851.45	4	15	1.1.1.4947.26	1	48.5363	1025.8	48.4921
NGO0313	putative two-component system transcriptional response regulator 311581:312027 forward MW:16063	99	EKLGSTGLGQGVAIPHGR	DVFECLFAREKLGSTGLGQGV	Acetyl(K)@2	[53]	52	69	missed K-L@2	0.00101546	1817.98	606.999	1817.97	606.999	3	15	2.1.1.2528.17	36.7067	8022	36.7236		NGO0313,
NGO0313	putative two-component system transcriptional response regulator 311581:312027 forward MW:16063	99	EKLGSTGLGQGVAIPHGR	DVFECLFAREKLGSTGLGQGV	Acetyl(K)@2	[53]	52	69	missed K-L@2	-0.00104407	1817.97	606.999	1817.97	606.999	3	17	1.1.1.3396.9	36.1429	5583	36.231
NGO0313	putative two-component system transcriptional response regulator 311581:312027 forward MW:16063	99	EKLGSTGLGQGVAIPHGR	DVFECLFAREKLGSTGLGQGV	Acetyl(K)@2	[53]	52	69	missed K-L@2	0.00030789	1817.98	606.999	1817.97	606.999	3	11	2.1.1.2823.14	36.3236	1807	36.2942
NGO0313	putative two-component system transcriptional response regulator 311581:312027 forward MW:16063	99	EKLGSTGLGQGVAIPHGR	DVFECLFAREKLGSTGLGQGV	Acetyl(K)@2	[53]	52	69	missed K-L@2	-0.0031491	1817.97	606.998	1817.97	606.999	3	19	2.1.1.4770.18	1	39.8025	1364.08	39.7722
NGO0316	conserved hypothetical protein 313912:314850 forward MW:35302	99	QGIDKPLR	AMIPHRQGIDKPLRVLICGIP	Acetyl(K)@5	[113]	109	116		-0.00631384	967.539	484.777	967.545	484.78	2	9	2.1.1.4670.5	1	30.7605	246.207	30.8023
NGO0316	conserved hypothetical protein 313912:314850 forward MW:35302	99	ITLETPNQWETWLKK	ETPNQWETWLKKARQKEAELK	Acetyl(K)@14	[285]	272	286	missed K-K@14	0.000884314	1928.01	643.676	1928	643.675	3	13	1.1.1.5160.9	1	60.8478	1400.97	60.8896
NGO0317	conserved hypothetical protein 314954:315553 forward MW:22476	99	DTLGKPALWATTATFLSDLR	EVIGHRDTLGKPALWATTATF	Acetyl(K)@5	[143]	139	158		0.00160893	2218.17	740.396	2218.16	740.395	3	18	1.1.1.5451.10	1	77.6961	2957.85	77.7792
NGO0317	conserved hypothetical protein 314954:315553 forward MW:22476	99	DTLGKPALWATTATFLSDLR	EVIGHRDTLGKPALWATTATF	Acetyl(K)@5	[143]	139	158		-0.00537315	2218.16	740.393	2218.16	740.395	3	11	2.1.1.5482.9	1	77.6904	980.401	77.7835
NGO0317	conserved hypothetical protein 314954:315553 forward MW:22476	99	ISPDALIEAALLTQTEPLTEKSMR	LLTQTEPLTEKSMRELCVPPL	Acetyl(K)@21	[25]	5	28	missed K-S@21	-0.00529898	2668.39	890.472	2668.4	890.474	3	13	2.1.1.5336.8	1	72.6284	367.221	72.6336
NGO0317	conserved hypothetical protein 314954:315553 forward MW:22476	99	ELCVPPLSQDKLIDVLAQLK	ELCVPPLSQDKLIDVLAQLKT	Carbamidomethyl(C)@3; Acetyl(K)@11	[39]	29	48	missed K-L@11	-0.020752	2320.25	774.424	2320.27	774.431	3	16	2.1.1.3186.4	61.4741	1784	61.4511		NGO0317,
NGO0317	conserved hypothetical protein 314954:315553 forward MW:22476	99	LIDVLAQLKTR	DKLIDVLAQLKTRWQDRALQL	Acetyl(K)@9	[48]	40	50	missed K-T@9	-0.00400076	1310.79	656.401	1310.79	656.403	2	11	2.1.1.5090.14	1	58.254	550.058	58.2874
NGO0318	putative DNA repair protein (RecN) 315740:317410 forward MW:61132	99	QLYQNWANAKK	RQLYQNWANAKKALQEAQEHA	Acetyl(K)@10	[172]	163	173	missed K-K@10	0.00450976	1404.72	703.367	1404.71	703.365	2	13	1.1.1.4772.16	1	38.4726	864.365	38.4439
NGO0318	putative DNA repair protein (RecN) 315740:317410 forward MW:61132	99	QLYQNWANAKK	RQLYQNWANAKKALQEAQEHA	Acetyl(K)@10	[172]	163	173	missed K-K@10	0.00552091	1404.72	703.368	1404.71	703.365	2	10	1.1.1.4928.18	1	38.6972	376.609	38.6547
NGO0321	putative ubiquinone/menaquinone biosynthesis methyltransferase (UbiE) 320308:321042 forward MW:27400	99	IYKPLEGAYDFYSFK	LLVLEFSKIYKPLEGAYDFYS	Acetyl(K)@3	[171]	169	183		-0.00273726	1881.92	941.965	1881.92	941.967	2	9	2.1.1.3002.12	54.6648	2228	54.6078		NGO0321,
NGO0321	putative ubiquinone/menaquinone biosynthesis methyltransferase (UbiE) 320308:321042 forward MW:27400	99	THFGFSTVNEDEKAGK	FGFSTVNEDEKAGKVAEVFHS	Acetyl(K)@13	[18]	6	21	missed K-A@13	0.00563672	1807.84	603.622	1807.84	603.62	3	15	1.1.1.2521.14	34.1073	5156	34.0513		NGO0321,
NGO0321	putative ubiquinone/menaquinone biosynthesis methyltransferase (UbiE) 320308:321042 forward MW:27400	99	THFGFSTVNEDEKAGK	FGFSTVNEDEKAGKVAEVFHS	Acetyl(K)@13	[18]	6	21	missed K-A@13	0.00456681	1807.84	603.621	1807.84	603.62	3	15	1.1.1.3323.5	33.38	2155	33.3969
NGO0321	putative ubiquinone/menaquinone biosynthesis methyltransferase (UbiE) 320308:321042 forward MW:27400	99	THFGFSTVNEDEKAGK	FGFSTVNEDEKAGKVAEVFHS	Acetyl(K)@13	[18]	6	21	missed K-A@13	-0.0130734	1807.82	603.615	1807.84	603.62	3	15	1.1.1.4731.12	1	36.1199	809.876	36.0342
NGO0321	putative ubiquinone/menaquinone biosynthesis methyltransferase (UbiE) 320308:321042 forward MW:27400	99	LIAKDADSYQYLAESIR	LLPVMGRLIAKDADSYQYLAE	Acetyl(K)@4	[194]	191	207		-0.00935838	1997	999.508	1997.01	999.513	2	8	1.1.1.2935.29	49.7869	2671	49.7554		NGO0321,
NGO0321	putative ubiquinone/menaquinone biosynthesis methyltransferase (UbiE) 320308:321042 forward MW:27400	99	LIAKDADSYQYLAESIR	LLPVMGRLIAKDADSYQYLAE	Acetyl(K)@4	[194]	191	207	missed K-D@4	-0.00129715	1997.01	666.677	1997.01	666.677	3	20	1.1.1.5031.18	1	53.3772	4238.02	53.4622
NGO0321	putative ubiquinone/menaquinone biosynthesis methyltransferase (UbiE) 320308:321042 forward MW:27400	99	LIAKDADSYQYLAESIR	LLPVMGRLIAKDADSYQYLAE	Acetyl(K)@4	[194]	191	207	missed K-D@4	-0.000340491	1997.01	666.677	1997.01	666.677	3	11	1.1.1.5188.19	1	53.6832	2311.52	53.5338
NGO0321	putative ubiquinone/menaquinone biosynthesis methyltransferase (UbiE) 320308:321042 forward MW:27400	99	VAEVFHSVAKNYDIMNDVMSAGLHR	KVAEVFHSVAKNYDIMNDVMS	Acetyl(K)@10	[31]	22	46	missed K-N@10	0.000160644	2844.37	712.1	2844.37	712.099	4	14	2.1.1.5113.19	1	59.6024	1360.8	59.5695
NGO0321	putative ubiquinone/menaquinone biosynthesis methyltransferase (UbiE) 320308:321042 forward MW:27400	99	VAEVFHSVAKNYDIMNDVMSAGLHR	KVAEVFHSVAKNYDIMNDVMS	Acetyl(K)@10	[31]	22	46	missed K-N@10	0.000620158	2844.37	712.1	2844.37	712.099	4	14	1.1.1.5289.11	1	59.5413	900.552	59.6314
NGO0321	putative ubiquinone/menaquinone biosynthesis methyltransferase (UbiE) 320308:321042 forward MW:27400	99	GGQKTHFGFSTVNEDEK	XXXXXXMGGQKTHFGFSTVNE	Acetyl(K)@4	[5]	2	18	cleaved M-G@N-term; missed K-T@4	0.00282422	1921.88	641.635	1921.88	641.634	3	18	1.1.1.4724.16	1	35.7188	2194.46	35.8062
NGO0321	putative ubiquinone/menaquinone biosynthesis methyltransferase (UbiE) 320308:321042 forward MW:27400	99	GGQKTHFGFSTVNEDEK	XXXXXXMGGQKTHFGFSTVNE	Acetyl(K)@4	[5]	2	18	cleaved M-G@N-term; missed K-T@4	-0.000901151	1921.88	641.634	1921.88	641.634	3	17	1.1.1.4881.18	1	35.9955	582.354	35.96
NGO0323	putative 2-amino-4-hydroxy-6-hydroxymethyldihydropteridine pyrophosphokinase (HppK) 321875:322366 reverse MW:18216	99	PLAEILPDFILGKYGK	LPDFILGKYGKVVELSKRLGN	Acetyl(K)@16	[145]	130	145	cleaved R-P@N-term; missed K-Y@13	-0.00429708	1815.01	606.012	1815.02	606.013	3	7	1.1.1.5486.7	1	71.0175	154.588	70.9469
NGO0328	conserved hypothetical protein 325073:325573 forward MW:18734	99	QGFRFELLSDKDETVCR	QGFRFELLSDKDETVCRLFDV	Acetyl(K)@11; Carbamidomethyl(C)@16	[108]	98	114	missed R-F@4	0.000505838	2141.02	714.681	2141.02	714.681	3	17	1.1.1.2865.13	47.1002	37032	47.1969		NGO0328,
NGO0328	conserved hypothetical protein 325073:325573 forward MW:18734	99	QGFRFELLSDKDETVCR	QGFRFELLSDKDETVCRLFDV	Acetyl(K)@11; Carbamidomethyl(C)@16	[108]	98	114	missed R-F@4	0.00181574	2141.02	714.682	2141.02	714.681	3	16	1.1.1.3672.3	46.5257	7689	46.5878
NGO0328	conserved hypothetical protein 325073:325573 forward MW:18734	99	FELLSDKDETVCR	QGFRFELLSDKDETVCRLFDV	Acetyl(K)@7; Carbamidomethyl(C)@12	[108]	102	114		0.000598553	1652.77	827.393	1652.77	827.393	2	14	1.1.1.2772.21	43.5834	111741	43.3674		NGO0328,
NGO0328	conserved hypothetical protein 325073:325573 forward MW:18734	99	FELLSDKDETVCR	QGFRFELLSDKDETVCRLFDV	Acetyl(K)@7; Carbamidomethyl(C)@12	[108]	102	114		0.000840557	1652.77	827.394	1652.77	827.393	2	18	1.1.1.3570.7	42.6767	14714	42.758
NGO0328	conserved hypothetical protein 325073:325573 forward MW:18734	99	FELLSDKDETVCR	QGFRFELLSDKDETVCRLFDV	Acetyl(K)@7; Carbamidomethyl(C)@12	[108]	102	114		0.00685978	1652.78	827.396	1652.77	827.393	2	16	1.1.1.3064.8	42.7195	2737	42.7655
NGO0328	conserved hypothetical protein 325073:325573 forward MW:18734	99	FELLSDKDETVCR	QGFRFELLSDKDETVCRLFDV	Acetyl(K)@7; Carbamidomethyl(C)@12	[108]	102	114	missed K-D@7	0.00238168	1652.77	551.932	1652.77	551.931	3	16	1.1.1.4910.12	1	46.3761	4960.91	46.4129
NGO0328	conserved hypothetical protein 325073:325573 forward MW:18734	99	LFDVIKLKK	ETVCRLFDVIKLKKLYGKESL,VCRLFDVIKLKKLYGKESLGI	Acetyl(K)@6; Acetyl(K)@8	[120, 122]	115	123	missed K-L@6; missed K-K@8	-0.000651965	1186.73	594.373	1186.73	594.374	2	13	1.1.1.3703.2	47.6813	2484	47.7091
NGO0328	conserved hypothetical protein 325073:325573 forward MW:18734	99	LFDVIKLK	ETVCRLFDVIKLKKLYGKESL	Acetyl(K)@6	[120]	115	122	missed K-L@6	-0.00327722	1016.62	509.319	1016.63	509.321	2	9	1.1.1.2872.3	47.36	1625	47.3869		NGO0328,
NGO0328	conserved hypothetical protein 325073:325573 forward MW:18734	99	LFDVIKLK	ETVCRLFDVIKLKKLYGKESL	Acetyl(K)@6	[120]	115	122	missed K-L@6	-0.00178282	1016.63	509.32	1016.63	509.321	2	10	1.1.1.3682.2	46.9057	2101	46.9334
NGO0328	conserved hypothetical protein 325073:325573 forward MW:18734	99	LFDVIKLK	ETVCRLFDVIKLKKLYGKESL	Acetyl(K)@6	[120]	115	122	missed K-L@6	-0.00189747	1016.63	509.32	1016.63	509.321	2	10	2.1.1.4995.10	1	52.7411	2471.91	52.8389
NGO0328	conserved hypothetical protein 325073:325573 forward MW:18734	99	LFDVIKLK	ETVCRLFDVIKLKKLYGKESL	Acetyl(K)@6	[120]	115	122	missed K-L@6	-0.00239933	1016.62	509.32	1016.63	509.321	2	10	2.1.1.5055.7	1	52.8868	1084.99	52.9319
NGO0328	conserved hypothetical protein 325073:325573 forward MW:18734	99	LKKLYGK	VCRLFDVIKLKKLYGKESLGI,CRLFDVIKLKKLYGKESLGIE	Acetyl(K)@2; Acetyl(K)@3	[122, 123]	121	127	missed K-K@2; missed K-L@3	-0.00217522	932.567	467.291	932.57	467.292	2	9	1.1.1.3223.7	29.6279	1985	29.6812
NGO0328	conserved hypothetical protein 325073:325573 forward MW:18734	99	STFVLNKDGEIVR	GIERSTFVLNKDGEIVREWRK	Acetyl(K)@7	[141]	135	147		0.00125807	1518.81	760.41	1518.8	760.409	2	20	2.1.1.2672.29	42.1356	24117	42.2178		NGO0328,
NGO0328	conserved hypothetical protein 325073:325573 forward MW:18734	99	STFVLNKDGEIVR	GIERSTFVLNKDGEIVREWRK	Acetyl(K)@7	[141]	135	147		-0.00454666	1518.8	507.274	1518.8	507.275	3	12	1.1.1.3541.2	41.5617	894	41.5515
NGO0328	conserved hypothetical protein 325073:325573 forward MW:18734	99	STFVLNKDGEIVR	GIERSTFVLNKDGEIVREWRK	Acetyl(K)@7	[141]	135	147	missed K-D@7	-0.0299999	1518.77	507.265	1518.8	507.275	3	11	1.1.1.5048.11	0	45.5663	1333.09	45.6629
NGO0328	conserved hypothetical protein 325073:325573 forward MW:18734	99	YEFTLPSSSGADFHSAEHLPLVVYFYPKDSTPGCTTEGLDFNAR	HLPLVVYFYPKDSTPGCTTEG	Acetyl(K)@28; Carbamidomethyl(C)@34	[53]	26	69	missed K-D@28	0.00557956	4964.3	1242.08	4964.29	1242.08	4	7	2.1.1.5222.29	1	65.9728	317.115	65.8605
NGO0328	conserved hypothetical protein 325073:325573 forward MW:18734	99	DGVKAHQNFCAK	TVVGISRDGVKAHQNFCAKQG	Acetyl(K)@4; Carbamidomethyl(C)@10	[89]	86	97	missed K-A@4	-0.0010837	1415.66	472.894	1415.66	472.894	3	14	2.1.1.4471.3	1	23.612	343.836	23.6338
NGO0328	conserved hypothetical protein 325073:325573 forward MW:18734	99	AHQNFCAKQGFR	GVKAHQNFCAKQGFRFELLSD	Carbamidomethyl(C)@6; Acetyl(K)@8	[97]	90	101	missed K-Q@8	-0.000537496	1504.7	502.574	1504.7	502.574	3	16	1.1.1.3163.2	27.3657	3092	27.3332
NGO0328	conserved hypothetical protein 325073:325573 forward MW:18734	99	AHQNFCAKQGFR	GVKAHQNFCAKQGFRFELLSD	Carbamidomethyl(C)@6; Acetyl(K)@8	[97]	90	101	missed K-Q@8	0.00191169	1504.7	502.574	1504.7	502.574	3	13	1.1.1.4616.9	1	29.544	689.716	29.6362
NGO0328	conserved hypothetical protein 325073:325573 forward MW:18734	99	AHQNFCAKQGFR	GVKAHQNFCAKQGFRFELLSD	Carbamidomethyl(C)@6; Acetyl(K)@8	[97]	90	101	missed K-Q@8	0.00175059	1504.7	502.574	1504.7	502.574	3	9	2.1.1.4650.8	1	29.633	170.571	29.7218
NGO0332	putative reductase 327649:328509 reverse MW:31260	99	FIHISTDYVFDGKGK	STDYVFDGKGKIPYQESDFTN	Acetyl(K)@15	[109]	95	109	missed K-G@13	-0.00496122	1767.88	590.3	1767.88	590.302	3	12	2.1.1.4929.14	1	48.931	971.346	49.0219
NGO0332	putative reductase 327649:328509 reverse MW:31260	99	IENDFGIKPSDWQKALAQVVSK	DFGIKPSDWQKALAQVVSKLL	Acetyl(K)@14	[277]	264	285	missed K-A@14	-0.0076033	2514.3	839.109	2514.31	839.111	3	10	2.1.1.5186.20	1	63.8475	1721.74	63.8122
NGO0332	putative reductase 327649:328509 reverse MW:31260	99	KIENDFGIKPSDWQKALAQVVSK	DFGIKPSDWQKALAQVVSKLL	Acetyl(K)@15	[277]	263	285	missed K-I@1; missed K-A@15	0.00419812	2642.41	661.61	2642.41	661.609	4	18	2.1.1.5124.13	1	60.232	3172.95	60.2671
NGO0332	putative reductase 327649:328509 reverse MW:31260	99	ALAQVVSKLL	WQKALAQVVSKLLXXXXXXXX	Acetyl(K)@8	[285]	278	287	missed K-L@8	-0.000922624	1082.67	542.342	1082.67	542.342	2	13	2.1.1.5247.6	1	67.3914	3042.78	67.5554
NGO0332	putative reductase 327649:328509 reverse MW:31260	99	ALAQVVSKLL	WQKALAQVVSKLLXXXXXXXX	Acetyl(K)@8	[285]	278	287	missed K-L@8	-0.00475029	1082.67	542.34	1082.67	542.342	2	13	1.1.1.5426.8	1	67.5217	773.768	67.5068
NGO0333	putative phosphoribosylaminoimidazole-succinocarboxamide synthase (Pur7) 328606:329562 forward MW:35967	99	GYLAGSGWKDYQKTGSVCGIR	VRGYLAGSGWKDYQKTGSVCG, LAGSGWKDYQKTGSVCGIRLP	Acetyl(K)@9; Acetyl(K)@13; Carbamidomethyl(C)@18	[148, 152]	140	160	missed K-D@9; missed K-T@13	0.00857441	2386.15	796.389	2386.14	796.386	3	10	1.1.1.4963.30	1	49.4576	635.572	49.4644
NGO0333	putative phosphoribosylaminoimidazole-succinocarboxamide synthase (Pur7) 328606:329562 forward MW:35967	99	GYLAGSGWKDYQK	VRGYLAGSGWKDYQKTGSVCG	Acetyl(K)@9	[148]	140	152		0.000398416	1513.72	757.868	1513.72	757.867	2	17	2.1.1.2619.20	40.1207	17284	40.2088		NGO0333,
NGO0333	putative phosphoribosylaminoimidazole-succinocarboxamide synthase (Pur7) 328606:329562 forward MW:35967	99	GYLAGSGWKDYQK	VRGYLAGSGWKDYQKTGSVCG	Acetyl(K)@9	[148]	140	152		-0.0001571	1513.72	757.867	1513.72	757.867	2	18	1.1.1.3489.6	39.6451	5808	39.6926
NGO0333	putative phosphoribosylaminoimidazole-succinocarboxamide synthase (Pur7) 328606:329562 forward MW:35967	99	GYLAGSGWKDYQK	VRGYLAGSGWKDYQKTGSVCG	Acetyl(K)@9	[148]	140	152	missed K-D@9	-0.000220825	1513.72	505.581	1513.72	505.581	3	18	2.1.1.4811.5	1	42.1337	12573	42.0682
NGO0333	putative phosphoribosylaminoimidazole-succinocarboxamide synthase (Pur7) 328606:329562 forward MW:35967	99	GYLAGSGWKDYQK	VRGYLAGSGWKDYQKTGSVCG	Acetyl(K)@9	[148]	140	152	missed K-D@9	0.00205128	1513.72	757.868	1513.72	757.867	2	16	1.1.1.4993.22	1	42.4256	11106.2	42.1595
NGO0333	putative phosphoribosylaminoimidazole-succinocarboxamide synthase (Pur7) 328606:329562 forward MW:35967	99	GYLAGSGWKDYQKTGSVCGIR	LAGSGWKDYQKTGSVCGIRLP	Acetyl(K)@13; Carbamidomethyl(C)@18	[152]	140	160	missed K-T@13	0.00122848	2344.13	782.383	2344.13	782.383	3	15	2.1.1.2653.23	41.412	6496	41.3845		NGO0333,
NGO0333	putative phosphoribosylaminoimidazole-succinocarboxamide synthase (Pur7) 328606:329562 forward MW:35967	99	DYQKTGSVCGIR	LAGSGWKDYQKTGSVCGIRLP	Acetyl(K)@4; Carbamidomethyl(C)@9	[152]	149	160	missed K-T@4	-0.00474222	1424.67	713.341	1424.67	713.343	2	8	1.1.1.2484.17	32.7284	1124	32.7353		NGO0333,
NGO0333	putative phosphoribosylaminoimidazole-succinocarboxamide synthase (Pur7) 328606:329562 forward MW:35967	99	DWLEQSGWNKK	RDWLEQSGWNKKAPAPKVPAD	Acetyl(K)@10	[290]	281	291	missed K-K@10	-0.000593849	1431.68	716.846	1431.68	716.846	2	12	2.1.1.4916.25	1	48.2036	1679.66	48.2765
NGO0333	putative phosphoribosylaminoimidazole-succinocarboxamide synthase (Pur7) 328606:329562 forward MW:35967	99	DWLEQSGWNKK	RDWLEQSGWNKKAPAPKVPAD	Acetyl(K)@10	[290]	281	291	missed K-K@10	-0.000480396	1431.68	716.846	1431.68	716.846	2	11	1.1.1.5095.24	1	48.3115	653.577	48.3283
NGO0333	putative phosphoribosylaminoimidazole-succinocarboxamide synthase (Pur7) 328606:329562 forward MW:35967	99	SEIGLVKIYSGK	GCEMSEIGLVKIYSGKVRDLY	Acetyl(K)@7	[40]	34	45	cleaved M-S@N-term; missed K-I@7	-0.00099667	1334.74	668.379	1334.74	668.38	2	12	1.1.1.3600.6	43.8044	795	43.7816
NGO0333	putative phosphoribosylaminoimidazole-succinocarboxamide synthase (Pur7) 328606:329562 forward MW:35967	99	SEIGLVKIYSGK	GCEMSEIGLVKIYSGKVRDLY	Acetyl(K)@7	[40]	34	45	cleaved M-S@N-term; missed K-I@7	0.000426427	1334.75	668.38	1334.74	668.38	2	19	2.1.1.4913.14	1	48.0119	10027	48.103
NGO0333	putative phosphoribosylaminoimidazole-succinocarboxamide synthase (Pur7) 328606:329562 forward MW:35967	99	SEIGLVKIYSGK	GCEMSEIGLVKIYSGKVRDLY	Acetyl(K)@7	[40]	34	45	cleaved M-S@N-term; missed K-I@7	0.00288429	1334.75	445.923	1334.74	445.922	3	13	1.1.1.5095.5	1	48.2798	1376.26	48.2119
NGO0333	putative phosphoribosylaminoimidazole-succinocarboxamide synthase (Pur7) 328606:329562 forward MW:35967	99	VRDLYEIDDKR	KVRDLYEIDDKRMLMVASDRL	Acetyl(K)@10	[55]	46	56	missed R-D@2; missed K-R@10	-0.0154544	1462.73	732.37	1462.74	732.378	2	10	1.1.1.2510.22	33.7036	4898	33.6733		NGO0333,
NGO0333	putative phosphoribosylaminoimidazole-succinocarboxamide synthase (Pur7) 328606:329562 forward MW:35967	99	VRDLYEIDDKR	KVRDLYEIDDKRMLMVASDRL	Acetyl(K)@10	[55]	46	56	missed R-D@2; missed K-R@10	0.00114763	1462.74	488.588	1462.74	488.588	3	12	1.1.1.3310.3	32.8773	3820	32.9025
NGO0333	putative phosphoribosylaminoimidazole-succinocarboxamide synthase (Pur7) 328606:329562 forward MW:35967	99	DLYEIDDKR	KVRDLYEIDDKRMLMVASDRL	Acetyl(K)@8	[55]	48	56	missed K-R@8	0.00322471	1207.58	604.795	1207.57	604.793	2	10	1.1.1.4942.17	1	39.4855	730.373	39.2869
NGO0333	putative phosphoribosylaminoimidazole-succinocarboxamide synthase (Pur7) 328606:329562 forward MW:35967	99	GEILTQISNFWFKK	ILTQISNFWFKKLAHIMPNHF	Acetyl(K)@13	[92]	80	93	missed K-K@13	-0.00172343	1751.92	876.969	1751.92	876.97	2	14	1.1.1.5276.25	1	67.623	1127.71	67.5788
NGO0335	putative polyribonucleotide nucleotidyltransferase (Pnp) 329799:331919 forward MW:76455	99	VGYINGVYVLNPTKAELAKSQLDLVVAGTSK	VLNPTKAELAKSQLDLVVAGT	Acetyl(K)@19	[173]	155	185	missed K-A@14; missed K-S@19	-0.00185007	3288.8	823.206	3288.8	823.206	4	15	2.1.1.3009.5	54.9332	2055	54.8767		NGO0335,
NGO0335	putative polyribonucleotide nucleotidyltransferase (Pnp) 329799:331919 forward MW:76455	99	AELAKSQLDLVVAGTSK	VLNPTKAELAKSQLDLVVAGT	Acetyl(K)@5	[173]	169	185	missed K-S@5	0.00306023	1770.98	886.495	1770.97	886.494	2	13	2.1.1.2768.28	45.7813	1874	45.789		NGO0335,
NGO0335	putative polyribonucleotide nucleotidyltransferase (Pnp) 329799:331919 forward MW:76455	99	AELAKSQLDLVVAGTSK	VLNPTKAELAKSQLDLVVAGT	Acetyl(K)@5	[173]	169	185	missed K-S@5	-0.000178903	1770.97	886.494	1770.97	886.494	2	20	1.1.1.4966.29	1	49.6288	2079.53	49.6952
NGO0335	putative polyribonucleotide nucleotidyltransferase (Pnp) 329799:331919 forward MW:76455	99	AELAKSQLDLVVAGTSK	VLNPTKAELAKSQLDLVVAGT	Acetyl(K)@5	[173]	169	185	missed K-S@5	-0.00338857	1770.97	886.492	1770.97	886.494	2	13	1.1.1.5119.26	1	49.6934	968.906	49.8225
NGO0335	putative polyribonucleotide nucleotidyltransferase (Pnp) 329799:331919 forward MW:76455	99	GIAGETIKEAFK	KVRGIAGETIKEAFKIRQKQA	Acetyl(K)@8	[256]	249	260		-0.00308846	1304.69	653.355	1304.7	653.356	2	12	1.1.1.2777.11	43.7641	22411	43.9004		NGO0335,
NGO0335	putative polyribonucleotide nucleotidyltransferase (Pnp) 329799:331919 forward MW:76455	99	GIAGETIKEAFK	KVRGIAGETIKEAFKIRQKQA, ..	Acetyl(K)@8	[256]	249	260		-0.00343423	1304.69	653.354	1304.7	653.356	2	9	2.1.1.3037.6	43.9123	3649	44.0441
NGO0335	putative polyribonucleotide nucleotidyltransferase (Pnp) 329799:331919 forward MW:76455	99	GIAGETIKEAFK	KVRGIAGETIKEAFKIRQKQA	Acetyl(K)@8	[256]	249	260		-0.00707504	1304.69	653.352	1304.7	653.356	2	15	1.1.1.3593.4	43.5344	1856	43.5166
NGO0335	putative polyribonucleotide nucleotidyltransferase (Pnp) 329799:331919 forward MW:76455	99	GIAGETIKEAFK	KVRGIAGETIKEAFKIRQKQA	Acetyl(K)@8	[256]	249	260		-0.00282161	1304.69	653.355	1304.7	653.356	2	11	1.1.1.3084.5	43.4662	1727	43.5592
NGO0335	putative polyribonucleotide nucleotidyltransferase (Pnp) 329799:331919 forward MW:76455	99	GIAGETIKEAFK	KVRGIAGETIKEAFKIRQKQA	Acetyl(K)@8	[256]	249	260	missed K-E@8	-0.00472324	1304.69	653.354	1304.7	653.356	2	13	1.1.1.4934.19	1	47.7735	5500.71	47.6832
NGO0335	putative polyribonucleotide nucleotidyltransferase (Pnp) 329799:331919 forward MW:76455	99	GIAGETIKEAFK	KVRGIAGETIKEAFKIRQKQA	Acetyl(K)@8	[256]	249	260	missed K-E@8	-0.0058469	1304.69	653.353	1304.7	653.356	2	14	2.1.1.4967.17	1	47.807	4751.39	47.8354
NGO0335	putative polyribonucleotide nucleotidyltransferase (Pnp) 329799:331919 forward MW:76455	99	SAKLDEAWNAVK	KIRQKQARSAKLDEAWNAVKE	Acetyl(K)@3	[270]	268	279	missed K-L@3	0.00593079	1372.7	687.36	1372.7	687.357	2	10	1.1.1.2753.13	42.8535	8812	42.9118		NGO0335,
NGO0335	putative polyribonucleotide nucleotidyltransferase (Pnp) 329799:331919 forward MW:76455	99	SAKLDEAWNAVK	KIRQKQARSAKLDEAWNAVKE	Acetyl(K)@3	[270]	268	279	missed K-L@3	0.000661453	1372.7	687.357	1372.7	687.357	2	13	1.1.1.3565.3	42.4772	1999	42.4145
NGO0335	putative polyribonucleotide nucleotidyltransferase (Pnp) 329799:331919 forward MW:76455	99	LDEAWNAVKEALITEETDTLAANEIK	AKLDEAWNAVKEALITEETDT	Acetyl(K)@9	[279]	271	296		0.00116044	2928.46	977.161	2928.46	977.161	3	24	1.1.1.3241.8	61.5201	14784	61.5704		NGO0335,
NGO0335	putative polyribonucleotide nucleotidyltransferase (Pnp) 329799:331919 forward MW:76455	99	LDEAWNAVKEALITEETDTLAANEIK	AKLDEAWNAVKEALITEETDT	Acetyl(K)@9	[279]	271	296	missed K-E@9	-0.0019691	2928.46	977.16	2928.46	977.161	3	19	1.1.1.5378.17	1	73.53	439.104	73.5351
NGO0335	putative polyribonucleotide nucleotidyltransferase (Pnp) 329799:331919 forward MW:76455	99	LDEAWNAVKEALITEETDTLAANEIK	AKLDEAWNAVKEALITEETDT	Acetyl(K)@9	[279]	271	296	missed K-E@9	0.00437344	2928.46	977.162	2928.46	977.161	3	15	2.1.1.5410.11	1	73.5809	385.842	73.5861
NGO0335	putative polyribonucleotide nucleotidyltransferase (Pnp) 329799:331919 forward MW:76455	99	EALITEETDTLAANEIKGIFK	ETDTLAANEIKGIFKRLEADV	Acetyl(K)@17	[296]	280	300	missed K-G@17	-0.00493852	2347.21	1174.61	2347.22	1174.62	2	20	1.1.1.3161.31	58.4524	9327	58.4577		NGO0335,
NGO0335	putative polyribonucleotide nucleotidyltransferase (Pnp) 329799:331919 forward MW:76455	99	EALITEETDTLAANEIKGIFK	ETDTLAANEIKGIFKRLEADV, ..	Acetyl(K)@17	[296]	280	300	missed K-G@17	-0.00250578	2347.21	783.412	2347.22	783.413	3	23	1.1.1.3327.2	58.59	2873	58.5689
NGO0335	putative polyribonucleotide nucleotidyltransferase (Pnp) 329799:331919 forward MW:76455	99	EALITEETDTLAANEIKGIFK	ETDTLAANEIKGIFKRLEADV	Acetyl(K)@17	[296]	280	300	missed K-G@17	0.00585812	2347.22	783.414	2347.22	783.413	3	21	1.1.1.3988.3	58.6372	4689	58.6959
NGO0335	putative polyribonucleotide nucleotidyltransferase (Pnp) 329799:331919 forward MW:76455	99	EALITEETDTLAANEIKGIFK	ETDTLAANEIKGIFKRLEADV	Acetyl(K)@17	[296]	280	300	missed K-G@17	0.0041393	2347.22	783.414	2347.22	783.413	3	23	1.1.1.3480.2	58.627	3533	58.6522
NGO0335	putative polyribonucleotide nucleotidyltransferase (Pnp) 329799:331919 forward MW:76455	99	EALITEETDTLAANEIKGIFK	ETDTLAANEIKGIFKRLEADV	Acetyl(K)@17	[296]	280	300	missed K-G@17	-0.00293544	2347.21	783.412	2347.22	783.413	3	10	2.1.1.5258.15	1	68.0467	2183.92	67.7894
NGO0335	putative polyribonucleotide nucleotidyltransferase (Pnp) 329799:331919 forward MW:76455	99	EALITEETDTLAANEIKGIFK	ETDTLAANEIKGIFKRLEADV	Acetyl(K)@17	[296]	280	300	missed K-G@17	-0.00301255	2347.21	783.412	2347.22	783.413	3	11	2.1.1.5315.21	1	68.0773	2478.32	67.8067
NGO0335	putative polyribonucleotide nucleotidyltransferase (Pnp) 329799:331919 forward MW:76455	99	ALLAVLPKPEDFSYTMR	AKRALLAVLPKPEDFSYTMRV	Acetyl(K)@8	[419]	412	428		-0.00152547	1992.04	665.02	1992.04	665.02	3	18	2.1.1.3017.4	55.2346	17828	55.4127		NGO0335,
NGO0335	putative polyribonucleotide nucleotidyltransferase (Pnp) 329799:331919 forward MW:76455	99	ALLAVLPKPEDFSYTMR	AKRALLAVLPKPEDFSYTMRV	Acetyl(K)@8	[419]	412	428		-0.00271017	1992.04	997.025	1992.04	997.027	2	12	1.1.1.3902.6	55.351	2101	55.2794
NGO0335	putative polyribonucleotide nucleotidyltransferase (Pnp) 329799:331919 forward MW:76455	99	ALLAVLPKPEDFSYTMR	AKRALLAVLPKPEDFSYTMRV	Acetyl(K)@8	[419]	412	428		0.000281628	1992.04	997.027	1992.04	997.027	2	7	1.1.1.3392.14	55.2568	1685	55.2686
NGO0335	putative polyribonucleotide nucleotidyltransferase (Pnp) 329799:331919 forward MW:76455	99	ALLAVLPKPEDFSYTMR	AKRALLAVLPKPEDFSYTMRV	Acetyl(K)@8	[419]	412	428		0.000445414	1992.04	665.02	1992.04	665.02	3	17	1.1.1.5195.18	1	62.8987	7332.87	62.8076
NGO0335	putative polyribonucleotide nucleotidyltransferase (Pnp) 329799:331919 forward MW:76455	99	ALLAVLPKPEDFSYTMR	AKRALLAVLPKPEDFSYTMRV	Acetyl(K)@8; Oxidation(M)@16	[419]	412	428		0.00548541	2008.04	670.354	2008.03	670.352	3	11	2.1.1.5161.18	1	59.0718	4557.48	59.2741
NGO0335	putative polyribonucleotide nucleotidyltransferase (Pnp) 329799:331919 forward MW:76455	99	RALLAVLPKPEDFSYTMR	AKRALLAVLPKPEDFSYTMRV	Acetyl(K)@9; Oxidation(M)@17	[419]	411	428	missed R-A@1	-9.24e-06	2164.14	722.386	2164.14	722.386	3	12	2.1.1.2846.7	48.7252	4441	48.8973		NGO0335,
NGO0335	putative polyribonucleotide nucleotidyltransferase (Pnp) 329799:331919 forward MW:76455	99	IQGITKEIMQIALAQAK	QMDIKIQGITKEIMQIALAQA	Acetyl(K)@6	[518]	513	529		0.000221382	1897.07	633.364	1897.07	633.364	3	19	2.1.1.3070.2	57.2525	14211	57.3191		NGO0335,
NGO0335	putative polyribonucleotide nucleotidyltransferase (Pnp) 329799:331919 forward MW:76455	99	IQGITKEIMQIALAQAK	QMDIKIQGITKEIMQIALAQA	Acetyl(K)@6	[518]	513	529		-0.0111657	1897.06	633.361	1897.07	633.364	3	17	1.1.1.3958.2	57.4799	870	57.5044
NGO0335	putative polyribonucleotide nucleotidyltransferase (Pnp) 329799:331919 forward MW:76455	99	IQGITKEIMQIALAQAK	QMDIKIQGITKEIMQIALAQA	Acetyl(K)@6	[518]	513	529	missed K-E@6	-2.43e-05	1897.07	633.364	1897.07	633.364	3	11	1.1.1.5268.7	1	67.1267	539.014	67.1719
NGO0335	putative polyribonucleotide nucleotidyltransferase (Pnp) 329799:331919 forward MW:76455	99	IQGITKEIMQIALAQAK	QMDIKIQGITKEIMQIALAQA	Acetyl(K)@6	[518]	513	529	missed K-E@6	-0.00235426	1897.07	633.363	1897.07	633.364	3	13	2.1.1.5301.6	1	67.2345	519.592	67.2813
NGO0335	putative polyribonucleotide nucleotidyltransferase (Pnp) 329799:331919 forward MW:76455	99	LHILDQMKAAVAGPQELSAHAPR	EARLHILDQMKAAVAGPQELS	Acetyl(K)@8	[540]	533	555	missed K-A@8	-0.000300324	2494.31	832.444	2494.31	832.444	3	19	1.1.1.2898.14	48.3674	11276	48.5683		NGO0335,
NGO0335	putative polyribonucleotide nucleotidyltransferase (Pnp) 329799:331919 forward MW:76455	99	LHILDQMKAAVAGPQELSAHAPR	EARLHILDQMKAAVAGPQELS	Acetyl(K)@8	[540]	533	555	missed K-A@8	0.00195301	2494.31	832.445	2494.31	832.444	3	16	1.1.1.5041.22	1	53.9655	7986.67	54.1591
NGO0335	putative polyribonucleotide nucleotidyltransferase (Pnp) 329799:331919 forward MW:76455	99	LHILDQMKAAVAGPQELSAHAPR	EARLHILDQMKAAVAGPQELS	Oxidation(M)@7; Acetyl(K)@8	[540]	533	555	missed K-A@8	0.000343594	2510.31	837.776	2510.31	837.776	3	15	1.1.1.5004.19	1	43.0674	309.263	43.0159
NGO0335	putative polyribonucleotide nucleotidyltransferase (Pnp) 329799:331919 forward MW:76455	99	LFTMKISQDK	SAHAPRLFTMKISQDKIRDVI	Acetyl(K)@5	[560]	556	565	missed K-I@5	-0.00248014	1251.65	626.833	1251.65	626.834	2	11	2.1.1.4897.9	1	43.7442	1601.01	43.6165
NGO0335	putative polyribonucleotide nucleotidyltransferase (Pnp) 329799:331919 forward MW:76455	99	LFTMKISQDK	SAHAPRLFTMKISQDKIRDVI	Oxidation(M)@4; Acetyl(K)@5	[560]	556	565	missed K-I@5	0.0400607	1267.69	634.851	1267.65	634.831	2	14	1.1.1.4734.10	1	36.2926	5724.91	36.1484
NGO0335	putative polyribonucleotide nucleotidyltransferase (Pnp) 329799:331919 forward MW:76455	99	ILDNNVGAIVSVMPGKDGLVHISQIAHER	VGAIVSVMPGKDGLVHISQIA	Oxidation(M)@13; Acetyl(K)@16	[648]	633	661		0.00102533	3139.65	785.919	3139.64	785.918	4	12	1.1.1.2916.14	49.0463	2335	49.1013		NGO0335,
NGO0335	putative polyribonucleotide nucleotidyltransferase (Pnp) 329799:331919 forward MW:76455	99	LSIKALLDAPVREENAAE	DDRGRVRLSIKALLDAPVREE	Acetyl(K)@4	[693]	690	707	missed K-A@4; missed R-E@12	0.00134448	1980.05	991.034	1980.05	991.034	2	18	2.1.1.2986.16	54.0571	21278	54.0723		NGO0335,
NGO0335	putative polyribonucleotide nucleotidyltransferase (Pnp) 329799:331919 forward MW:76455	99	LSIKALLDAPVREENAAE	DDRGRVRLSIKALLDAPVREE	Acetyl(K)@4	[693]	690	707	missed K-A@4; missed R-E@12	0.00227143	1980.05	661.026	1980.05	661.025	3	14	1.1.1.3867.3	53.9862	1614	54.0081
NGO0335	putative polyribonucleotide nucleotidyltransferase (Pnp) 329799:331919 forward MW:76455	99	LSIKALLDAPVREENAAE	DDRGRVRLSIKALLDAPVREE	Acetyl(K)@4	[693]	690	707	missed K-A@4; missed R-E@12	-0.00148097	1980.05	991.033	1980.05	991.034	2	10	2.1.1.5127.29	1	60.4335	1411.9	60.5
NGO0335	putative polyribonucleotide nucleotidyltransferase (Pnp) 329799:331919 forward MW:76455	99	LSIKALLDAPVR	DDRGRVRLSIKALLDAPVREE	Acetyl(K)@4	[693]	690	701	missed K-A@4	-0.00210242	1336.81	446.609	1336.81	446.61	3	10	1.1.1.5304.4	1	60.3943	214.563	60.4444
NGO0335	putative polyribonucleotide nucleotidyltransferase (Pnp) 329799:331919 forward MW:76455	99	LSIKALLDAPVREENAAE	DDRGRVRLSIKALLDAPVREE	Acetyl(K)@4	[693]	690	707	missed K-A@4; missed R-E@12	-0.00492452	1980.05	991.031	1980.05	991.034	2	17	1.1.1.5305.21	1	60.4876	2077.12	60.561
NGO0335	putative polyribonucleotide nucleotidyltransferase (Pnp) 329799:331919 forward MW:76455	99	IPGGFFKR	AAGKIPGGFFKREGKQSEKEI	Acetyl(K)@7	[80]	74	81	missed K-R@7	-0.00244369	962.531	482.273	962.534	482.274	2	6	1.1.1.2652.3	39.0368	2880	39.0654		NGO0335,
NGO0335	putative polyribonucleotide nucleotidyltransferase (Pnp) 329799:331919 forward MW:76455	99	EGKQSEKEILTSR	IPGGFFKREGKQSEKEILTSR	Acetyl(K)@3	[84]	82	94	missed K-Q@3	0.0043016	1545.8	516.275	1545.8	516.274	3	12	1.1.1.2351.5	27.7335	2161	27.7186		NGO0335,
NGO0335	putative polyribonucleotide nucleotidyltransferase (Pnp) 329799:331919 forward MW:76455	99	QSEKEILTSR	FFKREGKQSEKEILTSRLIDR	Acetyl(K)@4	[88]	85	94		0.00121152	1231.64	616.828	1231.64	616.828	2	13	1.1.1.2479.16	32.5299	14040	32.5853		NGO0335,
NGO0335	putative polyribonucleotide nucleotidyltransferase (Pnp) 329799:331919 forward MW:76455	99	QSEKEILTSR	FFKREGKQSEKEILTSRLIDR	Acetyl(K)@4	[88]	85	94		-0.00142103	1231.64	616.827	1231.64	616.828	2	11	1.1.1.3279.8	31.7261	2173	31.7347
NGO0345	putative nucleoside phosphorylase 340639:341337 reverse MW:24806	99	ADISFEEFLKTAAASSAK	KADISFEEFLKTAAASSAKMV	Acetyl(K)@10	[216]	207	224	missed K-T@10	-0.00692839	1926.95	964.482	1926.96	964.486	2	13	1.1.1.5226.28	1	64.7199	1112.11	64.8457
NGO0345	putative nucleoside phosphorylase 340639:341337 reverse MW:24806	99	ADISFEEFLKTAAASSAK	KADISFEEFLKTAAASSAKMV	Acetyl(K)@10	[216]	207	224	missed K-T@10	-0.00324184	1926.95	964.484	1926.96	964.486	2	9	2.1.1.5260.28	1	64.872	381.003	64.9407
NGO0345	putative nucleoside phosphorylase 340639:341337 reverse MW:24806	99	AVSDSADEKADISFEEFLKTAAASSAK	KADISFEEFLKTAAASSAKMV	Acetyl(K)@19	[216]	198	224	missed K-A@9; missed K-T@19	-0.000203483	2829.36	944.126	2829.36	944.126	3	15	2.1.1.3010.8	54.9791	3280	54.9534		NGO0345c,
NGO0345	putative nucleoside phosphorylase 340639:341337 reverse MW:24806	99	AVSDSADEKADISFEEFLKTAAASSAK	KADISFEEFLKTAAASSAKMV	Acetyl(K)@19	[216]	198	224	missed K-A@9; missed K-T@19	0.00874189	2829.36	944.129	2829.36	944.126	3	13	1.1.1.3887.8	54.771	1014	54.7796
NGO0345	putative nucleoside phosphorylase 340639:341337 reverse MW:24806	99	AVSDSADEKADISFEEFLKTAAASSAK	KADISFEEFLKTAAASSAKMV	Acetyl(K)@19	[216]	198	224	missed K-A@9; missed K-T@19	0.00138642	2829.36	944.126	2829.36	944.126	3	21	1.1.1.5173.27	1	61.6394	3801.2	61.6512
NGO0345	putative nucleoside phosphorylase 340639:341337 reverse MW:24806	99	AVSDSADEKADISFEEFLKTAAASSAK	KADISFEEFLKTAAASSAKMV	Acetyl(K)@19	[216]	198	224	missed K-A@9; missed K-T@19	-0.0003056	2829.36	944.126	2829.36	944.126	3	10	1.1.1.5327.27	1	61.7763	802.169	61.8463
NGO0346	putative twitching motility-like protein 341523:342632 forward MW:41478	99	IPKFESLNLPPALKDVALK	VFRAITSKIPKFESLNLPPAL, FESLNLPPALKDVALKKRGLV	Acetyl(K)@3; Acetyl(K)@14	[109, 120]	107	125	missed K-F@3; missed K-D@14	-0.00709028	2176.24	726.422	2176.25	726.424	3	8	2.1.1.5222.15	1	65.9462	378.293	65.9188
NGO0346	putative twitching motility-like protein 341523:342632 forward MW:41478	99	IPKFESLNLPPALKDVALK	VFRAITSKIPKFESLNLPPAL	Acetyl(K)@3	[109]	107	125	missed K-F@3	-4.63e-05	2134.24	712.421	2134.24	712.421	3	15	2.1.1.2971.2	53.4721	6126	53.4631		NGO0346,
NGO0346	putative twitching motility-like protein 341523:342632 forward MW:41478	99	IPKFESLNLPPALK	VFRAITSKIPKFESLNLPPAL	Acetyl(K)@3	[109]	107	120	missed K-F@3	-0.0049493	1607.92	536.982	1607.93	536.984	3	12	1.1.1.5088.4	0	56.653	3075.06	56.8196
NGO0346	putative twitching motility-like protein 341523:342632 forward MW:41478	99	IPKFESLNLPPALK	VFRAITSKIPKFESLNLPPAL	Acetyl(K)@3	[109]	107	120	missed K-F@3	-0.000647621	1607.93	536.983	1607.93	536.984	3	12	1.1.1.5255.3	1	57.5398	2409.5	56.9504
NGO0346	putative twitching motility-like protein 341523:342632 forward MW:41478	99	FESLNLPPALKDVALK	FESLNLPPALKDVALKKRGLV	Acetyl(K)@11	[120]	110	125	missed K-D@11	-0.00341895	1796.01	599.676	1796.01	599.677	3	16	1.1.1.5168.8	1	61.3137	1354.07	61.2999
NGO0346	putative twitching motility-like protein 341523:342632 forward MW:41478	99	FESLNLPPALKDVALK	FESLNLPPALKDVALKKRGLV	Acetyl(K)@11	[120]	110	125	missed K-D@11	-0.00129018	1796.01	599.676	1796.01	599.677	3	12	2.1.1.5202.10	1	61.4562	1410.29	61.4963
NGO0346	putative twitching motility-like protein 341523:342632 forward MW:41478	99	EVGVDTENWMAALKNTLR	VDTENWMAALKNTLRQAPDVI	Acetyl(K)@14	[194]	181	198	missed K-N@14	0.0109623	2088.04	697.021	2088.03	697.018	3	19	2.1.1.3130.3	59.4877	5309	59.5777		NGO0346,
NGO0346	putative twitching motility-like protein 341523:342632 forward MW:41478	99	STTLGMQTFDQHLYQLYEKGEISLQDALK	FDQHLYQLYEKGEISLQDALK	Acetyl(K)@19	[331]	313	341	missed K-G@19	-0.00156771	3398.67	850.674	3398.67	850.675	4	18	1.1.1.3250.6	61.8645	7330	61.8797		NGO0346,
NGO0346	putative twitching motility-like protein 341523:342632 forward MW:41478	99	STTLGMQTFDQHLYQLYEKGEISLQDALK	FDQHLYQLYEKGEISLQDALK	Acetyl(K)@19	[331]	313	341	missed K-G@19	0.0107238	3398.68	850.678	3398.67	850.675	4	14	1.1.1.5415.7	1	75.6332	1382.7	75.7157
NGO0346	putative twitching motility-like protein 341523:342632 forward MW:41478	99	GEISLQDALKNADSAHDLR	KGEISLQDALKNADSAHDLRL	Acetyl(K)@10	[341]	332	350	missed K-N@10	0.000112908	2094.03	699.019	2094.03	699.019	3	20	1.1.1.4957.27	1	49.1091	5925.15	49.1787
NGO0346	putative twitching motility-like protein 341523:342632 forward MW:41478	99	GEISLQDALKNADSAHDLR	KGEISLQDALKNADSAHDLRL	Acetyl(K)@10	[341]	332	350	missed K-N@10	0.00255544	2094.04	699.019	2094.03	699.019	3	10	2.1.1.4996.24	1	49.49	2782.59	49.2755
NGO0348	putative type 4 pilus biogenesis protein 343650:343997 forward MW:12797	99	LFLPTKVAWINPASTSSKPK	LNFPKLFLPTKVAWINPASTS	Acetyl(K)@6	[66]	61	80	missed K-V@6	0.000651968	2226.24	743.088	2226.24	743.088	3	12	2.1.1.2891.4	50.4274	2268	50.406		NGO0348,
NGO0348	putative type 4 pilus biogenesis protein 343650:343997 forward MW:12797	99	LFLPTKVAWINPASTSSKPK	LNFPKLFLPTKVAWINPASTS	Acetyl(K)@6	[66]	61	80	missed K-V@6	-0.00944856	2226.23	743.085	2226.24	743.088	3	14	1.1.1.3765.9	50.0682	3188	50.1577
NGO0348	putative type 4 pilus biogenesis protein 343650:343997 forward MW:12797	99	VAWINPASTSSKPKGVGLAFTKHENCLK	INPASTSSKPKGVGLAFTKHE,KPKGVGLAFTKHENCLKVKDQ	Acetyl(K)@14; Acetyl(K)@22; Carbamidomethyl(C)@26	[80, 88]	67	94	missed K-G@14; missed K-H@22	0.00296001	3123.62	781.912	3123.62	781.912	4	12	1.1.1.3599.7	43.7697	2803	43.7816
NGO0348	putative type 4 pilus biogenesis protein 343650:343997 forward MW:12797	99	AFTKHENCLK	KPKGVGLAFTKHENCLKVKDQ	Acetyl(K)@4; Carbamidomethyl(C)@8	[88]	85	94	cleaved L-A@N-term; missed K-H@4	-0.000863862	1288.62	645.318	1288.62	645.319	2	9	1.1.1.2564.9	35.7201	3685	35.7404		NGO0348,
NGO0348	putative type 4 pilus biogenesis protein 343650:343997 forward MW:12797	99	AFTKHENCLK	KPKGVGLAFTKHENCLKVKDQ	Acetyl(K)@4; Carbamidomethyl(C)@8	[88]	85	94	cleaved L-A@N-term; missed K-H@4	-0.0030069	1288.62	645.317	1288.62	645.319	2	11	2.1.1.3298.8	35.3541	2238	35.4038
NGO0348	putative type 4 pilus biogenesis protein 343650:343997 forward MW:12797	99	GLAFTKHENCLK	KPKGVGLAFTKHENCLKVKDQ	Acetyl(K)@6; Carbamidomethyl(C)@10	[88]	83	94	cleaved V-G@N-term; missed K-H@6	-0.001104	1458.73	730.371	1458.73	730.372	2	12	1.1.1.2563.25	35.6925	12907	35.778		NGO0348,
NGO0348	putative type 4 pilus biogenesis protein 343650:343997 forward MW:12797	99	GLAFTKHENCLK	KPKGVGLAFTKHENCLKVKDQ	Acetyl(K)@6; Carbamidomethyl(C)@10	[88]	83	94	cleaved V-G@N-term; missed K-H@6	-0.000633169	1458.73	730.371	1458.73	730.372	2	21	1.1.1.3375.6	35.3602	4343	35.3655
NGO0348	putative type 4 pilus biogenesis protein 343650:343997 forward MW:12797	99	GVGLAFTKHE	KPKGVGLAFTKHENCLKVKDQ	Acetyl(K)@8	[88]	81	90	cleaved E-N@C-term; missed K-H@8	-0.00300515	1099.56	550.789	1099.57	550.79	2	12	2.1.1.2557.11	37.7933	20243	37.8531		NGO0348,
NGO0348	putative type 4 pilus biogenesis protein 343650:343997 forward MW:12797	99	GVGLAFTKHE	KPKGVGLAFTKHENCLKVKDQ	Acetyl(K)@8	[88]	81	90	cleaved E-N@C-term; missed K-H@8	-0.00623995	1099.56	550.787	1099.57	550.79	2	11	2.1.1.3350.4	37.2965	9867	37.4711
NGO0348	putative type 4 pilus biogenesis protein 343650:343997 forward MW:12797	99	GVGLAFTKHE	KPKGVGLAFTKHENCLKVKDQ	Acetyl(K)@8	[88]	81	90	cleaved E-N@C-term; missed K-H@8	-0.00490857	1099.56	550.788	1099.57	550.79	2	13	2.1.1.2854.2	37.4131	26068	37.5866
NGO0348	putative type 4 pilus biogenesis protein 343650:343997 forward MW:12797	99	GVGLAFTKHENCLK	KPKGVGLAFTKHENCLKVKDQ	Acetyl(K)@8; Carbamidomethyl(C)@12	[88]	81	94	missed K-H@8	0.000901679	1614.82	539.28	1614.82	539.28	3	16	1.1.1.2568.16	35.874	188497	35.778		NGO0348,
NGO0348	putative type 4 pilus biogenesis protein 343650:343997 forward MW:12797	99	GVGLAFTKHENCLK	KPKGVGLAFTKHENCLKVKDQ	Acetyl(K)@8; Carbamidomethyl(C)@12	[88]	81	94	missed K-H@8	0.00152502	1614.82	539.281	1614.82	539.28	3	16	1.1.1.3379.5	35.4949	87870	35.3655
NGO0348	putative type 4 pilus biogenesis protein 343650:343997 forward MW:12797	99	GVGLAFTKHENCLK	KPKGVGLAFTKHENCLKVKDQ	Acetyl(K)@8; Carbamidomethyl(C)@12	[88]	81	94	missed K-H@8	0.00425356	1614.82	539.282	1614.82	539.28	3	16	1.1.1.2866.5	35.2813	14099	35.266
NGO0348	putative type 4 pilus biogenesis protein 343650:343997 forward MW:12797	99	GVGLAFTKHENCLK	KPKGVGLAFTKHENCLKVKDQ	Acetyl(K)@8; Carbamidomethyl(C)@12	[88]	81	94	missed K-H@8	0.00254239	1614.82	539.281	1614.82	539.28	3	17	1.1.1.4786.11	1	39.2594	68780.7	39.128
NGO0348	putative type 4 pilus biogenesis protein 343650:343997 forward MW:12797	99	GVGLAFTKHENCLK	KPKGVGLAFTKHENCLKVKDQ	Acetyl(K)@8; Carbamidomethyl(C)@12	[88]	81	94	missed K-H@8	0.0017499	1614.82	539.281	1614.82	539.28	3	18	2.1.1.4820.8	1	39.3365	28115	39.3149
NGO0349	conserved hypothetical protein 344005:344781 forward MW:28760	99	DAAADTLAILKECK	DAAADTLAILKECKTNSGVIH	Acetyl(K)@11; Carbamidomethyl(C)@13	[141]	131	144	missed K-E@11	0.0021871	1559.79	780.902	1559.79	780.901	2	18	2.1.1.5018.26	1	54.1015	2272.57	54.1728
NGO0349	conserved hypothetical protein 344005:344781 forward MW:28760	99	NAPLVQEAAKYVPDDR	KNAPLVQEAAKYVPDDRILVE	Acetyl(K)@10	[189]	180	195	missed K-Y@10	0.00333393	1826.92	609.981	1826.92	609.979	3	15	1.1.1.4958.14	1	49.1453	2741.31	49.4074
NGO0351	putative glutaredoxin-like protein (GrlA) 345126:345434 forward MW:11494	99	VVLFMKGTK	VTTHRVVLFMKGTKQFPQCGF	Acetyl(K)@6	[22]	17	25	missed K-G@6	-7.6e-05	1063.61	532.812	1063.61	532.812	2	10	1.1.1.2688.6	40.3845	22884	40.2966		NGO0351,
NGO0351	putative glutaredoxin-like protein (GrlA) 345126:345434 forward MW:11494	99	VVLFMKGTK	VTTHRVVLFMKGTKQFPQCGF, ..	Acetyl(K)@6	[22]	17	25	missed K-G@6	-0.000440914	1063.61	532.812	1063.61	532.812	2	8	1.1.1.2847.6	40.3819	7007	40.2525
NGO0351	putative glutaredoxin-like protein (GrlA) 345126:345434 forward MW:11494	99	VVLFMKGTK	VTTHRVVLFMKGTKQFPQCGF	Acetyl(K)@6	[22]	17	25	missed K-G@6	-0.00157996	1063.61	532.812	1063.61	532.812	2	13	1.1.1.3492.2	39.7429	27188	39.8451
NGO0351	putative glutaredoxin-like protein (GrlA) 345126:345434 forward MW:11494	99	VVLFMKGTK	VTTHRVVLFMKGTKQFPQCGF	Acetyl(K)@6	[22]	17	25	missed K-G@6	-0.00161707	1063.61	532.812	1063.61	532.812	2	11	2.1.1.2921.3	39.8677	14709	40.0071
NGO0351	putative glutaredoxin-like protein (GrlA) 345126:345434 forward MW:11494	99	VVLFMKGTK	VTTHRVVLFMKGTKQFPQCGF	Acetyl(K)@6	[22]	17	25	missed K-G@6	-0.00674761	1063.6	532.809	1063.61	532.812	2	8	2.1.1.4974.12	1	48.2033	389.242	48.1241
NGO0351	putative glutaredoxin-like protein (GrlA) 345126:345434 forward MW:11494	99	VLFMKGTK	VTTHRVVLFMKGTKQFPQCGF	Oxidation(M)@4; Acetyl(K)@5	[22]	18	25	cleaved V-V@N-term; missed K-G@5	-0.00153191	980.535	491.275	980.536	491.276	2	11	2.1.1.4658.10	1	33.3849	2524.16	33.5387
NGO0351	putative glutaredoxin-like protein (GrlA) 345126:345434 forward MW:11494	99	ASIHDQIKEVVTTHR	XXMASIHDQIKEVVTTHRVVL	Acetyl(K)@8	[9]	2	16	cleaved M-A@N-term	0.000343054	1774.93	592.652	1774.93	592.651	3	16	2.1.1.2564.15	38.0623	24227	37.9284		NGO0351,
NGO0351	putative glutaredoxin-like protein (GrlA) 345126:345434 forward MW:11494	99	ASIHDQIKEVVTTHR	XXMASIHDQIKEVVTTHRVVL, ..	Acetyl(K)@8	[9]	2	16	cleaved M-A@N-term	-0.00202989	1774.93	592.651	1774.93	592.651	3	15	1.1.1.2779.18	37.8442	2371	37.8204
NGO0351	putative glutaredoxin-like protein (GrlA) 345126:345434 forward MW:11494	99	ASIHDQIKEVVTTHR	XXMASIHDQIKEVVTTHRVVL	Acetyl(K)@8	[9]	2	16	cleaved M-A@N-term	0.00318601	1774.94	592.653	1774.93	592.651	3	14	1.1.1.3425.10	37.2387	8165	37.3603
NGO0351	putative glutaredoxin-like protein (GrlA) 345126:345434 forward MW:11494	99	ASIHDQIKEVVTTHR	XXMASIHDQIKEVVTTHRVVL	Acetyl(K)@8	[9]	2	16	cleaved M-A@N-term	0.00336052	1774.94	592.653	1774.93	592.651	3	14	1.1.1.2918.7	37.2412	2988	37.2968
NGO0351	putative glutaredoxin-like protein (GrlA) 345126:345434 forward MW:11494	99	ASIHDQIKEVVTTHR	XXMASIHDQIKEVVTTHRVVL	Acetyl(K)@8	[9]	2	16	cleaved M-A@N-term; missed K-E@8	0.00638678	1774.94	444.742	1774.93	444.74	4	16	1.1.1.4819.5	1	41.1374	2759.3	41.1859
NGO0351	putative glutaredoxin-like protein (GrlA) 345126:345434 forward MW:11494	99	ASIHDQIKEVVTTHR	XXMASIHDQIKEVVTTHRVVL	Acetyl(K)@8	[9]	2	16	cleaved M-A@N-term; missed K-E@8	-0.000108503	1774.93	592.651	1774.93	592.651	3	12	1.1.1.4977.18	1	41.4982	941.862	41.4093
NGO0353	putative uracil phosphoribosyltransferase 345543:346166 forward MW:22877	99	ISVVGLQRDEETLKPISYFEK	VGLQRDEETLKPISYFEKFVD	Acetyl(K)@14	[109]	96	116	missed R-D@8	0.00184102	2492.32	831.78	2492.32	831.779	3	9	2.1.1.2920.12	51.5292	3994	51.6171		NGO0353,
NGO0353	putative uracil phosphoribosyltransferase 345543:346166 forward MW:22877	99	ISVVGLQRDEETLKPISYFEK	VGLQRDEETLKPISYFEKFVD	Acetyl(K)@14	[109]	96	116	missed R-D@8	0.00348141	2492.32	831.78	2492.32	831.779	3	13	1.1.1.3797.7	51.2946	2826	51.3099
NGO0353	putative uracil phosphoribosyltransferase 345543:346166 forward MW:22877	99	DEETLKPISYFEK	VGLQRDEETLKPISYFEKFVD	Acetyl(K)@6	[109]	104	116		0.00178464	1639.8	820.907	1639.8	820.906	2	16	1.1.1.5037.25	1	53.7375	19116.4	53.8695
NGO0353	putative uracil phosphoribosyltransferase 345543:346166 forward MW:22877	99	DEETLKPISYFEK	VGLQRDEETLKPISYFEKFVD	Acetyl(K)@6	[109]	104	116		0.00205787	1639.8	820.907	1639.8	820.906	2	18	1.1.1.5194.22	1	54.0371	5938.15	53.9989
NGO0353	putative uracil phosphoribosyltransferase 345543:346166 forward MW:22877	99	LNENGYIIPGLGDAGDKIFGTR	IIPGLGDAGDKIFGTRXXXXX	Acetyl(K)@17	[203]	187	208	missed K-I@17	0.00263148	2361.2	788.074	2361.2	788.073	3	15	1.1.1.3916.6	55.8779	3350	55.8932
NGO0353	putative uracil phosphoribosyltransferase 345543:346166 forward MW:22877	99	LNENGYIIPGLGDAGDKIFGTR	IIPGLGDAGDKIFGTRXXXXX	Acetyl(K)@17	[203]	187	208	missed K-I@17	0.00504165	2361.2	788.074	2361.2	788.073	3	15	1.1.1.5353.18	1	63.2696	483.099	63.2964
NGO0353	putative uracil phosphoribosyltransferase 345543:346166 forward MW:22877	99	EADCSTYKFR	LMREADCSTYKFRTLTTELAR	Carbamidomethyl(C)@4; Acetyl(K)@8	[27]	20	29	missed K-F@8	-0.000787936	1317.57	659.79	1317.57	659.79	2	11	1.1.1.3254.12	30.8143	7510	30.8954
NGO0353	putative uracil phosphoribosyltransferase 345543:346166 forward MW:22877	99	EADCSTYKFR	LMREADCSTYKFRTLTTELAR	Carbamidomethyl(C)@4; Acetyl(K)@8	[27]	20	29	missed K-F@8	-0.00138824	1317.56	659.79	1317.57	659.79	2	17	2.1.1.4633.18	1	31.9812	14651.6	31.9963
NGO0353	putative uracil phosphoribosyltransferase 345543:346166 forward MW:22877	99	EADCSTYKFR	LMREADCSTYKFRTLTTELAR	Carbamidomethyl(C)@4; Acetyl(K)@8	[27]	20	29	missed K-F@8	0.00371379	1317.57	659.792	1317.57	659.79	2	8	1.1.1.4832.16	1	33.1992	162.849	33.1033
NGO0353	putative uracil phosphoribosyltransferase 345543:346166 forward MW:22877	99	AGLGMLDGVLDLIPTAKISVVGLQR	DGVLDLIPTAKISVVGLQRDE	Oxidation(M)@5; Acetyl(K)@17	[95]	79	103	missed K-I@17	0.000658527	2593.45	865.491	2593.45	865.491	3	12	1.1.1.5421.6	1	75.9867	170.821	75.944
NGO0362	putative uroporphyrinogen decarboxylase 353265:354326 forward MW:39017	99	ALQHESDIAKLHVPDMEK	RALQHESDIAKLHVPDMEKLQ	Acetyl(K)@10	[111]	102	119	missed K-L@10	0.00218114	2102.05	701.69	2102.05	701.69	3	23	1.1.1.4836.23	1	42.1485	8223.74	42.0503
NGO0362	putative uroporphyrinogen decarboxylase 353265:354326 forward MW:39017	99	ALQHESDIAKLHVPDMEK	RALQHESDIAKLHVPDMEKLQ	Acetyl(K)@10	[111]	102	119	missed K-L@10	0.0036925	2102.05	526.52	2102.05	526.519	4	18	1.1.1.4993.8	1	42.4006	9159.72	42.2734
NGO0362	putative uroporphyrinogen decarboxylase 353265:354326 forward MW:39017	99	LHVPDMEKLQYVFDAVTSIR	IAKLHVPDMEKLQYVFDAVTS	Acetyl(K)@8	[119]	112	131	missed K-L@8	0.0113966	2402.24	801.755	2402.23	801.751	3	17	1.1.1.3254.6	62.0139	5643	61.9957		NGO0362,
NGO0362	putative uroporphyrinogen decarboxylase 353265:354326 forward MW:39017	99	LHVPDMEKLQYVFDAVTSIR	IAKLHVPDMEKLQYVFDAVTS	Acetyl(K)@8	[119]	112	131	missed K-L@8	-0.0054641	2402.22	801.749	2402.23	801.751	3	11	1.1.1.5438.15	1	76.9383	517.853	76.9125
NGO0362	putative uroporphyrinogen decarboxylase 353265:354326 forward MW:39017	99	EFSLKYIR	SDAAFKEFSLKYIRQIVAGLK	Acetyl(K)@5	[224]	220	227	missed K-Y@5	-0.0018571	1096.59	549.302	1096.59	549.303	2	12	2.1.1.4925.8	1	48.6937	6062.35	48.7371
NGO0362	putative uroporphyrinogen decarboxylase 353265:354326 forward MW:39017	99	YLPEYKATR	RQAGRYLPEYKATRTKAGSFL	Acetyl(K)@6	[37]	32	40	missed K-A@6	0.002082	1181.61	591.812	1181.61	591.811	2	9	2.1.1.2414.15	32.419	7576	32.4376		NGO0362,
NGO0362	putative uroporphyrinogen decarboxylase 353265:354326 forward MW:39017	99	YLPEYKATR	RQAGRYLPEYKATRTKAGSFL	Acetyl(K)@6	[37]	32	40	missed K-A@6	0.00044193	1181.61	591.812	1181.61	591.811	2	11	1.1.1.4837.12	1	33.4847	2914.88	33.4461
NGO0362	putative uroporphyrinogen decarboxylase 353265:354326 forward MW:39017	99	TLLKNDTFLR	XXXXXXMTLLKNDTFLRALLK	Acetyl(K)@4	[5]	2	11	cleaved M-T@N-term; missed K-N@4	-0.00374646	1261.7	631.857	1261.7	631.859	2	13	2.1.1.4962.8	1	47.502	2321.98	47.4873
NGO0368	conserved hypothetical protein 360484:360861 reverse MW:13767	99	ISFDEVANTLANAEKLIQK	EVANTLANAEKLIQKTVGEXX	Acetyl(K)@15	[118]	104	122	missed K-L@15	-0.00228688	2145.13	716.05	2145.13	716.051	3	23	1.1.1.3228.2	61.0019	44872	61.0692		NGO0368c,
NGO0368	conserved hypothetical protein 360484:360861 reverse MW:13767	99	ISFDEVANTLANAEKLIQK	EVANTLANAEKLIQKTVGEXX	Acetyl(K)@15	[118]	104	122	missed K-L@15	0.0028072	2145.13	716.052	2145.13	716.051	3	24	1.1.1.4053.2	61.1087	5615	61.165
NGO0368	conserved hypothetical protein 360484:360861 reverse MW:13767	99	VLVTETDGKVR	LRVLVTETDGKVRTAYTDTRA	Acetyl(K)@9	[87]	79	89	missed K-V@9	-0.00333643	1257.69	629.852	1257.69	629.854	2	14	2.1.1.2378.14	31.0858	4227	31.0625		NGO0368c,
NGO0370	putative exodeoxyribonuclease 361486:365085 reverse MW:134270	99	VSGDPVLAALAFKR	GDPVLAALAFKRKAVPQTVLA	Acetyl(K)@13	[200]	188	201	missed K-R@13	-0.0236581	1484.81	495.944	1484.84	495.952	3	7	2.1.1.5161.5	1	59.0501	206.562	59.1571
NGO0371	conserved hypothetical protein 365165:366070 reverse MW:32829	99	VNLKENGVGLK	PDSHLGRVNLKENGVGLKIVR	Acetyl(K)@4	[224]	221	231	missed K-E@4	-0.000532899	1211.69	606.851	1211.69	606.851	2	13	1.1.1.4740.13	1	36.6254	6451.75	36.7758
NGO0371	conserved hypothetical protein 365165:366070 reverse MW:32829	99	VNLKENGVGLK	PDSHLGRVNLKENGVGLKIVR	Acetyl(K)@4	[224]	221	231	missed K-E@4	-0.00185127	1211.69	606.85	1211.69	606.851	2	12	1.1.1.4895.14	1	36.7833	5189.81	36.9299
NGO0371	conserved hypothetical protein 365165:366070 reverse MW:32829	99	LNDIKAACR	DFAANRLNDIKAACRASLDAL	Acetyl(K)@5; Carbamidomethyl(C)@8	[32]	28	36	missed K-A@5	-0.00021072	1101.56	551.787	1101.56	551.787	2	12	2.1.1.4540.12	1	26.686	279.721	26.7611
NGO0371	conserved hypothetical protein 365165:366070 reverse MW:32829	99	LNDIKAACR	DFAANRLNDIKAACRASLDAL	Acetyl(K)@5; Carbamidomethyl(C)@8	[32]	28	36	missed K-A@5	-0.00257166	1101.56	551.786	1101.56	551.787	2	12	1.1.1.4717.7	1	26.6654	237.153	26.7404
NGO0372	putative ABC transporter, periplasmic binding protein, amino acid 366355:367179 forward MW:28843	99	QATFDKSEPYSWSGAVLVAHNDSNIK	TSPERQATFDKSEPYSWSGAV	Acetyl(K)@6	[129]	124	149	missed K-S@6	0.0103967	2905.4	969.473	2905.39	969.47	3	16	2.1.1.2830.9	48.1351	5178	48.1784		NGO0372,
NGO0372	putative ABC transporter, periplasmic binding protein, amino acid 366355:367179 forward MW:28843	99	QATFDKSEPYSWSGAVLVAHNDSNIK	TSPERQATFDKSEPYSWSGAV	Acetyl(K)@6	[129]	124	149	missed K-S@6	0.0033624	2905.39	969.471	2905.39	969.47	3	10	1.1.1.5005.29	1	51.888	2657.33	51.9548
NGO0372	putative ABC transporter, periplasmic binding protein, amino acid 366355:367179 forward MW:28843	99	GTVTVGTEGTYAPFTYHDKDGK	GTYAPFTYHDKDGKLTGYDVE	Acetyl(K)@19	[67]	49	70		0.0104013	2385.12	796.048	2385.11	796.045	3	14	2.1.1.2611.8	39.8271	9081	39.8389		NGO0372,
NGO0372	putative ABC transporter, periplasmic binding protein, amino acid 366355:367179 forward MW:28843	99	GTVTVGTEGTYAPFTYHDKDGKLTGYDVEVTR	GTYAPFTYHDKDGKLTGYDVE	Acetyl(K)@19	[67]	49	80	missed K-L@22	0.00369102	3518.69	880.679	3518.68	880.678	4	20	2.1.1.2743.24	44.8321	16900	44.8406		NGO0372,
NGO0372	putative ABC transporter, periplasmic binding protein, amino acid 366355:367179 forward MW:28843	99	GTVTVGTEGTYAPFTYHDKDGKLTGYDVEVTR	GTYAPFTYHDKDGKLTGYDVE	Acetyl(K)@19	[67]	49	80	missed K-L@22	0.00530169	3518.69	880.68	3518.68	880.678	4	17	1.1.1.3606.13	44.0435	5662	44.0488
NGO0372	putative ABC transporter, periplasmic binding protein, amino acid 366355:367179 forward MW:28843	99	GTVTVGTEGTYAPFTYHDKDGK	GTYAPFTYHDKDGKLTGYDVE	Acetyl(K)@19	[67]	49	70		0.00420697	2385.12	796.046	2385.11	796.045	3	18	2.1.1.3402.7	39.2316	2511	39.2066
NGO0372	putative ABC transporter, periplasmic binding protein, amino acid 366355:367179 forward MW:28843	99	AVAEKLGVK	DVEVTRAVAEKLGVKVEFKET	Acetyl(K)@5	[85]	81	89	missed K-L@5	0.000591295	955.571	478.793	955.57	478.792	2	10	1.1.1.2434.6	30.8471	21584	30.91		NGO0372,
NGO0372	putative ABC transporter, periplasmic binding protein, amino acid 366355:367179 forward MW:28843	99	AVAEKLGVK	DVEVTRAVAEKLGVKVEFKET	Acetyl(K)@5	[85]	81	89	missed K-L@5	-0.0012255	955.569	478.792	955.57	478.792	2	10	1.1.1.2724.2	29.9759	1209	29.9639
NGO0372	putative ABC transporter, periplasmic binding protein, amino acid 366355:367179 forward MW:28843	99	LGVKVEFK	TRAVAEKLGVKVEFKETQWDS	Acetyl(K)@4	[89]	86	93	missed K-V@4	-0.00451382	960.56	481.287	960.564	481.289	2	8	1.1.1.3432.2	37.4838	1339	37.4742
NGO0374	putative ABC transporter, ATP-binding protein, amino acid 367898:368650 forward MW:27996	99	VGLGDKVDLYPYQLSGGQQQR	KLLEKVGLGDKVDLYPYQLSG	Acetyl(K)@6	[136]	131	151	missed K-V@6	0.00273215	2362.19	788.405	2362.19	788.405	3	17	1.1.1.3739.8	49.0796	2208	49.0882
NGO0374	putative ABC transporter, ATP-binding protein, amino acid 367898:368650 forward MW:27996	99	VGLGDKVDLYPYQLSGGQQQR	KLLEKVGLGDKVDLYPYQLSG	Acetyl(K)@6	[136]	131	151	missed K-V@6	0.0058017	2362.2	788.406	2362.19	788.405	3	14	1.1.1.5033.24	1	53.5034	3741.2	53.6362
NGO0375	phosphoglucomutase, (Pgm) 368712:370091 reverse MW:49436	99	DIFKAYDIR	XMASITRDIFKAYDIRGIVGK	Acetyl(K)@4	[10]	7	15	missed K-A@4	-0.0140989	1181.59	591.804	1181.61	591.811	2	14	2.1.1.2785.3	46.4025	62262	46.2804		NGO0375c,
NGO0375	phosphoglucomutase, (Pgm) 368712:370091 reverse MW:49436	99	DIFKAYDIR	XMASITRDIFKAYDIRGIVGK, ..	Acetyl(K)@4	[10]	7	15	missed K-A@4	-0.0138101	1181.59	591.804	1181.61	591.811	2	15	2.1.1.3105.5	46.4925	19265	46.3219
NGO0375	phosphoglucomutase, (Pgm) 368712:370091 reverse MW:49436	99	DIFKAYDIR	XMASITRDIFKAYDIRGIVGK	Acetyl(K)@4	[10]	7	15	missed K-A@4	-0.00528027	1181.6	591.809	1181.61	591.811	2	14	1.1.1.3646.2	45.544	6956	45.6422
NGO0375	phosphoglucomutase, (Pgm) 368712:370091 reverse MW:49436	99	DIFKAYDIR	XMASITRDIFKAYDIRGIVGK	Acetyl(K)@4	[10]	7	15	missed K-A@4	-0.0145596	1181.59	591.804	1181.61	591.811	2	13	1.1.1.3140.2	45.568	4883	45.6335
NGO0375	phosphoglucomutase, (Pgm) 368712:370091 reverse MW:49436	99	DIFKAYDIR	XMASITRDIFKAYDIRGIVGK	Acetyl(K)@4	[10]	7	15	missed K-A@4	0.00204723	1181.61	591.812	1181.61	591.811	2	13	1.1.1.4973.9	1	50.0011	104054	49.4074
NGO0375	phosphoglucomutase, (Pgm) 368712:370091 reverse MW:49436	99	DIFKAYDIR	XMASITRDIFKAYDIRGIVGK	Acetyl(K)@4	[10]	7	15	missed K-A@4	0.000389406	1181.61	591.812	1181.61	591.811	2	12	2.1.1.5004.15	1	49.936	59156.9	49.3335
NGO0375	phosphoglucomutase, (Pgm) 368712:370091 reverse MW:49436	99	QGSVTEKDISGAYHDHIVGHVK	AADKQGSVTEKDISGAYHDHI	Acetyl(K)@7	[150]	144	165		0.00432381	2418.2	484.647	2418.19	484.646	5	13	1.1.1.3314.3	33.0327	2717	32.9785
NGO0375	phosphoglucomutase, (Pgm) 368712:370091 reverse MW:49436	99	QGSVTEKDISGAYHDHIVGH	AADKQGSVTEKDISGAYHDHI	Acetyl(K)@7	[150]	144	163	cleaved H-V@C-term; missed K-D@7	0.00557082	2191.03	548.766	2191.03	548.765	4	16	1.1.1.4746.10	1	36.9658	2747.56	37.006
NGO0375	phosphoglucomutase, (Pgm) 368712:370091 reverse MW:49436	99	QGSVTEKDISGAYHDHIVGH	AADKQGSVTEKDISGAYHDHI	Acetyl(K)@7	[150]	144	163	cleaved H-V@C-term; missed K-D@7	0.00695885	2191.04	548.766	2191.03	548.765	4	15	2.1.1.4781.7	1	37.0881	1403.19	37.0757
NGO0375	phosphoglucomutase, (Pgm) 368712:370091 reverse MW:49436	99	QGSVTEKDISGAYHDHIVGHVK	AADKQGSVTEKDISGAYHDHI	Acetyl(K)@7	[150]	144	165	missed K-D@7	0.00660088	2418.2	484.647	2418.19	484.646	5	11	1.1.1.4883.11	1	36.0935	8536.54	35.8452
NGO0375	phosphoglucomutase, (Pgm) 368712:370091 reverse MW:49436	99	QGSVTEKDISGAYHDHIVGHVK	AADKQGSVTEKDISGAYHDHI	Gln->pyro-Glu@N-term; Acetyl(K)@7	[150]	144	165	missed K-D@7	0.00416243	2401.17	601.3	2401.17	601.299	4	20	1.1.1.4794.13	1	39.7195	5840.97	39.7546
NGO0375	phosphoglucomutase, (Pgm) 368712:370091 reverse MW:49436	99	GIVGKTLTDDAAYFIGR	KAYDIRGIVGKTLTDDAAYFI	Acetyl(K)@5	[20]	16	32	missed K-T@5	-0.00545537	1837.95	919.983	1837.96	919.986	2	13	1.1.1.3073.19	55.0672	5645	55.0824		NGO0375c,
NGO0375	phosphoglucomutase, (Pgm) 368712:370091 reverse MW:49436	99	GIVGKTLTDDAAYFIGR	KAYDIRGIVGKTLTDDAAYFI	Acetyl(K)@5	[20]	16	32	missed K-T@5	-0.00318311	1837.95	613.659	1837.96	613.66	3	22	1.1.1.5174.11	1	61.6709	2659	61.7094
NGO0375	phosphoglucomutase, (Pgm) 368712:370091 reverse MW:49436	99	GIVGKTLTDDAAYFIGR	KAYDIRGIVGKTLTDDAAYFI	Acetyl(K)@5	[20]	16	32	missed K-T@5	-0.00465261	1837.95	919.984	1837.96	919.986	2	14	2.1.1.5211.28	1	62.0121	402.79	61.9641
NGO0375	phosphoglucomutase, (Pgm) 368712:370091 reverse MW:49436	99	LGVVTKDGNIIYPDR	GDADRLGVVTKDGNIIYPDRQ	Acetyl(K)@6	[250]	245	259	missed K-D@6	-0.00426086	1700.91	851.46	1700.91	851.462	2	15	1.1.1.4900.26	1	45.8207	304.2	45.8341
NGO0375	phosphoglucomutase, (Pgm) 368712:370091 reverse MW:49436	99	LGVVTKDGNIIYPDR	GDADRLGVVTKDGNIIYPDRQ	Acetyl(K)@6	[250]	245	259	missed K-D@6	-0.000716123	1700.91	851.462	1700.91	851.462	2	17	1.1.1.5054.29	1	45.9478	495.842	46.0111
NGO0375	phosphoglucomutase, (Pgm) 368712:370091 reverse MW:49436	99	NPGAKVIFDVK	QDVLNRNPGAKVIFDVKSTRL	Acetyl(K)@5	[276]	272	282	missed K-V@5	-0.00579264	1228.68	615.345	1228.68	615.348	2	10	2.1.1.2646.7	41.1327	5184	41.2707		NGO0375c,
NGO0375	phosphoglucomutase, (Pgm) 368712:370091 reverse MW:49436	99	VIFDVKSTR	NPGAKVIFDVKSTRLLAPWIK	Acetyl(K)@6	[282]	277	285	missed K-S@6	-0.0142262	1105.6	553.807	1105.61	553.814	2	12	2.1.1.2552.6	37.6047	5388	37.664		NGO0375c,
NGO0375	phosphoglucomutase, (Pgm) 368712:370091 reverse MW:49436	99	VIFDVKSTR	NPGAKVIFDVKSTRLLAPWIK	Acetyl(K)@6	[282]	277	285	missed K-S@6	-0.00244522	1105.61	553.813	1105.61	553.814	2	12	1.1.1.3416.5	36.8873	6843	36.9425
NGO0375	phosphoglucomutase, (Pgm) 368712:370091 reverse MW:49436	99	VIFDVKSTR	NPGAKVIFDVKSTRLLAPWIK	Acetyl(K)@6	[282]	277	285	missed K-S@6	-0.00218991	1105.61	553.813	1105.61	553.814	2	13	1.1.1.4811.16	1	40.6958	44417.5	40.6689
NGO0375	phosphoglucomutase, (Pgm) 368712:370091 reverse MW:49436	99	VIFDVKSTR	NPGAKVIFDVKSTRLLAPWIK	Acetyl(K)@6	[282]	277	285	missed K-S@6	-0.00198331	1105.61	553.813	1105.61	553.814	2	13	2.1.1.4850.9	0	41.0529	30789.1	40.8048
NGO0375	phosphoglucomutase, (Pgm) 368712:370091 reverse MW:49436	99	LLAPWIKEHGGEAIMEK	KSTRLLAPWIKEHGGEAIMEK	Acetyl(K)@7	[292]	286	302	missed K-E@7	3.39e-05	1963.02	655.348	1963.02	655.349	3	11	1.1.1.4995.20	1	51.2915	9585.89	51.1415
NGO0375	phosphoglucomutase, (Pgm) 368712:370091 reverse MW:49436	99	LLAPWIKEHGGEAIMEK	KSTRLLAPWIKEHGGEAIMEK	Acetyl(K)@7	[292]	286	302	missed K-E@7	0.000245566	1963.02	655.349	1963.02	655.349	3	11	1.1.1.5144.19	1	51.1293	5149.52	51.2704
NGO0375	phosphoglucomutase, (Pgm) 368712:370091 reverse MW:49436	99	EHGGEAIMEKTGHSFIK	KEHGGEAIMEKTGHSFIKSAM	Acetyl(K)@10	[302]	293	309	missed K-T@10	-0.011183	1911.9	638.308	1911.91	638.312	3	10	2.1.1.2511.23	36.07	2509	36.0819		NGO0375c,
NGO0375	phosphoglucomutase, (Pgm) 368712:370091 reverse MW:49436	99	EHGGEAIMEKTGHSFIK	KEHGGEAIMEKTGHSFIKSAM	Acetyl(K)@10	[302]	293	309	missed K-T@10	-0.000198731	1911.91	638.312	1911.91	638.312	3	13	1.1.1.3380.14	35.5438	1772	35.5524
NGO0375	phosphoglucomutase, (Pgm) 368712:370091 reverse MW:49436	99	TGHSFIKSAMK	IMEKTGHSFIKSAMKKTGALV	Acetyl(K)@7	[309]	303	313	missed K-S@7	0.000699083	1247.63	416.885	1247.63	416.885	3	10	1.1.1.4824.2	1	32.7069	9751.78	32.305
NGO0375	phosphoglucomutase, (Pgm) 368712:370091 reverse MW:49436	99	TGALVAGEMSGHVFFKER	AGEMSGHVFFKERWFGFDDGL	Oxidation(M)@9; Acetyl(K)@16	[330]	315	332	missed K-E@16	-0.0147988	1992.96	665.327	1992.97	665.332	3	11	1.1.1.5004.14	1	43.0508	227.995	43.1292
NGO0375	phosphoglucomutase, (Pgm) 368712:370091 reverse MW:49436	99	AAEKGIAR	GRAIAAKAAEKGIARIAIGRD	Acetyl(K)@4	[41]	38	45	missed K-G@4	-0.00320315	856.473	429.244	856.477	429.246	2	11	1.1.1.2171.5	21.0183	1685	20.9997		NGO0375c,
NGO0375	phosphoglucomutase, (Pgm) 368712:370091 reverse MW:49436	99	AAEKGIAR	GRAIAAKAAEKGIARIAIGRD	Acetyl(K)@4	[41]	38	45	missed K-G@4	0.00187279	856.479	429.247	856.477	429.246	2	13	1.1.1.2911.2	18.9634	916	18.9316
NGO0376	putative peptidyl-prolyl cis-trans isomerase B 370262:370768 reverse MW:18880	99	SKELYGK	ADNAFLNFRSKELYGKTVVQD	Acetyl(K)@2	[113]	112	118		-0.00037774	865.454	433.734	865.455	433.735	2	11	1.1.1.2266.3	24.5619	65631	24.6997		NGO0376c,
NGO0376	putative peptidyl-prolyl cis-trans isomerase B 370262:370768 reverse MW:18880	99	SKELYGK	ADNAFLNFRSKELYGKTVVQD, ..	Acetyl(K)@2	[113]	112	118		-0.00126754	865.453	433.734	865.455	433.735	2	10	2.1.1.2521.3	24.834	8083	24.8985
NGO0376	putative peptidyl-prolyl cis-trans isomerase B 370262:370768 reverse MW:18880	99	SKELYGK	ADNAFLNFRSKELYGKTVVQD	Acetyl(K)@2	[113]	112	118		0.000503974	865.455	433.735	865.455	433.735	2	11	1.1.1.3042.3	22.9909	25528	23.0882
NGO0376	putative peptidyl-prolyl cis-trans isomerase B 370262:370768 reverse MW:18880	99	SKELYGK	ADNAFLNFRSKELYGKTVVQD	Acetyl(K)@2	[113]	112	118		0.00271005	865.457	433.736	865.455	433.735	2	9	2.1.1.2471.4	23.2408	9960	23.3323
NGO0376	putative peptidyl-prolyl cis-trans isomerase B 370262:370768 reverse MW:18880	99	ELYGKTVVQDWGYAVFGK	LNFRSKELYGKTVVQDWGYAV	Acetyl(K)@5	[118]	114	131	missed K-T@5	-0.00161473	2101.05	701.357	2101.05	701.358	3	20	2.1.1.3126.4	59.3928	11386	59.5013		NGO0376c,
NGO0376	putative peptidyl-prolyl cis-trans isomerase B 370262:370768 reverse MW:18880	99	ELYGKTVVQDWGYAVFGK	LNFRSKELYGKTVVQDWGYAV	Acetyl(K)@5	[118]	114	131	missed K-T@5	0.00640043	2101.06	701.36	2101.05	701.358	3	19	1.1.1.4011.2	59.5165	4383	59.5794
NGO0376	putative peptidyl-prolyl cis-trans isomerase B 370262:370768 reverse MW:18880	99	ELYGKTVVQDWGYAVFGK	LNFRSKELYGKTVVQDWGYAV	Acetyl(K)@5	[118]	114	131	missed K-T@5	-0.000230916	2101.05	701.358	2101.05	701.358	3	16	1.1.1.3505.2	59.5873	974	59.5742
NGO0376	putative peptidyl-prolyl cis-trans isomerase B 370262:370768 reverse MW:18880	99	SKELYGKTVVQDWGYAVFGK	LNFRSKELYGKTVVQDWGYAV	Acetyl(K)@7	[118]	112	131	missed K-T@7	-0.00331538	2316.18	1159.1	2316.18	1159.1	2	14	1.1.1.3075.31	55.1537	7801	55.0824		NGO0376c,
NGO0376	putative peptidyl-prolyl cis-trans isomerase B 370262:370768 reverse MW:18880	99	SKELYGKTVVQDWGYAVFGK	LNFRSKELYGKTVVQDWGYAV, ..	Acetyl(K)@7	[118]	112	131	missed K-T@7	-0.000362076	2316.18	773.067	2316.18	773.067	3	21	1.1.1.3233.4	55.1418	3783	55.1645
NGO0376	putative peptidyl-prolyl cis-trans isomerase B 370262:370768 reverse MW:18880	99	SKELYGKTVVQDWGYAVFGK	LNFRSKELYGKTVVQDWGYAV	Acetyl(K)@7	[118]	112	131	missed K-T@7	0.00192103	2316.18	773.068	2316.18	773.067	3	23	1.1.1.3899.3	55.219	11437	55.3178
NGO0376	putative peptidyl-prolyl cis-trans isomerase B 370262:370768 reverse MW:18880	99	SKELYGKTVVQDWGYAVFGK	LNFRSKELYGKTVVQDWGYAV	Acetyl(K)@7	[118]	112	131	missed K-T@7	-0.00338701	2316.18	773.066	2316.18	773.067	3	16	1.1.1.3394.4	55.3184	3575	55.3072
NGO0376	putative peptidyl-prolyl cis-trans isomerase B 370262:370768 reverse MW:18880	99	MIILHTNKGDIKIELDFDKAPVTAK	IILHTNKGDIKIELDFDKAPV	Acetyl(K)@12	[12]	1	25	missed K-G@8; missed K-I@12; missed K-A@19	-0.00090951	2851.55	713.895	2851.55	713.895	4	16	1.1.1.2929.12	49.5419	14454	49.6782		NGO0376c,
NGO0376	putative peptidyl-prolyl cis-trans isomerase B 370262:370768 reverse MW:18880	99	MIILHTNKGDIKIELDFDKAPVTAK	IILHTNKGDIKIELDFDKAPV	Acetyl(K)@12	[12]	1	25	missed K-G@8; missed K-I@12; missed K-A@19	0.0049497	2851.56	713.896	2851.55	713.895	4	16	1.1.1.3733.2	48.8296	3505	48.8573
NGO0376	putative peptidyl-prolyl cis-trans isomerase B 370262:370768 reverse MW:18880	99	GDIKIELDFDKAPVTAK	IILHTNKGDIKIELDFDKAPV	Acetyl(K)@4	[12]	9	25	missed K-I@4; missed K-A@11	0.00086269	1901.02	634.679	1901.01	634.679	3	16	1.1.1.3617.4	44.4507	1695	44.4276
NGO0376	putative peptidyl-prolyl cis-trans isomerase B 370262:370768 reverse MW:18880	99	VVDGFDVVDAIESVSTKR	VVDAIESVSTKRHGYHDDVPT	Acetyl(K)@17	[148]	132	149	missed K-R@17	-0.00232315	1977	660.008	1977.01	660.009	3	18	2.1.1.3087.4	57.9072	7702	57.9681		NGO0376c,
NGO0376	putative peptidyl-prolyl cis-trans isomerase B 370262:370768 reverse MW:18880	99	VVDGFDVVDAIESVSTKR	VVDAIESVSTKRHGYHDDVPT	Acetyl(K)@17	[148]	132	149	missed K-R@17	-0.00493327	1977	660.007	1977.01	660.009	3	17	1.1.1.5261.12	1	66.7346	1557.76	66.8241
NGO0376	putative peptidyl-prolyl cis-trans isomerase B 370262:370768 reverse MW:18880	99	HGYHDDVPTEPVIIIKAEAV	DVPTEPVIIIKAEAVXXXXXX	Acetyl(K)@16	[165]	150	169	missed K-A@16	0.00324629	2244.15	749.056	2244.14	749.055	3	15	1.1.1.3759.3	49.8291	3394	49.8172
NGO0376	putative peptidyl-prolyl cis-trans isomerase B 370262:370768 reverse MW:18880	99	IELDFDKAPVTAKNFEQYVK	GDIKIELDFDKAPVTAKNFEQ, LDFDKAPVTAKNFEQYVKDGF	Acetyl(K)@7; Acetyl(K)@13	[19, 25]	13	32	missed K-A@7; missed K-N@13	-0.000825709	2438.24	813.753	2438.24	813.753	3	17	1.1.1.5182.13	1	62.14	1859.82	62.1685
NGO0376	putative peptidyl-prolyl cis-trans isomerase B 370262:370768 reverse MW:18880	99	IELDFDKAPVTAK	GDIKIELDFDKAPVTAKNFEQ	Acetyl(K)@7	[19]	13	25	missed K-A@7	-0.00433675	1487.78	496.935	1487.79	496.936	3	13	1.1.1.2796.2	44.4813	2503	44.4724		NGO0376c,
NGO0376	putative peptidyl-prolyl cis-trans isomerase B 370262:370768 reverse MW:18880	99	IELDFDKAPVTAK	GDIKIELDFDKAPVTAKNFEQ	Acetyl(K)@7	[19]	13	25	missed K-A@7	-0.00169244	1487.79	744.9	1487.79	744.901	2	20	1.1.1.3601.11	43.8476	6502	43.896
NGO0376	putative peptidyl-prolyl cis-trans isomerase B 370262:370768 reverse MW:18880	99	IELDFDKAPVTAK	GDIKIELDFDKAPVTAKNFEQ	Acetyl(K)@7	[19]	13	25	missed K-A@7	-0.00268744	1487.78	744.899	1487.79	744.901	2	17	1.1.1.3095.10	43.8905	1776	43.86
NGO0376	putative peptidyl-prolyl cis-trans isomerase B 370262:370768 reverse MW:18880	99	IELDFDKAPVTAK	GDIKIELDFDKAPVTAKNFEQ	Acetyl(K)@7	[19]	13	25	missed K-A@7	-0.00223818	1487.78	744.9	1487.79	744.901	2	22	1.1.1.4943.24	1	48.3024	139574	48.3771
NGO0376	putative peptidyl-prolyl cis-trans isomerase B 370262:370768 reverse MW:18880	99	IELDFDKAPVTAK	GDIKIELDFDKAPVTAKNFEQ	Acetyl(K)@7	[19]	13	25	missed K-A@7	0.00077965	1487.79	744.901	1487.79	744.901	2	14	1.1.1.5115.22	1	49.4582	5170.88	48.8479
NGO0376	putative peptidyl-prolyl cis-trans isomerase B 370262:370768 reverse MW:18880	99	IELDFDKAPVTAKNFEQYVK	LDFDKAPVTAKNFEQYVKDGF	Acetyl(K)@13	[25]	13	32	missed K-A@7; missed K-N@13	-0.00253842	2396.22	799.749	2396.23	799.749	3	16	1.1.1.2984.12	51.6307	11609	51.6518		NGO0376c,
NGO0376	putative peptidyl-prolyl cis-trans isomerase B 370262:370768 reverse MW:18880	99	APVTAKNFEQYVK	LDFDKAPVTAKNFEQYVKDGF	Acetyl(K)@6	[25]	20	32	missed K-N@6	-0.0182798	1535.78	512.934	1535.8	512.94	3	12	2.1.1.4938.10	1	46.1159	842.446	46.098
NGO0376	putative peptidyl-prolyl cis-trans isomerase B 370262:370768 reverse MW:18880	99	NFEQYVKDGFYDGVIFHR	VTAKNFEQYVKDGFYDGVIFH	Acetyl(K)@7	[32]	26	43		-0.000898505	2275.07	759.364	2275.07	759.364	3	21	1.1.1.3087.9	55.5942	221207	55.6559		NGO0376c,
NGO0376	putative peptidyl-prolyl cis-trans isomerase B 370262:370768 reverse MW:18880	99	NFEQYVKDGFYDGVIFHR	VTAKNFEQYVKDGFYDGVIFH, ..	Acetyl(K)@7	[32]	26	43		-0.00226959	2275.07	759.363	2275.07	759.364	3	18	1.1.1.3246.2	55.6455	6021	55.6699
NGO0376	putative peptidyl-prolyl cis-trans isomerase B 370262:370768 reverse MW:18880	99	NFEQYVKDGFYDGVIFHR	VTAKNFEQYVKDGFYDGVIFH	Acetyl(K)@7	[32]	26	43		0.000588824	2275.07	759.364	2275.07	759.364	3	20	1.1.1.3910.5	55.6462	42356	55.7397
NGO0376	putative peptidyl-prolyl cis-trans isomerase B 370262:370768 reverse MW:18880	99	NFEQYVKDGFYDGVIFHR	VTAKNFEQYVKDGFYDGVIFH	Acetyl(K)@7	[32]	26	43		0.00251842	2275.07	759.365	2275.07	759.364	3	16	1.1.1.3402.6	55.629	12707	55.6551
NGO0376	putative peptidyl-prolyl cis-trans isomerase B 370262:370768 reverse MW:18880	99	NFEQYVKDGFYDGVIFHR	VTAKNFEQYVKDGFYDGVIFH	Acetyl(K)@7	[32]	26	43	missed K-D@7	-0.000929377	2275.07	759.364	2275.07	759.364	3	11	1.1.1.5347.20	1	62.9219	1190.47	63.0625
NGO0376	putative peptidyl-prolyl cis-trans isomerase B 370262:370768 reverse MW:18880	99	MIILHTNKGDIK	XXXMIILHTNKGDIKIELDFD	Acetyl(K)@8	[8]	1	12	missed K-G@8	0.00262015	1423.79	475.603	1423.79	475.603	3	12	2.1.1.4742.9	1	38.189	2977.28	38.1153
NGO0376	putative peptidyl-prolyl cis-trans isomerase B 370262:370768 reverse MW:18880	99	MIILHTNKGDIK	XXXMIILHTNKGDIKIELDFD	Acetyl(K)@8	[8]	1	12	missed K-G@8	0.00311525	1423.79	475.603	1423.79	475.603	3	12	2.1.1.4799.7	1	38.1282	1292.91	38.1666
NGO0376	putative peptidyl-prolyl cis-trans isomerase B 370262:370768 reverse MW:18880	99	DPIQNEASNGLPNDKYTIAMAR	NEASNGLPNDKYTIAMARTSD	Acetyl(K)@15	[80]	66	87	missed K-Y@15	-0.0055034	2459.17	820.731	2459.18	820.732	3	17	2.1.1.3570.4	45.5885	1586	45.5638
NGO0376	putative peptidyl-prolyl cis-trans isomerase B 370262:370768 reverse MW:18880	99	DPIQNEASNGLPNDKYTIAMAR	NEASNGLPNDKYTIAMARTSD	Acetyl(K)@15	[80]	66	87	missed K-Y@15	-0.00454405	2459.17	1230.59	2459.18	1230.59	2	7	1.1.1.4950.19	1	48.716	511.681	48.7211
NGO0376	putative peptidyl-prolyl cis-trans isomerase B 370262:370768 reverse MW:18880	99	DPIQNEASNGLPNDKYTIAMAR	NEASNGLPNDKYTIAMARTSD	Acetyl(K)@15	[80]	66	87	missed K-Y@15	0.00204759	2459.18	820.733	2459.18	820.732	3	21	1.1.1.5103.15	1	48.7596	4772.02	48.8479
NGO0376	putative peptidyl-prolyl cis-trans isomerase B 370262:370768 reverse MW:18880	99	DPIQNEASNGLPNDKYTIAMAR	NEASNGLPNDKYTIAMARTSD	Acetyl(K)@15; Oxidation(M)@20	[80]	66	87	missed K-Y@15	0.0201123	2475.19	826.071	2475.17	826.064	3	12	1.1.1.2753.26	42.8644	3446	42.9118		NGO0376c,
NGO0376	putative peptidyl-prolyl cis-trans isomerase B 370262:370768 reverse MW:18880	99	ETRDPIQNEASNGLPNDKYTIAMAR	NEASNGLPNDKYTIAMARTSD	Acetyl(K)@18	[80]	63	87	missed R-D@3; missed K-Y@18	0.00445002	2845.37	949.464	2845.37	949.463	3	12	1.1.1.5053.17	1	45.8896	267.119	45.9529
NGO0379	putative peptidyl-tRNA hydrolase (Pth) 373161:373736 reverse MW:21445	99	IKFKLGGGNGGHNGLKDIQAK	DELDIPCGRIKFKLGGGNGGH, LDIPCGRIKFKLGGGNGGHNG	Acetyl(K)@2; Acetyl(K)@4	[106, 108]	105	125	missed K-F@2; missed K-L@4	0.00178267	2235.21	559.811	2235.21	559.81	4	17	1.1.1.2587.15	36.595	8684	36.6135		NGO0379c,
NGO0379	putative peptidyl-tRNA hydrolase (Pth) 373161:373736 reverse MW:21445	99	IKFKLGGGNGGHNGLKDIQAK	DELDIPCGRIKFKLGGGNGGH,LDIPCGRIKFKLGGGNGGHNG	Acetyl(K)@2; Acetyl(K)@4	[106, 108]	105	125	missed K-F@2; missed K-L@4	0.00465631	2235.22	559.812	2235.21	559.81	4	15	1.1.1.3396.7	36.1379	2406	36.1179
NGO0379	putative peptidyl-tRNA hydrolase (Pth) 373161:373736 reverse MW:21445	99	IKFKLGGGNGGHNGLK	DELDIPCGRIKFKLGGGNGGH,LDIPCGRIKFKLGGGNGGHNG	Acetyl(K)@2; Acetyl(K)@4	[106, 108]	105	120	missed K-F@2; missed K-L@4	-0.0446092	1679.87	560.963	1679.91	560.978	3	16	1.1.1.3370.5	35.1618	2199	35.2134
NGO0379	putative peptidyl-tRNA hydrolase (Pth) 373161:373736 reverse MW:21445	99	FKLGGGNGGHNGLKDIQAK	LDIPCGRIKFKLGGGNGGHNG, GGGNGGHNGLKDIQAKLGTAD	Acetyl(K)@2; Acetyl(K)@14	[108, 120]	107	125	missed K-L@2	-0.00228861	1994.03	665.684	1994.03	665.685	3	17	2.1.1.2527.17	36.6716	7532	36.6852		NGO0379c,
NGO0379	putative peptidyl-tRNA hydrolase (Pth) 373161:373736 reverse MW:21445	99	FKLGGGNGGHNGLKDIQAK	LDIPCGRIKFKLGGGNGGHNG,GGGNGGHNGLKDIQAKLGTAD	Acetyl(K)@2; Acetyl(K)@14	[108, 120]	107	125	missed K-L@2	-0.000442405	1994.03	665.685	1994.03	665.685	3	11	2.1.1.3321.7	36.2181	1296	36.1898
NGO0379	putative peptidyl-tRNA hydrolase (Pth) 373161:373736 reverse MW:21445	99	FKLGGGNGGHNGLK	LDIPCGRIKFKLGGGNGGHNG	Acetyl(K)@2	[108]	107	120	missed K-L@2	-0.000740704	1396.72	466.581	1396.72	466.581	3	11	1.1.1.4625.6	1	30.0453	606.446	30.0334
NGO0379	putative peptidyl-tRNA hydrolase (Pth) 373161:373736 reverse MW:21445	99	FKLGGGNGGHNGLK	LDIPCGRIKFKLGGGNGGHNG	Acetyl(K)@2	[108]	107	120	missed K-L@2	0.00449055	1396.73	466.582	1396.72	466.581	3	8	2.1.1.4659.7	1	30.1338	175.627	30.062
NGO0379	putative peptidyl-tRNA hydrolase (Pth) 373161:373736 reverse MW:21445	99	LGGGNGGHNGLKDIQAK	GGGNGGHNGLKDIQAKLGTAD	Acetyl(K)@12	[120]	109	125	missed K-D@12	-0.00247438	1676.86	559.96	1676.86	559.96	3	17	1.1.1.4612.12	1	29.3325	992.347	29.2938
NGO0379	putative peptidyl-tRNA hydrolase (Pth) 373161:373736 reverse MW:21445	99	LGGGNGGHNGLKDIQAK	GGGNGGHNGLKDIQAKLGTAD	Acetyl(K)@12	[120]	109	125	missed K-D@12	-0.00197978	1676.86	559.96	1676.86	559.96	3	13	2.1.1.4644.9	1	29.2987	354.814	29.3239
NGO0379	putative peptidyl-tRNA hydrolase (Pth) 373161:373736 reverse MW:21445	99	SLQAVPDIISGKWEEATR	LQAVPDIISGKWEEATRFLHS	Acetyl(K)@12	[181]	170	187	missed K-W@12	-0.000603254	2041.05	681.356	2041.05	681.357	3	17	1.1.1.5174.14	1	61.6759	2701.57	61.5323
NGO0379	putative peptidyl-tRNA hydrolase (Pth) 373161:373736 reverse MW:21445	99	SLQAVPDIISGKWEEATR	LQAVPDIISGKWEEATRFLHS	Acetyl(K)@12	[181]	170	187	missed K-W@12	-0.00255895	2041.05	681.356	2041.05	681.357	3	10	2.1.1.5203.15	1	61.5232	1016.85	61.6721
NGO0379	putative peptidyl-tRNA hydrolase (Pth) 373161:373736 reverse MW:21445	99	ASFKEEK	ELAWKWKASFKEEKKFFGEVA	Acetyl(K)@4	[42]	39	45		-0.00128934	879.432	440.724	879.434	440.724	2	8	1.1.1.2211.6	22.5046	3535	22.4888		NGO0379c,
NGO0379	putative peptidyl-tRNA hydrolase (Pth) 373161:373736 reverse MW:21445	99	ASFKEEK	ELAWKWKASFKEEKKFFGEVA	Acetyl(K)@4	[42]	39	45		-4.07e-05	879.434	440.724	879.434	440.724	2	9	1.1.1.2975.2	20.7112	3048	20.7356
NGO0379	putative peptidyl-tRNA hydrolase (Pth) 373161:373736 reverse MW:21445	99	SGQAVAALAQFYKIKPEEILVVHDELDIPCGR	VAALAQFYKIKPEEILVVHDE	Acetyl(K)@15; Carbamidomethyl(C)@30	[87]	73	104	missed K-I@13	0.00510872	3607.88	902.976	3607.87	902.975	4	12	1.1.1.3108.22	56.4113	7087	56.4626		NGO0379c,
NGO0382	putative ATP binding protein, cell division protein (FtsH) 374716:376680 reverse MW:72084	99	VDQSDFEDAKDK	KVDQSDFEDAKDKIYMGPERR	Acetyl(K)@10	[397]	388	399	missed K-D@10	-0.000917635	1437.63	719.82	1437.63	719.82	2	10	1.1.1.4809.17	1	31.9011	211.79	31.9632
NGO0384	conserved hypothetical protein 377474:377755 forward MW:10530	99	ETDAALTAHELIKVR	DAALTAHELIKVRVFGDDRAE	Acetyl(K)@13	[51]	39	53	missed K-V@13	-0.00563471	1707.91	570.311	1707.92	570.312	3	10	2.1.1.4840.15	1	43.8031	469.095	43.8924
NGO0384	conserved hypothetical protein 377474:377755 forward MW:10530	99	LNTKEILELK	XXMADTKLNTKEILELKARAH	Acetyl(K)@4	[9]	6	15	missed K-E@4	-0.00579743	1241.72	621.866	1241.72	621.869	2	8	1.1.1.5113.23	1	49.3442	404.048	49.3627
NGO0385	putative delta-aminolevulinic acid dehydratase (AlaD) 377927:378940 forward MW:37250	99	SAKYASAFYGPFR	IHTRIMAYSAKYASAFYGPFR	Acetyl(K)@3	[207]	205	217	cleaved Y-S@N-term; missed K-Y@3	-0.00620036	1505.72	753.869	1505.73	753.872	2	12	1.1.1.2846.18	46.3834	3552	46.3617		NGO0385,
NGO0385	putative delta-aminolevulinic acid dehydratase (AlaD) 377927:378940 forward MW:37250	99	SAKYASAFYGPFR	IHTRIMAYSAKYASAFYGPFR	Acetyl(K)@3	[207]	205	217	cleaved Y-S@N-term; missed K-Y@3	-0.000950217	1505.73	753.872	1505.73	753.872	2	19	2.1.1.4946.19	1	49.916	12107	49.9411
NGO0385	putative delta-aminolevulinic acid dehydratase (AlaD) 377927:378940 forward MW:37250	99	SAKYASAFYGPFR	IHTRIMAYSAKYASAFYGPFR	Acetyl(K)@3	[207]	205	217	cleaved Y-S@N-term; missed K-Y@3	-0.00103555	1505.73	753.872	1505.73	753.872	2	13	1.1.1.5124.24	1	49.9802	2849.48	49.997
NGO0385	putative delta-aminolevulinic acid dehydratase (AlaD) 377927:378940 forward MW:37250	99	YSAKYASAFYGPFR	IHTRIMAYSAKYASAFYGPFR	Acetyl(K)@4	[207]	204	217	cleaved A-Y@N-term; missed K-Y@4	-0.00803949	1668.79	557.269	1668.79	557.272	3	12	2.1.1.4986.14	1	52.2258	1575.12	52.3176
NGO0385	putative delta-aminolevulinic acid dehydratase (AlaD) 377927:378940 forward MW:37250	99	IMAYSAKYASAFYGPFR	IHTRIMAYSAKYASAFYGPFR	Acetyl(K)@7	[207]	201	217	missed K-Y@7	-0.000823083	1983.95	662.325	1983.96	662.326	3	17	1.1.1.3027.2	53.2838	5288	53.3132		NGO0385,
NGO0385	putative delta-aminolevulinic acid dehydratase (AlaD) 377927:378940 forward MW:37250	99	IMAYSAKYA	IHTRIMAYSAKYASAFYGPFR	Acetyl(K)@7	[207]	201	209	cleaved A-S@C-term; missed K-Y@7	-0.000877616	1058.51	530.262	1058.51	530.263	2	14	1.1.1.2676.3	39.9328	4573	39.9965		NGO0385,
NGO0385	putative delta-aminolevulinic acid dehydratase (AlaD) 377927:378940 forward MW:37250	99	IMAYSAKYA	IHTRIMAYSAKYASAFYGPFR	Acetyl(K)@7	[207]	201	209	cleaved A-S@C-term; missed K-Y@7	0.000861514	1058.51	530.263	1058.51	530.263	2	11	1.1.1.3487.3	39.5547	1743	39.5783
NGO0385	putative delta-aminolevulinic acid dehydratase (AlaD) 377927:378940 forward MW:37250	99	IMAYSAKYASAFYGPFR	IHTRIMAYSAKYASAFYGPFR	Acetyl(K)@7	[207]	201	217	missed K-Y@7	0.00208032	1983.96	662.326	1983.96	662.326	3	13	1.1.1.5119.16	1	58.4762	1294.64	58.3885
NGO0385	putative delta-aminolevulinic acid dehydratase (AlaD) 377927:378940 forward MW:37250	99	IMAYSAKY	IHTRIMAYSAKYASAFYGPFR	Oxidation(M)@2; Acetyl(K)@7	[207]	201	208	cleaved Y-A@C-term; missed K-Y@7	-0.00145648	1003.47	502.741	1003.47	502.742	2	9	1.1.1.2581.6	36.3599	2813	36.386		NGO0385,
NGO0385	putative delta-aminolevulinic acid dehydratase (AlaD) 377927:378940 forward MW:37250	99	DAVGSSGNLGKADKK	DAVGSSGNLGKADKKTYQMDP, GSSGNLGKADKKTYQMDPANT	Acetyl(K)@11; Acetyl(K)@14	[228, 231]	218	232	missed K-A@11; missed K-K@14	0.00245717	1529.77	765.893	1529.77	765.892	2	19	1.1.1.2395.21	29.4019	2079	29.4071		NGO0385,
NGO0385	putative delta-aminolevulinic acid dehydratase (AlaD) 377927:378940 forward MW:37250	99	AGADGILTYYAIEAAKMLK	ILTYYAIEAAKMLKRXXXXXX	Acetyl(K)@16	[334]	319	337	missed K-M@16	-0.00129772	2040.06	681.027	2040.06	681.027	3	19	2.1.1.3206.2	62.1092	3839	62.0961		NGO0385,
NGO0385	putative delta-aminolevulinic acid dehydratase (AlaD) 377927:378940 forward MW:37250	99	AGADGILTYYAIEAAKMLK	ILTYYAIEAAKMLKRXXXXXX	Acetyl(K)@16	[334]	319	337	missed K-M@16	-0.0111652	2040.05	1021.03	2040.06	1021.04	2	16	2.1.1.5380.13	1	75.1616	507.416	75.2344
NGO0385	putative delta-aminolevulinic acid dehydratase (AlaD) 377927:378940 forward MW:37250	99	AGADGILTYYAIEAAKMLK	ILTYYAIEAAKMLKRXXXXXX	Acetyl(K)@16	[334]	319	337	missed K-M@16	-0.00175929	2040.06	681.027	2040.06	681.027	3	13	1.1.1.5557.4	1	75.1191	847.282	75.2165
NGO0386	putative lyase 379010:380164 reverse MW:42255	99	EAANSVIKNMK	DTREAANSVIKNMKLVKMTSS	Acetyl(K)@8	[317]	310	320	missed K-N@8	-0.000790501	1245.64	623.826	1245.64	623.827	2	12	1.1.1.4689.13	1	33.7342	4871.24	33.4612
NGO0386	putative lyase 379010:380164 reverse MW:42255	99	EAANSVIKNMK	DTREAANSVIKNMKLVKMTSS	Acetyl(K)@8	[317]	310	320	missed K-N@8	-0.00177839	1245.64	623.826	1245.64	623.827	2	10	1.1.1.4845.13	1	33.9335	3786.91	33.6743
NGO0387	conserved hypothetical protein 380367:381137 forward MW:28747	99	RPDEKYVTEK	LYGLLKRPDEKYVTEKAYENP	Acetyl(K)@5	[202]	198	207	missed K-Y@5	0.00105056	1305.66	436.226	1305.66	436.226	3	11	2.1.1.2183.6	23.7787	2334	23.8753		NGO0387,
NGO0387	conserved hypothetical protein 380367:381137 forward MW:28747	99	RPDEKYVTEK	LYGLLKRPDEKYVTEKAYENP	Acetyl(K)@5	[202]	198	207	missed K-Y@5	-0.000345558	1305.66	436.226	1305.66	436.226	3	11	1.1.1.3022.3	22.2353	4831	22.3325
NGO0387	conserved hypothetical protein 380367:381137 forward MW:28747	99	YVTEKAYENPK	KRPDEKYVTEKAYENPKFVED	Acetyl(K)@5	[207]	203	213	missed K-A@5	0.000598647	1382.67	692.343	1382.67	692.343	2	16	1.1.1.2388.15	29.1394	9223	29.2193		NGO0387,
NGO0387	conserved hypothetical protein 380367:381137 forward MW:28747	99	YVTEKAYENPK	KRPDEKYVTEKAYENPKFVED	Acetyl(K)@5	[207]	203	213	missed K-A@5	-0.00149369	1382.67	692.342	1382.67	692.343	2	13	1.1.1.3178.10	27.9328	2516	27.9762
NGO0387	conserved hypothetical protein 380367:381137 forward MW:28747	99	YVTEKAYENPK	KRPDEKYVTEKAYENPKFVED	Acetyl(K)@5	[207]	203	213	missed K-A@5	-0.00227263	1382.67	692.342	1382.67	692.343	2	16	1.1.1.4603.19	1	28.826	1286.99	28.895
NGO0387	conserved hypothetical protein 380367:381137 forward MW:28747	99	YVTEKAYENPK	KRPDEKYVTEKAYENPKFVED	Acetyl(K)@5	[207]	203	213	missed K-A@5	-0.00118745	1382.67	692.343	1382.67	692.343	2	15	2.1.1.4637.20	1	28.9209	600.372	28.9829
NGO0387	conserved hypothetical protein 380367:381137 forward MW:28747	99	DVATSLIADKR	RDVATSLIADKRIKSFVVESE	Acetyl(K)@10	[230]	221	231	missed K-R@10	0.00076846	1229.66	615.838	1229.66	615.838	2	15	1.1.1.2711.5	41.2605	6487	41.2083		NGO0387,
NGO0388	putative oxidoreductase, NAD(P)H-flavin 381337:381999 forward MW:24823	99	FDSPFMLESLKR	FDSPFMLESLKRRGVTEPDAV	Acetyl(K)@11	[104]	94	105	missed K-R@11	0.000532472	1510.75	504.591	1510.75	504.59	3	13	2.1.1.5092.4	1	58.3533	1187.58	58.4034
NGO0388	putative oxidoreductase, NAD(P)H-flavin 381337:381999 forward MW:24823	99	GVTEPDAVEKSLAR	RGVTEPDAVEKSLARYQAFQA	Acetyl(K)@10	[116]	107	120	missed K-S@10	0.00106884	1512.78	757.397	1512.78	757.396	2	15	1.1.1.2611.25	37.5118	8442	37.5961		NGO0388,
NGO0388	putative oxidoreductase, NAD(P)H-flavin 381337:381999 forward MW:24823	99	GVTEPDAVEKSLAR	RGVTEPDAVEKSLARYQAFQA	Acetyl(K)@10	[116]	107	120	missed K-S@10	-0.00419019	1512.77	757.394	1512.78	757.396	2	17	1.1.1.3421.8	37.0893	1354	37.0565
NGO0388	putative oxidoreductase, NAD(P)H-flavin 381337:381999 forward MW:24823	99	GVTEPDAVEKSLAR	RGVTEPDAVEKSLARYQAFQA	Acetyl(K)@10	[116]	107	120	missed K-S@10	0.000372288	1512.78	757.397	1512.78	757.396	2	21	1.1.1.4795.24	1	39.7954	14812.9	39.6975
NGO0388	putative oxidoreductase, NAD(P)H-flavin 381337:381999 forward MW:24823	99	GVTEPDAVEKSLAR	RGVTEPDAVEKSLARYQAFQA	Acetyl(K)@10	[116]	107	120	missed K-S@10	0.000126098	1512.78	757.396	1512.78	757.396	2	15	2.1.1.4831.24	1	39.9914	2426.92	39.8279
NGO0388	putative oxidoreductase, NAD(P)H-flavin 381337:381999 forward MW:24823	99	RGVTEPDAVEKSLAR	RGVTEPDAVEKSLARYQAFQA	Acetyl(K)@11	[116]	106	120	missed R-G@1; missed K-S@11	0.000307295	1668.88	557.301	1668.88	557.3	3	14	1.1.1.4721.21	1	35.5548	1857.32	35.6916
NGO0388	putative oxidoreductase, NAD(P)H-flavin 381337:381999 forward MW:24823	99	EQVLSAFKNR	LSKEQVLSAFKNRKSCRHYDA	Acetyl(K)@8	[14]	7	16	missed K-N@8	0.00159968	1232.65	411.892	1232.65	411.891	3	12	2.1.1.4805.2	1	41.7838	7947.19	41.6077
NGO0388	putative oxidoreductase, NAD(P)H-flavin 381337:381999 forward MW:24823	99	EQVLSAFKNR	LSKEQVLSAFKNRKSCRHYDA	Acetyl(K)@8	[14]	7	16	missed K-N@8	-0.00118857	1232.65	411.891	1232.65	411.891	3	13	1.1.1.4981.2	1	41.7025	1772.97	41.6987
NGO0390	conserved hypothetical protein 382843:383730 reverse MW:32876	99	LLPVLEGKYLAEER	TDKLLPVLEGKYLAEERILIE	Acetyl(K)@8	[125]	118	131	missed K-Y@8	0.00886666	1670.93	836.474	1670.92	836.469	2	9	1.1.1.2982.21	51.5616	3729	51.5751		NGO0390c,
NGO0390	conserved hypothetical protein 382843:383730 reverse MW:32876	99	ILHPTDYQYFKTLR	ILHPTDYQYFKTLRQKLHWGE	Acetyl(K)@11	[283]	273	286	missed K-T@11	-8.06e-05	1835.96	612.993	1835.96	612.993	3	12	1.1.1.2793.9	44.3724	5599	44.4344		NGO0390c,
NGO0390	conserved hypothetical protein 382843:383730 reverse MW:32876	99	ILHPTDYQYFKTLR	ILHPTDYQYFKTLRQKLHWGE	Acetyl(K)@11	[283]	273	286	missed K-T@11	0.006848	1835.96	612.995	1835.96	612.993	3	13	1.1.1.3604.2	43.9469	859	43.9721
NGO0390	conserved hypothetical protein 382843:383730 reverse MW:32876	99	ILHPTDYQYFKTLR	ILHPTDYQYFKTLRQKLHWGE	Acetyl(K)@11	[283]	273	286	missed K-T@11	-0.000275523	1835.96	612.993	1835.96	612.993	3	15	2.1.1.4917.14	1	48.243	7386.24	48.3345
NGO0390	conserved hypothetical protein 382843:383730 reverse MW:32876	99	QKLHWGEQLV	DYQYFKTLRQKLHWGEQLVXX	Acetyl(K)@2	[288]	287	296	missed K-L@2	-0.00313612	1278.67	640.342	1278.67	640.343	2	14	2.1.1.4919.17	1	48.364	3350.65	48.3345
NGO0391	conserved hypothetical protein 383753:384316 reverse MW:20135	99	ATDIGHGIKQIGR	SRATDIGHGIKQIGRNIAEQI	Acetyl(K)@9	[130]	122	134	missed K-Q@9	0.0018872	1406.76	469.929	1406.76	469.928	3	14	2.1.1.4680.8	1	34.6328	2214.67	34.7338
NGO0392	conserved hypothetical protein 384369:385142 reverse MW:28808	99	AVPPPHISITGLGYLGLPLAQKFYR	LGYLGLPLAQKFYRHGSRVAA	Acetyl(K)@22	[24]	3	27	missed K-F@22	0.00518223	2749.54	688.391	2749.53	688.39	4	8	2.1.1.5274.13	1	68.978	685.582	68.896
NGO0392	conserved hypothetical protein 384369:385142 reverse MW:28808	99	AVPPPHISITGLGYLGLPLAQKFYR	LGYLGLPLAQKFYRHGSRVAA	Acetyl(K)@22	[24]	3	27	missed K-F@22	0.00479146	2749.54	688.391	2749.53	688.39	4	6	1.1.1.5449.13	1	68.8734	224.875	68.9085
NGO0393	putative TetR-family transcriptional regulator 385200:385847 reverse MW:24752	99	IAKTNTYTR	XXXMPVTRIAKTNTYTRIIDA	Acetyl(K)@3	[8]	6	14	missed K-T@3	-0.00103712	1108.59	555.301	1108.59	555.301	2	12	1.1.1.2271.6	24.7651	1945	24.7372		NGO0393c,
NGO0397	conserved hypothetical protein 388659:389807 forward MW:41790	99	LDGMWAKAFSLLPR	KAWKLDGMWAKAFSLLPRLYG	Acetyl(K)@7	[211]	205	218	missed K-A@7	-0.0134344	1645.85	823.933	1645.86	823.94	2	12	1.1.1.5372.9	1	73.1716	189.167	73.0787
NGO0398	putative adenylosuccinate synthetase 389909:391210 forward MW:45982	99	AADLLHPEKLR	IRAADLLHPEKLREKLDAVLA	Acetyl(K)@9	[160]	152	162	missed K-L@9	-0.00369292	1303.72	652.868	1303.72	652.87	2	10	1.1.1.4781.20	1	38.9899	1460.17	39.0709
NGO0398	putative adenylosuccinate synthetase 389909:391210 forward MW:45982	99	CGWFDAAALKR	RCGWFDAAALKRSIQINGISG	Carbamidomethyl(C)@1; Acetyl(K)@10	[320]	311	321	missed K-R@10	-0.000819479	1335.64	668.827	1335.64	668.827	2	16	1.1.1.5012.18	1	52.2773	1341.84	52.3041
NGO0398	putative adenylosuccinate synthetase 389909:391210 forward MW:45982	99	TDILPCGSDAVETCKPIYETMPGWR	PCGSDAVETCKPIYETMPGWR	Carbamidomethyl(C)@6; Carbamidomethyl(C)@14; Acetyl(K)@15	[373]	359	383		-0.000165268	2937.33	980.119	2937.33	980.119	3	11	2.1.1.5088.30	1	58.1641	749.67	58.1123
NGO0398	putative adenylosuccinate synthetase 389909:391210 forward MW:45982	99	TDILPCGSDAVETCKPIYETMPGWR	PCGSDAVETCKPIYETMPGWR	Carbamidomethyl(C)@6; Carbamidomethyl(C)@14; Acetyl(K)@15	[373]	359	383		0.00471854	2937.34	980.12	2937.33	980.119	3	13	1.1.1.5266.28	1	58.2232	1134.76	58.2917
NGO0400	adenylate kinase (Adk) 392503:393147 forward MW:23124	99	TYHVTYNPPKTEGKDDVTGEDLIQR	RTYHVTYNPPKTEGKDDVTGE	Acetyl(K)@10	[141]	132	156	missed K-T@10	3.21e-05	2917.41	730.36	2917.41	730.36	4	8	2.1.1.2559.23	37.8792	2395	37.8531		NGO0400,
NGO0400	adenylate kinase (Adk) 392503:393147 forward MW:23124	99	TEGKDDVTGEDLIQRDDDKEETVK	GEDLIQRDDDKEETVKKRLAV	Acetyl(K)@19	[160]	142	165	missed R-D@15	0.00315836	2776.29	695.08	2776.29	695.079	4	19	1.1.1.2537.21	34.707	7227	34.7188		NGO0400,
NGO0400	adenylate kinase (Adk) 392503:393147 forward MW:23124	99	TEGKDDVTGEDLIQRDDDKEETVK	GEDLIQRDDDKEETVKKRLAV	Acetyl(K)@19	[160]	142	165	missed R-D@15	0.00544299	2776.29	695.081	2776.29	695.079	4	19	1.1.1.3339.9	33.9932	2173	33.9655
NGO0400	adenylate kinase (Adk) 392503:393147 forward MW:23124	99	TEGKDDVTGEDLIQRDDDKEETVK	GEDLIQRDDDKEETVKKRLAV	Acetyl(K)@19	[160]	142	165	missed K-D@4; missed R-D@15; missed K-E@19	0.005193	2776.29	695.081	2776.29	695.079	4	17	1.1.1.4730.26	1	36.0779	3027.48	36.0914
NGO0400	adenylate kinase (Adk) 392503:393147 forward MW:23124	99	TEGKDDVTGEDLIQRDDDKEETVK	GEDLIQRDDDKEETVKKRLAV	Acetyl(K)@19	[160]	142	165	missed K-D@4; missed R-D@15; missed K-E@19	0.0041905	2776.29	695.081	2776.29	695.079	4	12	2.1.1.4764.20	1	36.1547	930.095	36.2201
NGO0400	adenylate kinase (Adk) 392503:393147 forward MW:23124	99	TYHVTYNPPKTEGKDDVTGEDLIQRDDDKEETVK	GEDLIQRDDDKEETVKKRLAV	Acetyl(K)@29	[160]	132	165	missed K-T@10; missed R-D@25	0.00457241	3976.89	796.385	3976.88	796.384	5	20	2.1.1.2504.9	35.8104	17622	35.8921		NGO0400,
NGO0400	adenylate kinase (Adk) 392503:393147 forward MW:23124	99	TYHVTYNPPKTEGKDDVTGEDLIQRDDDKEETVK	GEDLIQRDDDKEETVKKRLAV	Acetyl(K)@29	[160]	132	165	missed K-T@10; missed R-D@25	0.0099988	3976.89	796.386	3976.88	796.384	5	20	1.1.1.3376.8	35.3981	7103	35.4781
NGO0400	adenylate kinase (Adk) 392503:393147 forward MW:23124	99	LAVYHEQTEVLVDFYSKLEGEHAPK	QTEVLVDFYSKLEGEHAPKYI	Acetyl(K)@17	[184]	168	192	missed K-L@17	0.00516843	2943.47	736.875	2943.47	736.874	4	19	2.1.1.2985.7	54.0088	7864	54.034		NGO0400,
NGO0400	adenylate kinase (Adk) 392503:393147 forward MW:23124	99	LAVYHEQTEVLVDFYSKLEGEHAPK	QTEVLVDFYSKLEGEHAPKYI	Acetyl(K)@17	[184]	168	192	missed K-L@17	0.00185634	2943.47	736.874	2943.47	736.874	4	18	1.1.1.3869.5	54.0617	3506	54.0468
NGO0400	adenylate kinase (Adk) 392503:393147 forward MW:23124	99	LEGEHAPKYIK	YSKLEGEHAPKYIKVDGTQAV	Acetyl(K)@8	[192]	185	195	missed K-Y@8	-0.000238184	1325.7	442.906	1325.7	442.907	3	13	2.1.1.2282.3	27.4698	7852	27.4967		NGO0400,
NGO0400	adenylate kinase (Adk) 392503:393147 forward MW:23124	99	LEGEHAPKYIK	YSKLEGEHAPKYIKVDGTQAV	Acetyl(K)@8	[192]	185	195	missed K-Y@8	0.00103717	1325.7	442.907	1325.7	442.907	3	12	1.1.1.3125.4	25.9111	6185	25.9711
NGO0400	adenylate kinase (Adk) 392503:393147 forward MW:23124	99	LEGEHAPKYIK	YSKLEGEHAPKYIKVDGTQAV	Acetyl(K)@8	[192]	185	195	missed K-Y@8	0.00198791	1325.7	442.907	1325.7	442.907	3	10	1.1.1.2613.4	25.8945	1093	25.9147
NGO0400	adenylate kinase (Adk) 392503:393147 forward MW:23124	99	LEGEHAPKYIK	YSKLEGEHAPKYIKVDGTQAV	Acetyl(K)@8	[192]	185	195	missed K-Y@8	-0.00226269	1325.7	663.855	1325.7	663.856	2	17	1.1.1.4595.12	1	28.3684	1089.78	28.3265
NGO0400	adenylate kinase (Adk) 392503:393147 forward MW:23124	99	LEGEHAPKYIK	YSKLEGEHAPKYIKVDGTQAV	Acetyl(K)@8	[192]	185	195	missed K-Y@8	-0.000603261	1325.7	663.856	1325.7	663.856	2	14	1.1.1.4747.13	1	28.3675	421.159	28.4393
NGO0400	adenylate kinase (Adk) 392503:393147 forward MW:23124	99	MKALLLGAPGAGK	XXXXXXXXXMKALLLGAPGAG	Acetyl(K)@2	[2]	1	13	missed K-A@2	-0.00496989	1267.73	634.871	1267.73	634.873	2	12	2.1.1.3458.5	41.3369	864	41.3175
NGO0400	adenylate kinase (Adk) 392503:393147 forward MW:23124	99	VDGTQAVEAVKAEVLGALGK	VDGTQAVEAVKAEVLGALGKX	Acetyl(K)@11	[206]	196	215	missed K-A@11	-0.00206055	1996.08	666.368	1996.08	666.369	3	16	1.1.1.3268.2	62.5442	1924	62.572		NGO0400,
NGO0400	adenylate kinase (Adk) 392503:393147 forward MW:23124	99	VDGTQAVEAVKAEVLGALGK	VDGTQAVEAVKAEVLGALGKX	Acetyl(K)@11	[206]	196	215	missed K-A@11	6.24e-06	1996.08	666.369	1996.08	666.369	3	18	1.1.1.5436.4	1	76.8097	921.591	76.7973
NGO0400	adenylate kinase (Adk) 392503:393147 forward MW:23124	99	AAIKAGTPLGLEAK	STGDMLRAAIKAGTPLGLEAK	Acetyl(K)@4	[40]	37	50	missed K-A@4	-0.00414791	1380.79	691.404	1380.8	691.406	2	9	2.1.1.2554.24	37.6911	3564	37.7022		NGO0400,
NGO0400	adenylate kinase (Adk) 392503:393147 forward MW:23124	99	KIIDEGGLVRDDIIIGMVK	AGTPLGLEAKKIIDEGGLVRD	Acetyl(K)@1	[51]	51	69	missed K-I@1; missed R-D@10	0.00485331	2125.19	709.403	2125.18	709.401	3	17	2.1.1.2936.3	52.1268	5598	52.1152		NGO0400,
NGO0400	adenylate kinase (Adk) 392503:393147 forward MW:23124	99	KIIDEGGLVR	AGTPLGLEAKKIIDEGGLVRD	Acetyl(K)@1	[51]	51	60	missed K-I@1	-0.000944917	1140.65	571.332	1140.65	571.332	2	12	1.1.1.3397.4	36.1779	1185	36.1931
NGO0400	adenylate kinase (Adk) 392503:393147 forward MW:23124	99	KIIDEGGLVRDDIIIGMVK	AGTPLGLEAKKIIDEGGLVRD	Acetyl(K)@1	[51]	51	69	missed K-I@1; missed R-D@10	0.00266118	2125.18	709.402	2125.18	709.401	3	14	1.1.1.3802.7	51.482	8872	51.5787
NGO0400	adenylate kinase (Adk) 392503:393147 forward MW:23124	99	KIIDEGGLVRDDIIIGMVK	AGTPLGLEAKKIIDEGGLVRD	Acetyl(K)@1	[51]	51	69	missed K-I@1; missed R-D@10	-0.0239856	2125.16	709.393	2125.18	709.401	3	12	1.1.1.3296.3	51.5255	469	51.5508
NGO0400	adenylate kinase (Adk) 392503:393147 forward MW:23124	99	IAQDDCKNGFLFDGFPR	VKERIAQDDCKNGFLFDGFPR	Carbamidomethyl(C)@6; Acetyl(K)@7	[78]	72	88	missed K-N@7	0.00452022	2040.94	681.321	2040.94	681.319	3	13	2.1.1.2942.5	52.3586	4385	52.4242		NGO0400,
NGO0400	adenylate kinase (Adk) 392503:393147 forward MW:23124	99	IAQDDCKNGFLFDGFPR	VKERIAQDDCKNGFLFDGFPR	Carbamidomethyl(C)@6; Acetyl(K)@7	[78]	72	88	missed K-N@7	0.0223918	2040.96	681.327	2040.94	681.319	3	11	1.1.1.3814.2	51.9358	1287	51.9256
NGO0400	adenylate kinase (Adk) 392503:393147 forward MW:23124	99	IAQDDCKNGFLFDGFPR	VKERIAQDDCKNGFLFDGFPR	Carbamidomethyl(C)@6; Acetyl(K)@7	[78]	72	88	missed K-N@7	0.000918167	2040.94	1021.48	2040.94	1021.48	2	16	1.1.1.5102.30	1	57.5091	17099	57.1686
NGO0400	adenylate kinase (Adk) 392503:393147 forward MW:23124	99	IAQDDCKNGFLFDGFPR	VKERIAQDDCKNGFLFDGFPR	Carbamidomethyl(C)@6; Acetyl(K)@7	[78]	72	88	missed K-N@7	0.00161709	2040.94	1021.48	2040.94	1021.48	2	13	1.1.1.5247.31	1	57.1203	3632.68	57.3002
NGO0401	putative orotidine 5'-phosphate decarboxylase (DcoP) 393674:394411 forward MW:26505	99	TPVIVALDFANEKDTLGFVR	VIVALDFANEKDTLGFVRNLD	Acetyl(K)@13	[27]	15	34		-0.0020206	2246.19	1124.1	2246.19	1124.1	2	13	1.1.1.3147.30	57.9195	3139	57.9637		NGO0401,
NGO0401	putative orotidine 5'-phosphate decarboxylase (DcoP) 393674:394411 forward MW:26505	99	TPVIVALDFANEKDTLGFVR	VIVALDFANEKDTLGFVRNLD	Acetyl(K)@13	[27]	15	34		0.00252013	2246.2	749.74	2246.19	749.739	3	18	2.1.1.3899.4	58.1227	10985	58.3348
NGO0401	putative orotidine 5'-phosphate decarboxylase (DcoP) 393674:394411 forward MW:26505	99	TPVIVALDFANEKDTLGFVR	VIVALDFANEKDTLGFVRNLD	Acetyl(K)@13	[27]	15	34	missed K-D@13	-0.000415756	2246.19	749.739	2246.19	749.739	3	17	1.1.1.5275.17	1	67.5504	3090.24	67.7536
NGO0401	putative orotidine 5'-phosphate decarboxylase (DcoP) 393674:394411 forward MW:26505	99	TPVIVALDFANEKDTLGFVR	VIVALDFANEKDTLGFVRNLD	Acetyl(K)@13	[27]	15	34	missed K-D@13	0.00113627	2246.2	749.739	2246.19	749.739	3	9	2.1.1.5308.16	1	67.6598	1229.52	67.8067
NGO0401	putative orotidine 5'-phosphate decarboxylase (DcoP) 393674:394411 forward MW:26505	99	NLDPALCQIKIGK	RNLDPALCQIKIGKELFTATG	Carbamidomethyl(C)@7; Acetyl(K)@10	[44]	35	47	missed K-I@10	0.00200488	1510.82	504.614	1510.82	504.613	3	15	2.1.1.4896.7	1	47.0175	1739.53	47.1202
NGO0401	putative orotidine 5'-phosphate decarboxylase (DcoP) 393674:394411 forward MW:26505	99	NLDPALCQIKIGK	RNLDPALCQIKIGKELFTATG	Carbamidomethyl(C)@7; Acetyl(K)@10	[44]	35	47	missed K-I@10	-0.00139634	1510.82	504.613	1510.82	504.613	3	16	1.1.1.5075.7	1	47.1235	1406.62	47.1687
NGO0401	putative orotidine 5'-phosphate decarboxylase (DcoP) 393674:394411 forward MW:26505	99	IGKELFTATGR	DPALCQIKIGKELFTATGRSL	Acetyl(K)@3	[47]	45	55	missed K-E@3	-0.00777086	1233.66	617.839	1233.67	617.843	2	17	1.1.1.4844.15	1	42.589	2585.07	42.6208
NGO0401	putative orotidine 5'-phosphate decarboxylase (DcoP) 393674:394411 forward MW:26505	99	IGKELFTATGR	DPALCQIKIGKELFTATGRSL	Acetyl(K)@3	[47]	45	55	missed K-E@3	-0.00561544	1233.67	617.84	1233.67	617.843	2	13	1.1.1.4998.10	1	42.69	2125.74	42.8444
NGO0402	putative sugar kinase / ADP-heptose synthase 394470:395429 forward MW:34673	99	TVLIDPKGDDYEK	HVGKTVLIDPKGDDYEKYVGA	Acetyl(K)@7	[185]	179	191	missed K-G@7	-0.00270473	1533.75	767.884	1533.76	767.885	2	14	1.1.1.4805.27	1	40.3703	6224.78	40.4973
NGO0402	putative sugar kinase / ADP-heptose synthase 394470:395429 forward MW:34673	99	TVLIDPKGDDYEK	HVGKTVLIDPKGDDYEKYVGA	Acetyl(K)@7	[185]	179	191	missed K-G@7	0.00022474	1533.76	767.885	1533.76	767.885	2	12	2.1.1.4840.18	1	40.5081	3656.86	40.6318
NGO0402	putative sugar kinase / ADP-heptose synthase 394470:395429 forward MW:34673	99	CAELKEVVGSWK	TLITPNCAELKEVVGSWKNEG	Carbamidomethyl(C)@1; Acetyl(K)@5	[206]	202	213	cleaved N-C@N-term; missed K-E@5	-0.0457563	1446.67	724.343	1446.72	724.366	2	8	2.1.1.5014.19	1	50.5221	327.213	50.2578
NGO0402	putative sugar kinase / ADP-heptose synthase 394470:395429 forward MW:34673	99	YVGATLITPNCAELKEVVGSWK	TLITPNCAELKEVVGSWKNEG	Carbamidomethyl(C)@11; Acetyl(K)@15	[206]	192	213		0.00958174	2476.28	826.433	2476.27	826.43	3	17	1.1.1.3957.5	57.4491	1344	57.4278
NGO0402	putative sugar kinase / ADP-heptose synthase 394470:395429 forward MW:34673	99	EVVGSWKNEGDLTEK	AELKEVVGSWKNEGDLTEKAQ	Acetyl(K)@7	[213]	207	221	missed K-N@7	0.00283509	1731.83	866.924	1731.83	866.923	2	12	2.1.1.4859.19	1	41.6022	818.734	41.6684
NGO0402	putative sugar kinase / ADP-heptose synthase 394470:395429 forward MW:34673	99	PAKFQQETLK	XXXXXXXMPAKFQQETLKSRF	Acetyl(K)@3	[4]	2	11	cleaved M-P@N-term; missed K-F@3	-0.000891787	1230.66	616.337	1230.66	616.338	2	17	1.1.1.4668.10	1	32.5304	1043.81	32.4891
NGO0402	putative sugar kinase / ADP-heptose synthase 394470:395429 forward MW:34673	99	PAKFQQETLK	XXXXXXXMPAKFQQETLKSRF	Acetyl(K)@3	[4]	2	11	cleaved M-P@N-term; missed K-F@3	-0.00152884	1230.66	616.337	1230.66	616.338	2	16	2.1.1.4700.11	1	32.4877	601.593	32.57
NGO0403	ADP-L-glycero-D-mannoheptose epimerase 395496:396497 forward MW:38373	99	IPFLYASSAAVYGKGEIFR	LYASSAAVYGKGEIFREEREL	Acetyl(K)@14	[124]	111	129	missed K-G@14	0.00258702	2130.12	711.046	2130.11	711.046	3	12	2.1.1.5184.13	1	63.7188	1136.13	63.7539
NGO0403	ADP-L-glycero-D-mannoheptose epimerase 395496:396497 forward MW:38373	99	SELSLKELVEEELIR	AAEGKSELSLKELVEEELIRY	Acetyl(K)@6	[274]	269	283	missed K-E@6	-0.00477689	1827.98	610.333	1827.98	610.335	3	9	2.1.1.5307.7	1	70.8987	701.137	71.061
NGO0403	ADP-L-glycero-D-mannoheptose epimerase 395496:396497 forward MW:38373	99	SELSLKELVEEELIR	AAEGKSELSLKELVEEELIRY	Acetyl(K)@6	[274]	269	283	missed K-E@6	0.00345975	1827.99	610.336	1827.98	610.335	3	13	2.1.1.5366.5	1	71.0219	194.171	71.0637
NGO0403	ADP-L-glycero-D-mannoheptose epimerase 395496:396497 forward MW:38373	99	GKYQGFTQADITK	YIPFPDALKGKYQGFTQADIT	Acetyl(K)@2	[294]	293	305	missed K-Y@2	-0.00275028	1497.74	749.879	1497.75	749.88	2	11	2.1.1.2532.17	36.8649	2443	36.8371		NGO0403,
NGO0403	ADP-L-glycero-D-mannoheptose epimerase 395496:396497 forward MW:38373	99	GKYQGFTQADITK	YIPFPDALKGKYQGFTQADIT	Acetyl(K)@2	[294]	293	305	missed K-Y@2	0.001806	1497.75	749.881	1497.75	749.88	2	13	1.1.1.4767.30	1	38.2063	1439.05	38.3287
NGO0403	ADP-L-glycero-D-mannoheptose epimerase 395496:396497 forward MW:38373	99	GKYQGFTQADITK	YIPFPDALKGKYQGFTQADIT	Acetyl(K)@2	[294]	293	305	missed K-Y@2	0.000621956	1497.75	749.881	1497.75	749.88	2	17	1.1.1.4924.18	1	38.4634	1700.78	38.4818
NGO0403	ADP-L-glycero-D-mannoheptose epimerase 395496:396497 forward MW:38373	99	EAGYKEEFFDVK	DITKLREAGYKEEFFDVKAGV	Acetyl(K)@5	[312]	308	319		0.00119319	1502.69	752.354	1502.69	752.354	2	14	2.1.1.2799.3	46.939	9710	47.0397		NGO0403,
NGO0403	ADP-L-glycero-D-mannoheptose epimerase 395496:396497 forward MW:38373	99	EAGYKEEFFDVK	DITKLREAGYKEEFFDVKAGV	Acetyl(K)@5	[312]	308	319		-0.00503955	1502.69	752.351	1502.69	752.354	2	13	1.1.1.3669.8	46.4222	1552	46.4341
NGO0403	ADP-L-glycero-D-mannoheptose epimerase 395496:396497 forward MW:38373	99	EAGYKEEFFDVK	DITKLREAGYKEEFFDVKAGV	Acetyl(K)@5	[312]	308	319	missed K-E@5	0.00117337	1502.69	752.354	1502.69	752.354	2	17	2.1.1.4950.22	1	50.1519	6627.39	50.2299
NGO0403	ADP-L-glycero-D-mannoheptose epimerase 395496:396497 forward MW:38373	99	EAGYKEEFFDVK	DITKLREAGYKEEFFDVKAGV	Acetyl(K)@5	[312]	308	319	missed K-E@5	-0.00379663	1502.69	752.352	1502.69	752.354	2	11	1.1.1.5127.24	1	50.154	2836.08	50.2868
NGO0403	ADP-L-glycero-D-mannoheptose epimerase 395496:396497 forward MW:38373	99	YVKWMLENLA	DVKAGVNRYVKWMLENLAXXX	Acetyl(K)@3	[327]	325	334	missed K-W@3	0.00219581	1307.66	654.838	1307.66	654.836	2	8	1.1.1.3156.2	58.2367	4266	58.2287		NGO0403,
NGO0403	ADP-L-glycero-D-mannoheptose epimerase 395496:396497 forward MW:38373	99	YVKWMLENLA	DVKAGVNRYVKWMLENLAXXX	Acetyl(K)@3	[327]	325	334	missed K-W@3	-0.00388359	1307.65	654.835	1307.66	654.836	2	9	1.1.1.5396.9	1	65.7701	1319.12	65.8704
NGO0404	putative type I restriction-modification system methyltransferase protein 396575:398116 forward MW:57480	99	SKADFAFILHALNYLSGR	APAGVLAPKSKADFAFILHAL	Acetyl(K)@2	[333]	332	349	missed K-A@2	0.00214152	2064.08	689.034	2064.08	689.034	3	18	1.1.1.3249.2	61.8163	5282	61.8408		NGO0404,
NGO0405	putative DNA damage inducible protein (DinD) 398235:399083 forward MW:32263	99	SLGEDKQR	EAAFRSLGEDKQRLLLRRQLR	Acetyl(K)@6	[131]	126	133	missed K-Q@6	0.00023535	973.483	487.749	973.483	487.749	2	12	1.1.1.2179.6	21.3233	18414	21.4442		NGO0405,
NGO0405	putative DNA damage inducible protein (DinD) 398235:399083 forward MW:32263	99	SLGEDKQR	EAAFRSLGEDKQRLLLRRQLR	Acetyl(K)@6	[131]	126	133	missed K-Q@6	0.000143988	973.483	487.749	973.483	487.749	2	13	1.1.1.2945.4	19.752	8065	19.8078
NGO0405	putative DNA damage inducible protein (DinD) 398235:399083 forward MW:32263	99	SLGEDKQR	EAAFRSLGEDKQRLLLRRQLR	Acetyl(K)@6	[131]	126	133	missed K-Q@6	0.000983877	973.484	487.749	973.483	487.749	2	12	1.1.1.2450.3	19.7561	889	19.7614
NGO0405	putative DNA damage inducible protein (DinD) 398235:399083 forward MW:32263	99	DAGVEKPVEYAVFQNHGYR	AAAAKDAGVEKPVEYAVFQNH	Acetyl(K)@6	[158]	153	171		0.000570086	2220.06	741.028	2220.06	741.027	3	18	2.1.1.2745.16	44.8988	18966	44.9546		NGO0405,
NGO0405	putative DNA damage inducible protein (DinD) 398235:399083 forward MW:32263	99	DAGVEKPVEYAVFQNHGYR	AAAAKDAGVEKPVEYAVFQNH	Acetyl(K)@6	[158]	153	171		0.00159209	2220.06	741.028	2220.06	741.027	3	16	1.1.1.3613.7	44.3074	4572	44.2375
NGO0405	putative DNA damage inducible protein (DinD) 398235:399083 forward MW:32263	99	GLYGGLDKQGIHSR	GYRGLYGGLDKQGIHSRKGLK	Acetyl(K)@8	[179]	172	185	missed K-Q@8	0.000918499	1541.8	514.939	1541.8	514.939	3	11	2.1.1.2459.6	34.0993	4944	34.1631		NGO0405,
NGO0405	putative DNA damage inducible protein (DinD) 398235:399083 forward MW:32263	99	GLYGGLDKQGIHSR	GYRGLYGGLDKQGIHSRKGLK	Acetyl(K)@8	[179]	172	185	missed K-Q@8	0.00183045	1541.8	514.94	1541.8	514.939	3	13	1.1.1.3321.4	33.3031	4564	33.3588
NGO0405	putative DNA damage inducible protein (DinD) 398235:399083 forward MW:32263	99	GLYGGLDKQGIHSR	GYRGLYGGLDKQGIHSRKGLK	Acetyl(K)@8	[179]	172	185	missed K-Q@8	0.00106573	1541.8	514.939	1541.8	514.939	3	12	1.1.1.2816.4	33.3941	1455	33.3402
NGO0405	putative DNA damage inducible protein (DinD) 398235:399083 forward MW:32263	99	ATQTEEKLR	NLFRATQTEEKLRRKNIQGKT	Acetyl(K)@7	[216]	210	218	missed K-L@7	-0.00112492	1116.58	559.295	1116.58	559.296	2	14	2.1.1.2185.6	23.8601	15333	23.9503		NGO0405,
NGO0405	putative DNA damage inducible protein (DinD) 398235:399083 forward MW:32263	99	ATQTEEKLR	NLFRATQTEEKLRRKNIQGKT	Acetyl(K)@7	[216]	210	218	missed K-L@7	-0.00119096	1116.58	559.295	1116.58	559.296	2	11	1.1.1.3020.13	22.1764	5668	22.2195
NGO0405	putative DNA damage inducible protein (DinD) 398235:399083 forward MW:32263	99	ATQTEEKLR	NLFRATQTEEKLRRKNIQGKT	Acetyl(K)@7	[216]	210	218	missed K-L@7	-0.000683195	1116.58	559.296	1116.58	559.296	2	12	1.1.1.2514.7	22.1433	1251	22.1527
NGO0405	putative DNA damage inducible protein (DinD) 398235:399083 forward MW:32263	99	VHFEVGQKVR	ANRVHFEVGQKVRQTIEELGG	Acetyl(K)@8	[238]	231	240	missed K-V@8	-0.00107935	1239.67	414.231	1239.67	414.231	3	10	1.1.1.4835.3	1	33.3375	421.347	33.4461
NGO0405	putative DNA damage inducible protein (DinD) 398235:399083 forward MW:32263	99	QTIEELGGIMPENQPVPEKSIK	IMPENQPVPEKSIKQLENEEQ	Acetyl(K)@19	[259]	241	262	missed K-S@19	0.00263304	2478.27	827.097	2478.27	827.096	3	13	1.1.1.3675.8	46.6557	3351	46.7411
NGO0405	putative DNA damage inducible protein (DinD) 398235:399083 forward MW:32263	99	VRQTIEELGGIMPENQPVPEKSIK	IMPENQPVPEKSIKQLENEEQ	Acetyl(K)@21	[259]	239	262	missed R-Q@2; missed K-S@21	-0.00322925	2733.43	912.152	2733.44	912.153	3	10	1.1.1.2789.30	44.2374	3343	44.2435		NGO0405,
NGO0405	putative DNA damage inducible protein (DinD) 398235:399083 forward MW:32263	99	QTIEELGGIMPENQPVPEKSIK	IMPENQPVPEKSIKQLENEEQ	Oxidation(M)@10; Acetyl(K)@19	[259]	241	262	missed K-S@19	0.00397937	2494.27	832.429	2494.26	832.428	3	14	1.1.1.2777.22	43.7807	6253	43.8243		NGO0405,
NGO0405	putative DNA damage inducible protein (DinD) 398235:399083 forward MW:32263	99	SIKQLENEEQK	ENQPVPEKSIKQLENEEQKRL	Acetyl(K)@3	[262]	260	270	missed K-Q@3	-0.00258418	1386.7	694.356	1386.7	694.357	2	13	1.1.1.4640.16	1	30.928	209.819	30.9465
NGO0405	putative DNA damage inducible protein (DinD) 398235:399083 forward MW:32263	99	SIKQLENEEQKR	ENQPVPEKSIKQLENEEQKRL	Acetyl(K)@3	[262]	260	271	missed K-Q@3; missed K-R@11	-0.00171498	1542.8	515.273	1542.8	515.274	3	14	1.1.1.4602.18	1	28.7538	1784.47	28.8378
NGO0405	putative DNA damage inducible protein (DinD) 398235:399083 forward MW:32263	99	SIKQLENEEQK	ENQPVPEKSIKQLENEEQKRL	Acetyl(K)@3	[262]	260	270	missed K-Q@3	-0.000399594	1386.7	694.357	1386.7	694.357	2	12	1.1.1.4794.9	1	31.0398	128.434	31.0516
NGO0405	putative DNA damage inducible protein (DinD) 398235:399083 forward MW:32263	99	SIKQLENEEQKR	ENQPVPEKSIKQLENEEQKRL	Acetyl(K)@3	[262]	260	271	missed K-Q@3; missed K-R@11	0.00261327	1542.8	515.275	1542.8	515.274	3	11	2.1.1.4635.16	1	28.8006	768.843	28.8692
NGO0405	putative DNA damage inducible protein (DinD) 398235:399083 forward MW:32263	99	AIDKAITACETSGNDKNHHFVETNK	EWRNFQRAIDKAITACETSGN	Acetyl(K)@4; Carbamidomethyl(C)@9	[45]	42	66	missed K-A@4; missed K-N@16	0.00851535	2841.34	569.276	2841.34	569.274	5	17	2.1.1.2354.14	30.1863	3845	30.1998		NGO0405,
NGO0405	putative DNA damage inducible protein (DinD) 398235:399083 forward MW:32263	99	AIDKAITACETSGNDKNHHFVETNK	EWRNFQRAIDKAITACETSGN	Acetyl(K)@4; Carbamidomethyl(C)@9	[45]	42	66	missed K-A@4; missed K-N@16	0.00931633	2841.34	569.276	2841.34	569.274	5	11	1.1.1.3208.7	29.0637	1532	29.0353
NGO0405	putative DNA damage inducible protein (DinD) 398235:399083 forward MW:32263	99	NHHFVETNKMIALGK	DKNHHFVETNKMIALGKGGQR	Acetyl(K)@9	[66]	58	72	missed K-M@9	-0.00156862	1779.91	594.31	1779.91	594.31	3	12	2.1.1.4739.11	1	38.019	576.424	38.0574
NGO0405	putative DNA damage inducible protein (DinD) 398235:399083 forward MW:32263	99	AITACETSGNDKNHHFVETNKMIALGK	DKNHHFVETNKMIALGKGGQR	Carbamidomethyl(C)@5; Acetyl(K)@21	[66]	46	72	missed K-N@12; missed K-M@21	0.00415179	3027.46	757.872	3027.45	757.871	4	16	1.1.1.4777.17	1	38.7632	3568.26	38.8419
NGO0405	putative DNA damage inducible protein (DinD) 398235:399083 forward MW:32263	99	AITACETSGNDKNHHFVETNKMIALGK	DKNHHFVETNKMIALGKGGQR	Carbamidomethyl(C)@5; Acetyl(K)@21	[66]	46	72	missed K-N@12; missed K-M@21	0.00943735	3027.46	757.873	3027.45	757.871	4	13	1.1.1.4933.17	1	38.9905	967.28	39.0563
NGO0407	putative type I site-specific deoxyribonuclease 400706:403801 forward MW:118500	99	YSKESFNSGNSLFK	EAFNQVHRYSKESFNSGNSLF	Acetyl(K)@3	[185]	183	196	missed K-E@3	-0.000814972	1648.77	825.394	1648.77	825.394	2	14	1.1.1.4888.28	1	45.1295	1351.49	45.1975
NGO0407	putative type I site-specific deoxyribonuclease 400706:403801 forward MW:118500	99	YSKESFNSGNSLFK	EAFNQVHRYSKESFNSGNSLF	Acetyl(K)@3	[185]	183	196	missed K-E@3	0.00268024	1648.78	825.395	1648.77	825.394	2	14	1.1.1.5043.28	1	45.3046	866.274	45.3148
NGO0407	putative type I site-specific deoxyribonuclease 400706:403801 forward MW:118500	99	NLETKPIAETPNFIVLDQYEKIEQSGSYQSENR	PNFIVLDQYEKIEQSGSYQSE	Acetyl(K)@21	[22]	2	34	cleaved M-N@N-term; missed K-I@21	0.0035346	3881.9	971.482	3881.9	971.481	4	11	1.1.1.5276.30	1	58.8104	259.426	58.8738
NGO0407	putative type I site-specific deoxyribonuclease 400706:403801 forward MW:118500	99	DLDYQTMKEYQR	DRKDLDYQTMKEYQRFSPDSV	Acetyl(K)@8	[348]	341	352	missed K-E@8	0.000705613	1630.73	816.372	1630.73	816.372	2	16	1.1.1.4834.26	1	42.0369	1367.42	42.0503
NGO0407	putative type I site-specific deoxyribonuclease 400706:403801 forward MW:118500	99	DLDYQTMKEYQR	DRKDLDYQTMKEYQRFSPDSV	Acetyl(K)@8	[348]	341	352	missed K-E@8	0.00293109	1630.73	816.374	1630.73	816.372	2	15	1.1.1.4988.29	1	42.151	1055.11	42.2168
NGO0407	putative type I site-specific deoxyribonuclease 400706:403801 forward MW:118500	99	TNFGTDSKAFQNYYR	CFKTNFGTDSKAFQNYYRDLA	Acetyl(K)@8	[626]	619	633	missed K-A@8	9.52e-06	1852.84	927.426	1852.84	927.426	2	10	2.1.1.4915.30	1	44.8191	329.59	44.8836
NGO0407	putative type I site-specific deoxyribonuclease 400706:403801 forward MW:118500	99	DFAKLFGEYLR	ETEKDKKDFAKLFGEYLRAEN	Acetyl(K)@4	[774]	771	781	missed K-L@4	9.56e-05	1399.71	700.864	1399.71	700.864	2	10	1.1.1.5413.13	1	66.7709	379.042	66.7475
NGO0407	putative type I site-specific deoxyribonuclease 400706:403801 forward MW:118500	99	IIRASIGHRAKEGLI	IIRASIGHRAKEGLIVDFIND	Acetyl(K)@11	[921]	911	925	cleaved I-V@C-term; missed R-A@3; missed R-A@9; missed K-E@11	-0.0530984	1674.94	838.475	1674.99	838.502	2	12	2.1.1.5170.22	1	59.6066	3010.1	59.7417
NGO0410	putative cold shock protein (CspA) 406684:406884 forward MW:7195	99	WFNDAKGFGFITPDEGGEDLFAH	TGIVKWFNDAKGFGFITPDEG	Acetyl(K)@6	[13]	8	30	cleaved H-F@C-term; missed K-G@6	0.00377253	2611.17	871.397	2611.17	871.396	3	12	1.1.1.5292.17	1	68.5365	310.884	68.5068
NGO0410	putative cold shock protein (CspA) 406684:406884 forward MW:7195	99	GFGFITPDEGGEDLFAHFSAINMEGFKTLK	HFSAINMEGFKTLKEGQRVSF	Acetyl(K)@27	[40]	14	43	missed K-T@27	-0.00254349	3316.57	830.15	3316.57	830.151	4	16	2.1.1.3161.3	60.6801	1612	60.6854		NGO0410,
NGO0410	putative cold shock protein (CspA) 406684:406884 forward MW:7195	99	GFGFITPDEGGEDLFAHFSAINMEGFKTLK	HFSAINMEGFKTLKEGQRVSF	Acetyl(K)@27	[40]	14	43	missed K-T@27	-0.00114363	3316.57	1106.53	3316.57	1106.53	3	11	2.1.1.5338.18	1	72.7381	1194.65	72.8661
NGO0410	putative cold shock protein (CspA) 406684:406884 forward MW:7195	99	ATGIVKWFNDAK	XXXXMATGIVKWFNDAKGFGF	Acetyl(K)@6	[7]	2	13	cleaved M-A@N-term; missed K-W@6	-0.00528369	1390.72	696.367	1390.72	696.37	2	13	1.1.1.2885.6	47.8614	7079	47.9983		NGO0410,
NGO0410	putative cold shock protein (CspA) 406684:406884 forward MW:7195	99	ATGIVKWFNDAK	XXXXMATGIVKWFNDAKGFGF, ..	Acetyl(K)@6	[7]	2	13	cleaved M-A@N-term; missed K-W@6	0.0146625	1390.74	696.377	1390.72	696.37	2	13	2.1.1.3146.9	48.071	2179	48.0812
NGO0410	putative cold shock protein (CspA) 406684:406884 forward MW:7195	99	ATGIVKWFNDAK	XXXXMATGIVKWFNDAKGFGF	Acetyl(K)@6	[7]	2	13	cleaved M-A@N-term; missed K-W@6	0.00125644	1390.73	696.37	1390.72	696.37	2	19	1.1.1.3699.4	47.5375	19577	47.6707
NGO0410	putative cold shock protein (CspA) 406684:406884 forward MW:7195	99	ATGIVKWFNDAK	XXXXMATGIVKWFNDAKGFGF	Acetyl(K)@6	[7]	2	13	cleaved M-A@N-term; missed K-W@6	-0.00259954	1390.72	696.368	1390.72	696.37	2	12	1.1.1.3192.7	47.5612	4860	47.6533
NGO0410	putative cold shock protein (CspA) 406684:406884 forward MW:7195	99	ATGIVKWFNDAK	XXXXMATGIVKWFNDAKGFGF	Acetyl(K)@6	[7]	2	13	cleaved M-A@N-term; missed K-W@6	-0.0037541	1390.72	696.368	1390.72	696.37	2	16	1.1.1.5013.20	1	52.3389	10878.6	52.4781
NGO0410	putative cold shock protein (CspA) 406684:406884 forward MW:7195	99	ATGIVKWFNDAK	XXXXMATGIVKWFNDAKGFGF	Acetyl(K)@6	[7]	2	13	cleaved M-A@N-term; missed K-W@6	-0.00370945	1390.72	696.368	1390.72	696.37	2	17	2.1.1.5049.17	1	52.555	2645.72	52.5835
NGO0417	conserved hypothetical protein 414026:414976 reverse MW:35343	99	AVITGDTSQIDLPKNIK	TGDTSQIDLPKNIKSGLKDAR	Acetyl(K)@14	[269]	256	272	missed K-N@14	-0.00372529	1854.01	928.01	1854.01	928.012	2	11	1.1.1.4907.31	1	46.2343	335.319	46.2394
NGO0417	conserved hypothetical protein 414026:414976 reverse MW:35343	99	AVITGDTSQIDLPKNIK	TSQIDLPKNIKSGLKDAREKL	Acetyl(K)@17	[272]	256	272	missed K-N@14	0.000304508	1854.01	928.012	1854.01	928.012	2	15	1.1.1.5062.28	1	46.4124	240.896	46.4175
NGO0421	putative deoxycytidine deaminase 417115:417678 reverse MW:21281	99	IFTNINSTIVDPKNFDPK	TNINSTIVDPKNFDPKNFVTV	Acetyl(K)@13	[67]	55	72	missed K-N@13	0.00209849	2104.09	702.369	2104.08	702.369	3	15	2.1.1.3667.3	49.2816	1754	49.3018
NGO0421	putative deoxycytidine deaminase 417115:417678 reverse MW:21281	99	SDKWIR	XXXXMSIKSDKWIRRMSEEFG	Acetyl(K)@3	[7]	5	10	missed K-W@3	-0.000181768	845.439	423.727	845.44	423.727	2	9	1.1.1.3248.2	30.5638	5042	30.6675
NGO0421	putative deoxycytidine deaminase 417115:417678 reverse MW:21281	99	NFDPKNFVTVEDDCCIIPPNSFALAR	TIVDPKNFDPKNFVTVEDDCC	Acetyl(K)@5; Carbamidomethyl(C)@14; Carbamidomethyl(C)@15	[72]	68	93	missed K-N@5	0.00357982	3080.44	1027.82	3080.44	1027.82	3	16	1.1.1.3935.9	56.6162	2552	56.5831
NGO0424	putative GTP-binding protein (EngA) 419148:420602 reverse MW:54028	99	FHFISALKER	FAKFHFISALKERGIDGLFES	Acetyl(K)@8	[330]	323	332	missed K-E@8	0.0273458	1288.72	430.581	1288.69	430.572	3	9	1.1.1.5047.7	1	45.5016	1423.53	45.6629
NGO0426	putative histidyl-tRNA synthetase 421385:422677 reverse MW:48342	99	GMNDLLPVGQKDFK	GMNDLLPVGQKDFKLTAVFWQ	Acetyl(K)@11	[20]	10	23	missed K-D@11	-0.00473985	1602.8	535.275	1602.81	535.276	3	13	1.1.1.4998.10	1	51.4488	1107.41	51.5471
NGO0426	putative histidyl-tRNA synthetase 421385:422677 reverse MW:48342	99	IQSVKGMNDLLPVGQK	XXMAQKIQSVKGMNDLLPVGQ	Acetyl(K)@5	[9]	5	20	missed K-G@5	-0.00080784	1767.95	884.985	1767.96	884.985	2	18	1.1.1.4965.30	1	49.5728	1181.84	49.5796
NGO0426	putative histidyl-tRNA synthetase 421385:422677 reverse MW:48342	99	IQSVKGMNDLLPVGQK	XXMAQKIQSVKGMNDLLPVGQ	Acetyl(K)@5	[9]	5	20	missed K-G@5	-0.0009671	1767.95	884.984	1767.96	884.985	2	16	1.1.1.5118.29	1	49.6412	615.911	49.7068
NGO0434	conserved hypothetical protein 427788:428426 reverse MW:22755	99	MLKPETIHIPGPAGILETIHIPSEQVPAR	XXXXXXXXMLKPETIHIPGPA	Acetyl(K)@3	[3]	1	29		0.00159895	3185.73	638.153	3185.73	638.153	5	15	1.1.1.5197.10	1	63.001	1650.13	62.9254
NGO0434	conserved hypothetical protein 427788:428426 reverse MW:22755	99	ALSKLGFHCYLPNLR	VIQTAAKALSKLGFHCYLPNL	Acetyl(K)@4; Carbamidomethyl(C)@9	[59]	56	70	missed K-L@4	-0.00673999	1829.95	610.992	1829.96	610.994	3	14	1.1.1.2877.3	47.5493	3384	47.5397		NGO0434c,
NGO0434	conserved hypothetical protein 427788:428426 reverse MW:22755	99	ALSKLGFHCYLPNLR	VIQTAAKALSKLGFHCYLPNL	Acetyl(K)@4; Carbamidomethyl(C)@9	[59]	56	70	missed K-L@4	-0.00136082	1829.96	610.994	1829.96	610.994	3	12	2.1.1.4989.19	1	52.4093	5891.66	52.5501
NGO0436	putative 3-methyl-2-oxobutanoate hydroxymethyltransferase (PanB) 429655:430443 forward MW:27724	99	GIPVCAHIGLTPQSVFAFGGYKVQGR	PQSVFAFGGYKVQGRGGKAQA	Carbamidomethyl(C)@5; Acetyl(K)@22	[150]	129	154	missed K-V@22	0.00593348	2800.45	934.492	2800.45	934.49	3	15	1.1.1.3032.11	53.4842	28509	53.4291		NGO0436,
NGO0436	putative 3-methyl-2-oxobutanoate hydroxymethyltransferase (PanB) 429655:430443 forward MW:27724	99	GIPVCAHIGLTPQSVFAFGGYKVQGR	PQSVFAFGGYKVQGRGGKAQA	Carbamidomethyl(C)@5; Acetyl(K)@22	[150]	129	154	missed K-V@22	0.00716248	2800.46	934.492	2800.45	934.49	3	11	2.1.1.3777.5	53.4676	779	53.4527
NGO0436	putative 3-methyl-2-oxobutanoate hydroxymethyltransferase (PanB) 429655:430443 forward MW:27724	99	GIPVCAHIGLTPQSVFAFGGYKVQGR	PQSVFAFGGYKVQGRGGKAQA	Carbamidomethyl(C)@5; Acetyl(K)@22	[150]	129	154	missed K-V@22	-0.000745292	2800.45	934.49	2800.45	934.49	3	11	2.1.1.5121.25	1	60.0785	675.705	60.0936
NGO0436	putative 3-methyl-2-oxobutanoate hydroxymethyltransferase (PanB) 429655:430443 forward MW:27724	99	AQALLNDAKAHDEAGAAVVLMECVPAELAK	GKAQALLNDAKAHDEAGAAVV	Acetyl(K)@9; Carbamidomethyl(C)@23	[166]	158	187	missed K-A@9	0.000544975	3146.57	787.651	3146.57	787.651	4	15	1.1.1.5208.12	1	63.6419	2164.7	63.6771
NGO0437	putative pantoate--beta-alanine ligase (PanC) 430569:431402 forward MW:31000	99	LQFGQGEDFDKYPR	LQFGQGEDFDKYPRTLQQDAD	Acetyl(K)@11	[66]	56	69	missed K-Y@11	0.00195499	1740.81	871.414	1740.81	871.413	2	16	1.1.1.2775.28	43.7016	6030	43.6713		NGO0437,
NGO0437	putative pantoate--beta-alanine ligase (PanC) 430569:431402 forward MW:31000	99	LQFGQGEDFDKYPR	LQFGQGEDFDKYPRTLQQDAD	Acetyl(K)@11	[66]	56	69	missed K-Y@11	-0.00167786	1740.81	871.412	1740.81	871.413	2	15	1.1.1.3584.6	43.2059	1078	43.1731
NGO0437	putative pantoate--beta-alanine ligase (PanC) 430569:431402 forward MW:31000	99	LQFGQGEDFDKYPR	LQFGQGEDFDKYPRTLQQDAD	Acetyl(K)@11	[66]	56	69	missed K-Y@11	0.00129922	1740.81	871.413	1740.81	871.413	2	20	2.1.1.4882.26	1	46.2465	5470.19	46.1971
NGO0437	putative pantoate--beta-alanine ligase (PanC) 430569:431402 forward MW:31000	99	LQFGQGEDFDKYPR	LQFGQGEDFDKYPRTLQQDAD	Acetyl(K)@11	[66]	56	69	missed K-Y@11	-0.00168989	1740.81	871.412	1740.81	871.413	2	17	1.1.1.5059.31	1	46.2384	1935.22	46.2435
NGO0437	putative pantoate--beta-alanine ligase (PanC) 430569:431402 forward MW:31000	99	TLQQDADKLAAEGVAVVFAPDEK	YPRTLQQDADKLAAEGVAVVF	Acetyl(K)@8	[77]	70	92	missed K-L@8	0.00472688	2456.25	819.757	2456.24	819.755	3	11	2.1.1.5283.22	1	69.5201	1176.21	69.5986
NGO0437	putative pantoate--beta-alanine ligase (PanC) 430569:431402 forward MW:31000	99	TLQQDADKLAAEGVAVVFAPDEKELYPNVEQR	YPRTLQQDADKLAAEGVAVVF	Acetyl(K)@8	[77]	70	101	missed K-L@8; missed K-E@23	0.00138402	3584.8	897.208	3584.8	897.207	4	12	1.1.1.5304.17	1	69.2326	561.155	69.2611
NGO0437	putative pantoate--beta-alanine ligase (PanC) 430569:431402 forward MW:31000	99	LAAEGVAVVFAPDEKELYPNVEQR	GVAVVFAPDEKELYPNVEQRY	Acetyl(K)@15	[92]	78	101	missed K-E@15	-0.0712561	2685.29	896.105	2685.36	896.129	3	8	1.1.1.5261.20	1	57.9299	408.471	58.1169
NGO0441	putative ribose-phosphate pyrophosphokinase 435484:436464 forward MW:35570	99	AVAKSLNADLAIIDKR	GGVVRARAVAKSLNADLAIID, SLNADLAIIDKRRPKANVAEV	Acetyl(K)@4; Acetyl(K)@15	[185, 196]	182	197	missed K-S@4; missed K-R@15	-0.00197692	1781	891.509	1781	891.51	2	16	1.1.1.2930.23	49.5894	19086	49.4481		NGO0441,
NGO0441	putative ribose-phosphate pyrophosphokinase 435484:436464 forward MW:35570	99	AVAKSLNADLAIIDKR	GGVVRARAVAKSLNADLAIID,SLNADLAIIDKRRPKANVAEV	Acetyl(K)@4; Acetyl(K)@15	[185, 196]	182	197	missed K-S@4; missed K-R@15	0.00206958	1781.01	594.676	1781	594.676	3	16	1.1.1.3737.4	48.9864	4886	49.0495
NGO0441	putative ribose-phosphate pyrophosphokinase 435484:436464 forward MW:35570	99	AVAKSLNADLAIIDKR	GGVVRARAVAKSLNADLAIID, SLNADLAIIDKRRPKANVAEV	Acetyl(K)@4; Acetyl(K)@15	[185, 196]	182	197	missed K-S@4; missed K-R@15	0.000304593	1781.01	594.676	1781	594.676	3	9	2.1.1.5014.14	1	53.8489	1008.79	53.824
NGO0441	putative ribose-phosphate pyrophosphokinase 435484:436464 forward MW:35570	99	SLNADLAIIDKR	SLNADLAIIDKRRPKANVAEV	Acetyl(K)@11	[196]	186	197	missed K-R@11	-0.000338223	1369.76	685.885	1369.76	685.886	2	16	1.1.1.2823.5	45.5145	37010	45.612		NGO0441,
NGO0441	putative ribose-phosphate pyrophosphokinase 435484:436464 forward MW:35570	99	SLNADLAIIDKR	SLNADLAIIDKRRPKANVAEV	Acetyl(K)@11	[196]	186	197	missed K-R@11	-0.00185815	1369.75	685.885	1369.76	685.886	2	18	1.1.1.3632.3	45.0168	13825	45.1148
NGO0441	putative ribose-phosphate pyrophosphokinase 435484:436464 forward MW:35570	99	SLNADLAIIDKR	SLNADLAIIDKRRPKANVAEV	Acetyl(K)@11	[196]	186	197	missed K-R@11	0.000431416	1369.76	685.886	1369.76	685.886	2	16	1.1.1.3126.5	45.0628	2859	45.1105
NGO0441	putative ribose-phosphate pyrophosphokinase 435484:436464 forward MW:35570	99	SLNADLAIIDKR	SLNADLAIIDKRRPKANVAEV	Acetyl(K)@11	[196]	186	197	missed K-R@11	-0.00179611	1369.75	685.885	1369.76	685.886	2	18	2.1.1.4938.20	1	49.4561	2492.23	49.5364
NGO0442	conserved hypothetical protein 436534:437103 forward MW:20954	99	VPLHIVNAENSQAVKLQGGR	IVNAENSQAVKLQGGRVSLLN	Acetyl(K)@15	[119]	105	124	missed K-L@15	0.00254639	2171.18	724.735	2171.18	724.734	3	16	2.1.1.2532.15	36.8615	3605	36.8371		NGO0442,
NGO0442	conserved hypothetical protein 436534:437103 forward MW:20954	99	IRVPLHIVNAENSQAVKLQGGR	IVNAENSQAVKLQGGRVSLLN	Acetyl(K)@17	[119]	103	124	missed R-V@2; missed K-L@17	0.00104373	2440.37	611.099	2440.37	611.099	4	15	1.1.1.2631.15	38.2585	15650	38.3531		NGO0442,
NGO0442	conserved hypothetical protein 436534:437103 forward MW:20954	99	IRVPLHIVNAENSQAVKLQGGR	IVNAENSQAVKLQGGRVSLLN, ..	Acetyl(K)@17	[119]	103	124	missed R-V@2; missed K-L@17	0.00509518	2440.37	611.1	2440.37	611.099	4	14	2.1.1.2891.6	38.4015	2798	38.4234
NGO0442	conserved hypothetical protein 436534:437103 forward MW:20954	99	IRVPLHIVNAENSQAVKLQGGR	IVNAENSQAVKLQGGRVSLLN	Acetyl(K)@17	[119]	103	124	missed R-V@2; missed K-L@17	0.00286093	2440.37	611.1	2440.37	611.099	4	19	1.1.1.3443.8	37.9179	12579	38.006
NGO0442	conserved hypothetical protein 436534:437103 forward MW:20954	99	IRVPLHIVNAENSQAVKLQGGR	IVNAENSQAVKLQGGRVSLLN	Acetyl(K)@17	[119]	103	124	missed R-V@2; missed K-L@17	0.00488748	2440.37	611.1	2440.37	611.099	4	20	1.1.1.2936.6	37.9276	2437	37.9811
NGO0442	conserved hypothetical protein 436534:437103 forward MW:20954	99	LPEGVESVSLKR	LPEGVESVSLKRNENLAVATV	Acetyl(K)@11	[175]	165	176	missed K-R@11	-0.0045082	1354.74	678.378	1354.75	678.38	2	11	2.1.1.4851.14	1	41.124	487.543	41.0913
NGO0442	conserved hypothetical protein 436534:437103 forward MW:20954	99	NENLAVATVTGKK	ENLAVATVTGKKRXXXXXXXX	Acetyl(K)@12	[188]	177	189	missed K-K@12	-0.00807634	1385.74	693.879	1385.75	693.883	2	15	1.1.1.4750.15	1	37.214	342.888	37.2358
NGO0442	conserved hypothetical protein 436534:437103 forward MW:20954	99	NENLAVATVTGKK	NLAVATVTGKKRXXXXXXXXX	Acetyl(K)@13	[189]	177	189	missed K-K@12	-0.00342689	1385.75	693.881	1385.75	693.883	2	14	2.1.1.2483.9	35.0057	2383	35.021		NGO0442,
NGO0442	conserved hypothetical protein 436534:437103 forward MW:20954	99	NENLAVATVTGKK	NLAVATVTGKKRXXXXXXXXX	Acetyl(K)@13	[189]	177	189	missed K-K@12	-0.00760323	1385.74	693.879	1385.75	693.883	2	11	1.1.1.4905.19	1	37.3678	109.926	37.3896
NGO0442	conserved hypothetical protein 436534:437103 forward MW:20954	99	EGQIPGILYGEGQEPVAIAVDHKTVFYALEK	QEPVAIAVDHKTVFYALEKES	Acetyl(K)@23	[46]	24	54	missed K-T@23	0.000904257	3412.76	854.196	3412.76	854.196	4	19	1.1.1.3101.12	56.1341	17791	56.1552		NGO0442,
NGO0442	conserved hypothetical protein 436534:437103 forward MW:20954	99	EGQIPGILYGEGQEPVAIAVDHKTVFYALEK	QEPVAIAVDHKTVFYALEKES	Acetyl(K)@23	[46]	24	54	missed K-T@23	-0.00112717	3412.75	1138.59	3412.76	1138.59	3	19	1.1.1.3922.12	56.1178	10773	56.1614
NGO0442	conserved hypothetical protein 436534:437103 forward MW:20954	99	EGQIPGILYGEGQEPVAIAVDHKTVFYALEK	QEPVAIAVDHKTVFYALEKES	Acetyl(K)@23	[46]	24	54	missed K-T@23	-0.000417124	3412.75	854.196	3412.76	854.196	4	15	2.1.1.3349.9	56.2085	3415	56.2187
NGO0442	conserved hypothetical protein 436534:437103 forward MW:20954	99	TVFYALEKESFHTALIK	DHKTVFYALEKESFHTALIKL	Acetyl(K)@8	[54]	47	63		-0.00100397	2038.08	1020.05	2038.08	1020.05	2	21	1.1.1.2974.19	51.2557	22842	51.3432		NGO0442,
NGO0442	conserved hypothetical protein 436534:437103 forward MW:20954	99	TVFYALEKESFHTALIK	DHKTVFYALEKESFHTALIKL, ..	Acetyl(K)@8	[54]	47	63		7.11e-05	2038.08	680.366	2038.08	680.366	3	16	1.1.1.3135.2	51.3356	2552	51.3152
NGO0442	conserved hypothetical protein 436534:437103 forward MW:20954	99	TVFYALEKESFHTALIK	DHKTVFYALEKESFHTALIKL	Acetyl(K)@8	[54]	47	63		-0.00247338	2038.07	680.366	2038.08	680.366	3	12	1.1.1.3811.4	51.8237	1883	51.8105
NGO0442	conserved hypothetical protein 436534:437103 forward MW:20954	99	TVFYALEKESFHTALIK	DHKTVFYALEKESFHTALIKL	Acetyl(K)@8	[54]	47	63		-0.000532299	2038.08	680.366	2038.08	680.366	3	12	1.1.1.3291.7	51.3384	10994	51.1281
NGO0442	conserved hypothetical protein 436534:437103 forward MW:20954	99	TVFYALEKESFHTALIK	DHKTVFYALEKESFHTALIKL	Acetyl(K)@8	[54]	47	63	missed K-E@8	-0.00376223	2038.07	1020.04	2038.08	1020.05	2	16	1.1.1.5092.29	1	56.9277	2564.44	56.9943
NGO0442	conserved hypothetical protein 436534:437103 forward MW:20954	99	TVFYALEKESFHTALIK	DHKTVFYALEKESFHTALIKL	Acetyl(K)@8	[54]	47	63	missed K-E@8	-0.00256691	2038.07	680.366	2038.08	680.366	3	14	1.1.1.5247.15	1	57.0936	1743.81	57.1254
NGO0442	conserved hypothetical protein 436534:437103 forward MW:20954	99	LSLNGETKDVIVR	LIKLSLNGETKDVIVRDFQMH, ..	Acetyl(K)@8	[71]	64	76		-0.0039474	1484.82	743.415	1484.82	743.417	2	10	2.1.1.2968.18	41.3023	2253	41.2744
NGO0442	conserved hypothetical protein 436534:437103 forward MW:20954	99	LSLNGETKDVIVR	LIKLSLNGETKDVIVRDFQMH	Acetyl(K)@8	[71]	64	76		-5.42e-05	1484.82	743.417	1484.82	743.417	2	22	1.1.1.3514.4	40.5877	5696	40.5996
NGO0442	conserved hypothetical protein 436534:437103 forward MW:20954	99	LSLNGETKDVIVR	LIKLSLNGETKDVIVRDFQMH	Acetyl(K)@8	[71]	64	76		0.00127588	1484.82	743.418	1484.82	743.417	2	14	1.1.1.3008.5	40.6017	2345	40.6119
NGO0442	conserved hypothetical protein 436534:437103 forward MW:20954	99	EVQHIDFQAVKADQLVR	EVQHIDFQAVKADQLVRIRVP	Acetyl(K)@11	[96]	86	102	missed K-A@11	-0.00155622	2037.06	680.028	2037.06	680.029	3	15	1.1.1.2793.14	44.3766	13075	44.2435		NGO0442,
NGO0442	conserved hypothetical protein 436534:437103 forward MW:20954	99	EVQHIDFQAVKADQLVR	EVQHIDFQAVKADQLVRIRVP	Acetyl(K)@11	[96]	86	102	missed K-A@11	0.000718109	2037.07	680.029	2037.06	680.029	3	18	1.1.1.3597.4	43.6863	7421	43.5929
NGO0442	conserved hypothetical protein 436534:437103 forward MW:20954	99	EVQHIDFQAVKADQLVR	EVQHIDFQAVKADQLVRIRVP	Acetyl(K)@11	[96]	86	102	missed K-A@11	-0.00603053	2037.06	680.027	2037.06	680.029	3	13	1.1.1.4939.19	1	48.0622	653.34	48.0873
NGO0444	putative threonine dehydratase 438550:440073 forward MW:55033	99	QSVEAGEIVHLKDVGLFSDGTAVK	SVEAGEIVHLKDVGLFSDGTA	Acetyl(K)@12	[228]	217	240	missed K-D@12	-0.00164179	2540.31	847.778	2540.31	847.778	3	10	1.1.1.5085.26	1	56.5149	1916.15	56.4701
NGO0444	putative threonine dehydratase 438550:440073 forward MW:55033	99	QSVEAGEIVHLKDVGLFSDGTAVK	SVEAGEIVHLKDVGLFSDGTA	Acetyl(K)@12	[228]	217	240	missed K-D@12	-0.00101416	2540.31	847.778	2540.31	847.778	3	12	1.1.1.5238.29	1	56.5923	1098.35	56.5424
NGO0456	putative type IV pilin-like protein 450097:450582 forward MW:18083	99	FVDAEKPR	SVSVRFVDAEKPRAYRLVGVP	Acetyl(K)@6	[104]	99	106		-0.00167662	1002.51	502.263	1002.51	502.264	2	8	1.1.1.3145.12	26.682	1000	26.654
NGO0459	putative deoxyuridine 5'-triphosphate nucleotidohydrolase (Dut) 451837:452286 forward MW:16103	99	IAQMVIVPVVQAGFKR	VIVPVVQAGFKRVEEFVGSSR	Acetyl(K)@15	[129]	115	130	missed K-R@15	-0.000147399	1797.03	899.524	1797.03	899.524	2	13	1.1.1.5095.24	1	57.0938	4082.8	57.2266
NGO0459	putative deoxyuridine 5'-triphosphate nucleotidohydrolase (Dut) 451837:452286 forward MW:16103	99	IAQMVIVPVVQAGFKR	VIVPVVQAGFKRVEEFVGSSR	Acetyl(K)@15	[129]	115	130	missed K-R@15	-0.00107482	1797.03	899.524	1797.03	899.524	2	9	2.1.1.5131.29	1	57.3384	660.082	57.4052
NGO0459	putative deoxyuridine 5'-triphosphate nucleotidohydrolase (Dut) 451837:452286 forward MW:16103	99	SGLGHKHGIVLGNLVGLIDSDYQGELK	VLLPRSGLGHKHGIVLGNLVG	Acetyl(K)@6	[75]	70	96	missed K-H@6	0.00609822	2860.51	716.136	2860.51	716.134	4	22	1.1.1.3037.2	53.6685	17202	53.7364		NGO0459,
NGO0460	putative aminotransferases 452361:453545 forward MW:44135	99	SGFVAGDAELLKNFLLYR	GFVAGDAELLKNFLLYRTYHG	Acetyl(K)@12	[264]	253	270	missed K-N@12	-0.00273523	2054.08	1028.05	2054.08	1028.05	2	19	1.1.1.5391.10	1	74.2775	331	74.2826
NGO0460	putative aminotransferases 452361:453545 forward MW:44135	99	SGFVAGDAELLKNFLLYR	GFVAGDAELLKNFLLYRTYHG	Acetyl(K)@12	[264]	253	270	missed K-N@12	-0.00512791	2054.08	685.7	2054.08	685.702	3	10	1.1.1.5545.7	1	74.4361	201.742	74.3562
NGO0460	putative aminotransferases 452361:453545 forward MW:44135	99	NLWQKAAIQVLPGR	DLAFARNLWQKAAIQVLPGRF	Acetyl(K)@5	[347]	343	356	missed K-A@5	-0.00202862	1634.92	545.982	1634.93	545.982	3	18	1.1.1.5093.10	1	56.9542	2762.04	56.9943
NGO0460	putative aminotransferases 452361:453545 forward MW:44135	99	NLWQKAAIQVLPGR	DLAFARNLWQKAAIQVLPGRF	Acetyl(K)@5	[347]	343	356	missed K-A@5	-0.00205118	1634.92	818.469	1634.93	818.47	2	16	1.1.1.5247.24	1	57.1086	434.813	57.1254
NGO0460	putative aminotransferases 452361:453545 forward MW:44135	99	ELEKYPLTAGLPELR	ALTASLRELEKYPLTAGLPEL	Acetyl(K)@4	[60]	57	71	missed K-Y@4	0.00540649	1769.96	885.988	1769.96	885.985	2	12	2.1.1.2935.10	52.1	1916	52.0386		NGO0460,
NGO0461	conserved hypothetical protein 453860:454636 forward MW:29630	99	NLNEKDPCPVSEFTQPDLLAESEILMR	VLSPAKNLNEKDPCPVSEFTQ	Acetyl(K)@5; Carbamidomethyl(C)@8	[14]	10	36	missed K-D@5	0.0119192	3186.53	1063.18	3186.52	1063.18	3	7	2.1.1.5249.27	1	67.5436	371.255	67.4967
NGO0461	conserved hypothetical protein 453860:454636 forward MW:29630	99	LITPIFKDEK	LRARLITPIFKDEKNGKYKII	Acetyl(K)@7	[194]	188	197	missed K-D@7	-0.00338309	1244.7	623.356	1244.7	623.358	2	11	1.1.1.4913.20	1	46.5626	9488.17	46.7014
NGO0461	conserved hypothetical protein 453860:454636 forward MW:29630	99	IISFYAKR	GKYKIISFYAKRARGLMVRYA	Acetyl(K)@7	[209]	203	210	missed K-R@7	-0.00365855	1038.58	520.299	1038.59	520.3	2	8	1.1.1.2637.5	38.4776	13676	38.5799		NGO0461,
NGO0478	hypothetical protein, putative phage associated protein 463489:463923 reverse MW:17008	99	IIYAPCHEKQPNGTYIR	YRIIYAPCHEKQPNGTYIRRI	Carbamidomethyl(C)@6; Acetyl(K)@9	[100]	92	108	missed K-Q@9	0.00120141	2101.04	701.355	2101.04	701.354	3	17	1.1.1.3326.8	33.5059	3905	33.5112
NGO0478	hypothetical protein, putative phage associated protein 463489:463923 reverse MW:17008	99	IDILAVVNKK	RRIDILAVVNKKTDEFDYQAE	Acetyl(K)@9	[118]	110	119	missed K-K@9	-0.0017399	1153.71	577.86	1153.71	577.861	2	12	1.1.1.5021.8	1	52.7812	762.684	52.8825
NGO0478	hypothetical protein, putative phage associated protein 463489:463923 reverse MW:17008	99	EYGEPIGPIDLEVKPILSLWGK	EPIGPIDLEVKPILSLWGKDI	Acetyl(K)@14	[65]	52	73		0.000447263	2494.34	832.453	2494.34	832.453	3	20	1.1.1.3271.3	62.6665	26766	62.6868		NGO0478c,
NGO0478	hypothetical protein, putative phage associated protein 463489:463923 reverse MW:17008	99	EYGEPIGPIDLEVKPILSLWGK	EPIGPIDLEVKPILSLWGKDI	Acetyl(K)@14	[65]	52	73		-0.00352041	2494.33	832.451	2494.34	832.453	3	21	1.1.1.4104.3	62.8037	4561	62.8937
NGO0478	hypothetical protein, putative phage associated protein 463489:463923 reverse MW:17008	99	EYGEPIGPIDLEVKPILSLWGK	EPIGPIDLEVKPILSLWGKDI	Acetyl(K)@14	[65]	52	73		-0.00210415	2494.33	832.452	2494.34	832.453	3	12	1.1.1.3593.3	62.9184	2497	62.865
NGO0478	hypothetical protein, putative phage associated protein 463489:463923 reverse MW:17008	99	EYGEPIGPIDLEVKPILSLWGK	EPIGPIDLEVKPILSLWGKDI	Acetyl(K)@14	[65]	52	73		0.000295278	2494.34	832.453	2494.34	832.453	3	12	1.1.1.5429.11	1	76.4199	1721.26	76.5668
NGO0479	putative lambda repressor protein cI, putative phage associated protein 464039:464752 reverse MW:26498	99	HLDKLIDYFSDVVTPSHFGIETFR	NGRIDKKHLDKLIDYFSDVVT	Acetyl(K)@4	[70]	67	90	missed K-L@4	0.00163973	2877.44	720.366	2877.43	720.366	4	16	1.1.1.3145.7	57.8238	3290	57.8101		NGO0479c,
NGO0479	putative lambda repressor protein cI, putative phage associated protein 464039:464752 reverse MW:26498	99	VLKSNEQSSIR	HFGIETFRVLKSNEQSSIRFP	Acetyl(K)@3	[93]	91	101	missed K-S@3	-0.00354267	1301.69	651.852	1301.69	651.854	2	16	1.1.1.4517.5	1	24.6319	456.62	24.7497
NGO0479	putative lambda repressor protein cI, putative phage associated protein 464039:464752 reverse MW:26498	99	VLKSNEQSSIR	HFGIETFRVLKSNEQSSIRFP	Acetyl(K)@3	[93]	91	101	missed K-S@3	0.00110645	1301.7	651.855	1301.69	651.854	2	16	1.1.1.4681.4	1	24.647	610.769	24.7648
NGO0516	putative plasmid stable inheritance protein (PemK), putative phage associated protein 490832:491176 reverse MW:12437	99	MKALDWK	TQGNVHCHRMKALDWKIRRAA	Acetyl(K)@2	[82]	81	87	missed K-A@2	-0.00122935	932.478	467.246	932.479	467.247	2	10	1.1.1.4817.5	1	41.0221	3822.36	40.8977
NGO0516	putative plasmid stable inheritance protein (PemK), putative phage associated protein 490832:491176 reverse MW:12437	99	MKALDWK	TQGNVHCHRMKALDWKIRRAA	Acetyl(K)@2	[82]	81	87	missed K-A@2	0.000854459	932.48	467.247	932.479	467.247	2	9	2.1.1.4849.5	1	40.9852	921.407	41.0913
NGO0526	putative phosphoribosylformylglycinamidine cyclo-ligase (PurM) 498786:499817 forward MW:36898	99	LYVKPILAALEKFTIK	ILAALEKFTIKGMAHITGGGI	Acetyl(K)@16	[241]	226	241	missed K-F@12	-0.00165847	1888.14	630.388	1888.14	630.389	3	10	1.1.1.5336.12	1	71.0798	260.664	71.1745
NGO0526	putative phosphoribosylformylglycinamidine cyclo-ligase (PurM) 498786:499817 forward MW:36898	99	NTVAQIDAESWELPKLFQWLQK	QIDAESWELPKLFQWLQKAGN	Acetyl(K)@15	[276]	262	283	missed K-L@15	-0.0017777	2685.38	896.133	2685.38	896.134	3	16	1.1.1.5438.19	1	76.9517	704.84	76.9701
NGO0526	putative phosphoribosylformylglycinamidine cyclo-ligase (PurM) 498786:499817 forward MW:36898	99	LFQWLQKAGNVETQEMYR	ELPKLFQWLQKAGNVETQEMY	Acetyl(K)@7	[283]	277	294	missed K-A@7	-0.00154644	2282.11	761.712	2282.12	761.712	3	17	1.1.1.5314.19	1	61.0027	1230.46	60.9693
NGO0541	putative low-molecular weight phosphotyrosine protein phosphatase 515353:515805 forward MW:17095	99	NLSELEKTFGR	MDGKNLSELEKTFGRRPEKIF	Acetyl(K)@7	[98]	92	102	missed K-T@7	-0.00282859	1334.68	668.347	1334.68	668.349	2	16	1.1.1.4950.11	1	48.6893	4272.71	48.7211
NGO0541	putative low-molecular weight phosphotyrosine protein phosphatase 515353:515805 forward MW:17095	99	NLSELEKTFGR	MDGKNLSELEKTFGRRPEKIF	Acetyl(K)@7	[98]	92	102	missed K-T@7	-0.0020675	1334.68	668.348	1334.68	668.349	2	14	1.1.1.5107.19	1	48.9924	2196.51	48.9044
NGO0543	conserved hypothetical protein 516349:517272 forward MW:33997	99	QFINPDYAQQALYKDQIGICDVLAASK	NPDYAQQALYKDQIGICDVLA	Acetyl(K)@14; Carbamidomethyl(C)@20	[145]	132	158	missed K-D@14	0.00141795	3110.54	1037.85	3110.54	1037.85	3	17	1.1.1.5276.31	1	67.633	2587.62	67.6955
NGO0543	conserved hypothetical protein 516349:517272 forward MW:33997	99	QFINPDYAQQALYKDQIGICDVLAASK	NPDYAQQALYKDQIGICDVLA	Acetyl(K)@14; Carbamidomethyl(C)@20	[145]	132	158	missed K-D@14	0.00140572	3110.54	1037.85	3110.54	1037.85	3	8	2.1.1.5308.31	1	67.6848	1139.85	67.7484
NGO0543	conserved hypothetical protein 516349:517272 forward MW:33997	99	LTNFFNDLPKMTEGLVR	KLTNFFNDLPKMTEGLVRAKG	Acetyl(K)@10	[246]	237	253	missed K-M@10	-0.00143852	2036.04	1019.03	2036.04	1019.03	2	12	2.1.1.5255.28	1	67.8939	2722.26	68.0785
NGO0543	conserved hypothetical protein 516349:517272 forward MW:33997	99	LTNFFNDLPKMTEGLVR	KLTNFFNDLPKMTEGLVRAKG	Acetyl(K)@10	[246]	237	253	missed K-M@10	-0.00375997	2036.04	1019.02	2036.04	1019.03	2	12	2.1.1.5315.27	1	68.0906	487.256	68.0991
NGO0543	conserved hypothetical protein 516349:517272 forward MW:33997	99	SFDADLIEQKLKDALE	KSFDADLIEQKLKDALEXXXX	Acetyl(K)@10	[302]	293	308	missed K-L@10; missed K-D@12	0.00185852	1875.95	626.323	1875.95	626.323	3	13	1.1.1.5334.5	1	70.9607	1895.79	71.1166
NGO0548	conserved hypothetical protein 524253:525116 reverse MW:31153	99	ETAVAQMLNQHIIGGVHFKK	NQHIIGGVHFKKGCYPGQEII	Acetyl(K)@19	[194]	176	195	missed K-K@19	0.00352595	2262.2	566.557	2262.19	566.556	4	10	1.1.1.5155.8	1	51.7489	2086.6	51.8504
NGO0548	conserved hypothetical protein 524253:525116 reverse MW:31153	99	ETAVAQMLNQHIIGGVHFKK	QHIIGGVHFKKGCYPGQEIIA	Acetyl(K)@20	[195]	176	195	missed K-K@19	-0.00307371	2262.19	755.071	2262.19	755.072	3	12	1.1.1.5001.24	1	51.6468	3244.24	51.7218
NGO0548	conserved hypothetical protein 524253:525116 reverse MW:31153	99	AVHLFFKTK	GIFKAVHLFFKTKNAEXXXXX	Acetyl(K)@7	[283]	277	285	missed K-T@7	-0.00190842	1131.64	566.828	1131.64	566.829	2	13	2.1.1.4824.15	1	42.8917	1811.15	42.8661
NGO0562	putative dihydrolipoamide dehydrogenase 542108:543889 reverse MW:61794	99	YKTLGGVCLNVGCIPSK	GLKVAIVERYKTLGGVCLNVG	Acetyl(K)@2; Carbamidomethyl(C)@8; Carbamidomethyl(C)@13	[150]	149	165	missed K-T@2	-0.000967529	1906.96	954.489	1906.96	954.49	2	14	1.1.1.4989.30	1	50.9609	822.322	51.0257
NGO0562	putative dihydrolipoamide dehydrogenase 542108:543889 reverse MW:61794	99	YKTLGGVCLNVGCIPSK	GLKVAIVERYKTLGGVCLNVG	Acetyl(K)@2; Carbamidomethyl(C)@8; Carbamidomethyl(C)@13	[150]	149	165	missed K-T@2	-0.00094177	1906.96	954.489	1906.96	954.49	2	13	1.1.1.5143.27	1	51.0913	404.817	51.2124
NGO0562	putative dihydrolipoamide dehydrogenase 542108:543889 reverse MW:61794	99	TLGGVCLNVGCIPSKALLHNAAVIDEVR	VCLNVGCIPSKALLHNAAVID	Carbamidomethyl(C)@6; Carbamidomethyl(C)@11; Acetyl(K)@15	[165]	151	178	missed K-A@15	0.00449529	3017.58	1006.87	3017.58	1006.87	3	19	1.1.1.3368.7	54.3177	4883	54.338
NGO0562	putative dihydrolipoamide dehydrogenase 542108:543889 reverse MW:61794	99	LTGGLAGMAKSR	RLTGGLAGMAKSRKVDVIQGD	Acetyl(K)@10	[217]	208	219	missed K-S@10	-0.00370404	1202.64	602.327	1202.64	602.329	2	14	1.1.1.2528.4	34.3589	4966	34.3473		NGO0562c,
NGO0562	putative dihydrolipoamide dehydrogenase 542108:543889 reverse MW:61794	99	LTGGLAGMAKSR	RLTGGLAGMAKSRKVDVIQGD, ..	Acetyl(K)@10	[217]	208	219	missed K-S@10	-0.00158571	1202.64	602.329	1202.64	602.329	2	14	2.1.1.2785.5	34.4146	3510	34.4382
NGO0562	putative dihydrolipoamide dehydrogenase 542108:543889 reverse MW:61794	99	IVAFKNCIIAAGSR	PTGEKKIVAFKNCIIAAGSRV	Acetyl(K)@5; Carbamidomethyl(C)@7	[261]	257	270	missed K-N@5	-0.00123075	1560.84	781.429	1560.84	781.43	2	14	1.1.1.2821.19	45.4524	5951	45.5381		NGO0562c,
NGO0562	putative dihydrolipoamide dehydrogenase 542108:543889 reverse MW:61794	99	IVAFKNCIIAAGSR	PTGEKKIVAFKNCIIAAGSRV	Acetyl(K)@5; Carbamidomethyl(C)@7	[261]	257	270	missed K-N@5	-0.000812903	1560.84	781.429	1560.84	781.43	2	15	1.1.1.4964.27	1	49.5099	1846.37	49.5796
NGO0562	putative dihydrolipoamide dehydrogenase 542108:543889 reverse MW:61794	99	IVAFKNCIIAAGSR	PTGEKKIVAFKNCIIAAGSRV	Acetyl(K)@5; Carbamidomethyl(C)@7	[261]	257	270	missed K-N@5	-0.00130528	1560.84	781.429	1560.84	781.43	2	11	1.1.1.5122.26	1	49.8672	1028.66	49.7068
NGO0562	putative dihydrolipoamide dehydrogenase 542108:543889 reverse MW:61794	99	VTKLPFIPEDPR	CIIAAGSRVTKLPFIPEDPRI	Acetyl(K)@3	[273]	271	282	missed K-L@3	0.000729199	1452.8	727.407	1452.8	727.406	2	14	2.1.1.2802.19	47.0628	22150	47.078		NGO0562c,
NGO0562	putative dihydrolipoamide dehydrogenase 542108:543889 reverse MW:61794	99	VTKLPFIPEDPR	CIIAAGSRVTKLPFIPEDPRI	Acetyl(K)@3	[273]	271	282	missed K-L@3	-0.000941343	1452.8	727.406	1452.8	727.406	2	9	2.1.1.3596.5	46.5632	1543	46.5801
NGO0562	putative dihydrolipoamide dehydrogenase 542108:543889 reverse MW:61794	99	VTKLPFIPEDPR	CIIAAGSRVTKLPFIPEDPRI	Acetyl(K)@3	[273]	271	282	missed K-L@3	0.000211772	1452.8	485.273	1452.8	485.273	3	10	2.1.1.4983.6	1	52.0383	1094.83	52.026
NGO0562	putative dihydrolipoamide dehydrogenase 542108:543889 reverse MW:61794	99	IIDSSGALALKEVPGK	IIDSSGALALKEVPGKLLIIG	Acetyl(K)@11	[293]	283	298		-0.0025445	1638.92	820.466	1638.92	820.467	2	18	1.1.1.2749.24	42.7106	4833	42.7599		NGO0562c,
NGO0562	putative dihydrolipoamide dehydrogenase 542108:543889 reverse MW:61794	99	IIDSSGALALKEVPGK	IIDSSGALALKEVPGKLLIIG	Acetyl(K)@11	[293]	283	298	missed K-E@11	0.000421197	1638.92	820.467	1638.92	820.467	2	19	1.1.1.4903.28	1	45.998	616.334	46.0659
NGO0562	putative dihydrolipoamide dehydrogenase 542108:543889 reverse MW:61794	99	IIDSSGALALKEVPGK	IIDSSGALALKEVPGKLLIIG	Acetyl(K)@11	[293]	283	298	missed K-E@11	-0.00284487	1638.92	547.313	1638.92	547.314	3	11	2.1.1.4937.11	1	46.0596	958.449	46.214
NGO0562	putative dihydrolipoamide dehydrogenase 542108:543889 reverse MW:61794	99	DLVKVWQKQNEYR	LMQGADRDLVKVWQKQNEYRF, ADRDLVKVWQKQNEYRFDNIM	Acetyl(K)@4; Acetyl(K)@8	[341, 345]	338	350	missed K-V@4; missed K-Q@8	-0.00163941	1788.91	895.464	1788.92	895.465	2	14	1.1.1.4967.28	1	49.6851	1921.47	49.7532
NGO0562	putative dihydrolipoamide dehydrogenase 542108:543889 reverse MW:61794	99	DLVKVWQKQNEYR	LMQGADRDLVKVWQKQNEYRF, ADRDLVKVWQKQNEYRFDNIM	Acetyl(K)@4; Acetyl(K)@8	[341, 345]	338	350	missed K-V@4; missed K-Q@8	-0.00227761	1788.91	895.464	1788.92	895.465	2	7	1.1.1.5123.30	1	49.932	241.19	49.8807
NGO0562	putative dihydrolipoamide dehydrogenase 542108:543889 reverse MW:61794	99	LDVVEMMDGLMQGADRDLVKVWQK	LMQGADRDLVKVWQKQNEYRF	Acetyl(K)@20	[341]	322	345	missed R-D@16; missed K-V@20	-0.00466298	2817.38	940.135	2817.39	940.136	3	21	1.1.1.3347.4	65.4872	21207	65.3378		NGO0562c,
NGO0562	putative dihydrolipoamide dehydrogenase 542108:543889 reverse MW:61794	99	LDVVEMMDGLMQGADRDLVKVWQK	LMQGADRDLVKVWQKQNEYRF	Acetyl(K)@20	[341]	322	345	missed R-D@16; missed K-V@20	-0.00242369	2817.38	940.135	2817.39	940.136	3	19	1.1.1.4205.2	65.6633	2380	65.6685
NGO0562	putative dihydrolipoamide dehydrogenase 542108:543889 reverse MW:61794	99	LDVVEMMDGLMQGADRDLVKVWQK	LMQGADRDLVKVWQKQNEYRF	Acetyl(K)@20	[341]	322	345	missed R-D@16; missed K-V@20	0.000990985	2817.39	940.136	2817.39	940.136	3	19	1.1.1.3670.3	65.583	3664	65.5962
NGO0562	putative dihydrolipoamide dehydrogenase 542108:543889 reverse MW:61794	99	DLVKVWQK	LMQGADRDLVKVWQKQNEYRF	Acetyl(K)@4	[341]	338	345	missed K-V@4	-0.00101631	1056.6	529.305	1056.6	529.306	2	11	1.1.1.2690.5	40.4598	25566	40.6012		NGO0562c,
NGO0562	putative dihydrolipoamide dehydrogenase 542108:543889 reverse MW:61794	99	DLVKVWQK	LMQGADRDLVKVWQKQNEYRF, ..	Acetyl(K)@4	[341]	338	345	missed K-V@4	-0.00527398	1056.59	529.303	1056.6	529.306	2	9	2.1.1.2951.7	40.6501	2500	40.6703
NGO0562	putative dihydrolipoamide dehydrogenase 542108:543889 reverse MW:61794	99	DLVKVWQK	LMQGADRDLVKVWQKQNEYRF	Acetyl(K)@4	[341]	338	345	missed K-V@4	-0.00210455	1056.59	529.305	1056.6	529.306	2	13	1.1.1.3495.4	39.8615	3305	39.9212
NGO0562	putative dihydrolipoamide dehydrogenase 542108:543889 reverse MW:61794	99	DLVKVWQK	LMQGADRDLVKVWQKQNEYRF	Acetyl(K)@4	[341]	338	345	missed K-V@4	-0.0100025	1056.59	529.301	1056.6	529.306	2	11	2.1.1.2924.4	39.9843	959	40.0071
NGO0562	putative dihydrolipoamide dehydrogenase 542108:543889 reverse MW:61794	99	DLVKVWQK	LMQGADRDLVKVWQKQNEYRF	Acetyl(K)@4	[341]	338	345	missed K-V@4	-0.00168914	1056.6	529.305	1056.6	529.306	2	10	2.1.1.5010.12	1	50.279	676.794	49.7935
NGO0562	putative dihydrolipoamide dehydrogenase 542108:543889 reverse MW:61794	99	VWQKQNEYR	ADRDLVKVWQKQNEYRFDNIM	Acetyl(K)@4	[345]	342	350	missed K-Q@4	-0.000399061	1291.63	646.823	1291.63	646.823	2	13	1.1.1.2426.14	30.5538	31177	30.4575		NGO0562c,
NGO0562	putative dihydrolipoamide dehydrogenase 542108:543889 reverse MW:61794	99	VWQKQNEYRFDNIMVNTK	ADRDLVKVWQKQNEYRFDNIM	Acetyl(K)@4	[345]	342	359	missed K-Q@4; missed R-F@9	-0.000105777	2354.15	589.544	2354.15	589.544	4	16	2.1.1.2732.11	44.399	4244	44.4209		NGO0562c,
NGO0562	putative dihydrolipoamide dehydrogenase 542108:543889 reverse MW:61794	99	VWQKQNEYR	ADRDLVKVWQKQNEYRFDNIM, ..	Acetyl(K)@4	[345]	342	350	missed K-Q@4	0.00204769	1291.63	646.824	1291.63	646.823	2	14	2.1.1.2682.10	30.5828	3691	30.6274
NGO0562	putative dihydrolipoamide dehydrogenase 542108:543889 reverse MW:61794	99	VWQKQNEYRFDNIMVNTK	ADRDLVKVWQKQNEYRFDNIM, ..	Acetyl(K)@4	[345]	342	359	missed K-Q@4; missed R-F@9	-0.00223445	2354.15	785.722	2354.15	785.723	3	13	2.1.1.3050.11	44.4154	8119	44.4256
NGO0562	putative dihydrolipoamide dehydrogenase 542108:543889 reverse MW:61794	99	VWQKQNEYR	ADRDLVKVWQKQNEYRFDNIM	Acetyl(K)@4	[345]	342	350	missed K-Q@4	-0.00104764	1291.63	646.822	1291.63	646.823	2	14	1.1.1.3215.8	29.3303	5065	29.3769
NGO0562	putative dihydrolipoamide dehydrogenase 542108:543889 reverse MW:61794	99	VWQKQNEYRFDNIMVNTK	ADRDLVKVWQKQNEYRFDNIM	Acetyl(K)@4	[345]	342	359	missed K-Q@4; missed R-F@9	0.00224409	2354.15	785.724	2354.15	785.723	3	22	1.1.1.3599.8	43.7731	20395	43.8196
NGO0562	putative dihydrolipoamide dehydrogenase 542108:543889 reverse MW:61794	99	VWQKQNEYR	ADRDLVKVWQKQNEYRFDNIM	Acetyl(K)@4	[345]	342	350	missed K-Q@4	0.000181143	1291.63	646.823	1291.63	646.823	2	11	1.1.1.2706.13	29.3163	2526	29.3215
NGO0562	putative dihydrolipoamide dehydrogenase 542108:543889 reverse MW:61794	99	VWQKQNEYRFDNIMVNTK	ADRDLVKVWQKQNEYRFDNIM	Acetyl(K)@4	[345]	342	359	missed K-Q@4; missed R-F@9	0.0028987	2354.15	785.724	2354.15	785.723	3	16	1.1.1.3092.8	43.7785	6609	43.8221
NGO0562	putative dihydrolipoamide dehydrogenase 542108:543889 reverse MW:61794	99	TVAVEPKEDGVYVTFEGANAPK	VNTKTVAVEPKEDGVYVTFEG	Acetyl(K)@7	[366]	360	381		0.000125741	2362.17	788.397	2362.17	788.397	3	13	1.1.1.2841.16	46.1941	8576	46.1366		NGO0562c,
NGO0562	putative dihydrolipoamide dehydrogenase 542108:543889 reverse MW:61794	99	APNGKLISAEK	LVAAGRAPNGKLISAEKAGVA	Acetyl(K)@5	[400]	396	406	missed K-L@5	-0.00052577	1168.64	585.33	1168.65	585.33	2	16	1.1.1.2382.14	28.9052	18116	28.7684		NGO0562c,
NGO0562	putative dihydrolipoamide dehydrogenase 542108:543889 reverse MW:61794	99	APNGKLISAEK	LVAAGRAPNGKLISAEKAGVA	Acetyl(K)@5	[400]	396	406	missed K-L@5	-0.00454909	1168.64	585.328	1168.65	585.33	2	11	1.1.1.3164.6	27.3993	1109	27.4464
NGO0562	putative dihydrolipoamide dehydrogenase 542108:543889 reverse MW:61794	99	APNGKLISAEK	LVAAGRAPNGKLISAEKAGVA	Acetyl(K)@5	[400]	396	406	missed K-L@5	-0.00169973	1168.64	585.329	1168.65	585.33	2	12	2.1.1.4594.4	1	29.7331	291.045	29.6583
NGO0562	putative dihydrolipoamide dehydrogenase 542108:543889 reverse MW:61794	99	LISAEKAGVAVTDR	APNGKLISAEKAGVAVTDRGF	Acetyl(K)@6	[406]	401	414	missed K-A@6	0.00196268	1470.81	736.41	1470.8	736.409	2	17	1.1.1.2578.17	36.267	2552	36.3101		NGO0562c,
NGO0562	putative dihydrolipoamide dehydrogenase 542108:543889 reverse MW:61794	99	GFIEVDKQMR	VTDRGFIEVDKQMRTNVPHIY	Acetyl(K)@7	[421]	415	424	missed K-Q@7	-0.000606509	1263.63	632.821	1263.63	632.821	2	15	1.1.1.2672.4	39.7908	33338	39.8866		NGO0562c,
NGO0562	putative dihydrolipoamide dehydrogenase 542108:543889 reverse MW:61794	99	GFIEVDKQMR	VTDRGFIEVDKQMRTNVPHIY	Acetyl(K)@7	[421]	415	424	missed K-Q@7	0.000186506	1263.63	632.822	1263.63	632.821	2	14	1.1.1.3480.3	39.2965	7303	39.3547
NGO0562	putative dihydrolipoamide dehydrogenase 542108:543889 reverse MW:61794	99	GFIEVDKQMR	VTDRGFIEVDKQMRTNVPHIY	Acetyl(K)@7	[421]	415	424	missed K-Q@7	-0.00169996	1263.63	632.821	1263.63	632.821	2	14	1.1.1.2974.4	39.3116	2064	39.3665
NGO0562	putative dihydrolipoamide dehydrogenase 542108:543889 reverse MW:61794	99	GFIEVDKQMR	VTDRGFIEVDKQMRTNVPHIY, ..	Acetyl(K)@7; Oxidation(M)@9	[421]	415	424	missed K-Q@7	0.00231616	1279.63	640.82	1279.62	640.819	2	12	2.1.1.2814.7	35.5067	2119	35.5557
NGO0562	putative dihydrolipoamide dehydrogenase 542108:543889 reverse MW:61794	99	AVHEGHVAAENCAGHKAYFDAR	HVAAENCAGHKAYFDARVIPG	Carbamidomethyl(C)@12; Acetyl(K)@16	[461]	446	467	missed K-A@16	0.00571461	2451.12	613.787	2451.11	613.786	4	14	1.1.1.2353.6	27.8106	33778	27.6431		NGO0562c,
NGO0562	putative dihydrolipoamide dehydrogenase 542108:543889 reverse MW:61794	99	AVHEGHVAAENCAGHKAYFDAR	HVAAENCAGHKAYFDARVIPG, ..	Carbamidomethyl(C)@12; Acetyl(K)@16	[461]	446	467	missed K-A@16	0.00137782	2451.12	613.786	2451.11	613.786	4	25	1.1.1.2506.8	27.6153	4316	27.633
NGO0562	putative dihydrolipoamide dehydrogenase 542108:543889 reverse MW:61794	99	AVHEGHVAAENCAGHKAYFDAR	HVAAENCAGHKAYFDARVIPG	Carbamidomethyl(C)@12; Acetyl(K)@16	[461]	446	467	missed K-A@16	0.00251825	2451.12	613.786	2451.11	613.786	4	18	1.1.1.3131.6	26.1516	2536	26.161
NGO0562	putative dihydrolipoamide dehydrogenase 542108:543889 reverse MW:61794	99	AVHEGHVAAENCAGHKAYFDAR	HVAAENCAGHKAYFDARVIPG	Carbamidomethyl(C)@12; Acetyl(K)@16	[461]	446	467	missed K-A@16	0.00911647	2451.12	491.232	2451.11	491.23	5	13	1.1.1.2617.2	26.0422	3013	26.1056
NGO0562	putative dihydrolipoamide dehydrogenase 542108:543889 reverse MW:61794	99	AVHEGHVAAENCAGHKAY	HVAAENCAGHKAYFDARVIPG	Carbamidomethyl(C)@12; Acetyl(K)@16	[461]	446	463	cleaved Y-F@C-term; missed K-A@16	0.00420527	1961.88	491.478	1961.88	491.477	4	19	1.1.1.4414.2	1	22.5852	623.153	22.5903
NGO0562	putative dihydrolipoamide dehydrogenase 542108:543889 reverse MW:61794	99	AVHEGHVAAENCAGHKAYFDAR	HVAAENCAGHKAYFDARVIPG	Carbamidomethyl(C)@12; Acetyl(K)@16	[461]	446	467	missed K-A@16	0.00541183	2451.12	613.787	2451.11	613.786	4	20	1.1.1.4598.7	1	28.5293	5836.99	28.4978
NGO0562	putative dihydrolipoamide dehydrogenase 542108:543889 reverse MW:61794	99	AVHEGHVAAENCAGHKAY	HVAAENCAGHKAYFDARVIPG	Carbamidomethyl(C)@12; Acetyl(K)@16	[461]	446	463	cleaved Y-F@C-term; missed K-A@16	0.00086953	1961.88	654.968	1961.88	654.967	3	18	1.1.1.4554.2	1	22.6363	119.582	22.5291
NGO0562	putative dihydrolipoamide dehydrogenase 542108:543889 reverse MW:61794	99	AVHEGHVAAENCAGHKAYFDAR	HVAAENCAGHKAYFDARVIPG	Carbamidomethyl(C)@12; Acetyl(K)@16	[461]	446	467	missed K-A@16	0.00846073	2451.12	613.788	2451.11	613.786	4	23	1.1.1.4749.15	1	28.491	3413.68	28.6098
NGO0562	putative dihydrolipoamide dehydrogenase 542108:543889 reverse MW:61794	99	VIPGVAYTSPEVAWVGETELSAKASGR	AWVGETELSAKASGRKITKAN	Acetyl(K)@23	[490]	468	494	missed K-A@23	-0.00481825	2815.43	939.485	2815.44	939.487	3	15	1.1.1.3075.24	55.1479	5714	55.1974		NGO0562c,
NGO0562	putative dihydrolipoamide dehydrogenase 542108:543889 reverse MW:61794	99	KITKANFPWAASGR	TELSAKASGRKITKANFPWAA, SAKASGRKITKANFPWAASGR	Acetyl(K)@1; Acetyl(K)@4	[495, 498]	495	508	missed K-I@1; missed K-A@4	0.00035733	1629.86	815.939	1629.86	815.939	2	15	1.1.1.2840.20	46.1599	8973	46.1366		NGO0562c,
NGO0562	putative dihydrolipoamide dehydrogenase 542108:543889 reverse MW:61794	99	KITKANFPWAASGR	TELSAKASGRKITKANFPWAA, SAKASGRKITKANFPWAASGR	Acetyl(K)@1; Acetyl(K)@4	[495, 498]	495	508	missed K-I@1; missed K-A@4	0.00389558	1629.87	815.941	1629.86	815.939	2	7	2.1.1.5003.27	1	49.8978	278.492	49.9096
NGO0562	putative dihydrolipoamide dehydrogenase 542108:543889 reverse MW:61794	99	ITKANFPWAASGR	SAKASGRKITKANFPWAASGR	Acetyl(K)@3	[498]	496	508	missed K-A@3	0.00803583	1459.77	730.89	1459.76	730.886	2	11	1.1.1.2793.16	44.3783	5254	44.396		NGO0562c,
NGO0562	putative dihydrolipoamide dehydrogenase 542108:543889 reverse MW:61794	99	ITKANFPWAASGR	SAKASGRKITKANFPWAASGR, ..	Acetyl(K)@3	[498]	496	508	missed K-A@3	-0.0295812	1459.73	730.871	1459.76	730.886	2	14	1.1.1.2951.11	44.342	1201	44.4237
NGO0562	putative dihydrolipoamide dehydrogenase 542108:543889 reverse MW:61794	99	ITKANFPWAASGR	SAKASGRKITKANFPWAASGR	Acetyl(K)@3	[498]	496	508	missed K-A@3	0.0006961	1459.76	730.886	1459.76	730.886	2	12	1.1.1.5102.18	1	48.7079	19512.9	48.0959
NGO0562	putative dihydrolipoamide dehydrogenase 542108:543889 reverse MW:61794	99	KITKANFPWAASGR	SAKASGRKITKANFPWAASGR, ..	Acetyl(K)@4	[498]	495	508	missed K-I@1; missed K-A@4	0.00389946	1587.86	530.293	1587.85	530.291	3	12	2.1.1.2926.2	39.7086	2811	39.7002
NGO0562	putative dihydrolipoamide dehydrogenase 542108:543889 reverse MW:61794	99	KITKANFPWAASGR	SAKASGRKITKANFPWAASGR	Acetyl(K)@4	[498]	495	508	missed K-I@1; missed K-A@4	-0.00307187	1587.85	794.932	1587.85	794.933	2	8	1.1.1.4862.28	1	43.6363	567.042	43.5336
NGO0562	putative dihydrolipoamide dehydrogenase 542108:543889 reverse MW:61794	99	AIANGCDNGFTKLIFDAETGR	IANGCDNGFTKLIFDAETGRI	Carbamidomethyl(C)@6; Acetyl(K)@12	[520]	509	529	missed K-L@12	0.0022177	2311.09	771.371	2311.09	771.371	3	12	1.1.1.3910.6	55.6496	944	55.625
NGO0562	putative dihydrolipoamide dehydrogenase 542108:543889 reverse MW:61794	99	VGDKISEGGLIVVVEAEGAAAAPK	IKEVKVKVGDKISEGGLIVVV	Acetyl(K)@4	[66]	63	86	missed K-I@4	-0.0592815	2321.19	774.737	2321.25	774.757	3	11	1.1.1.3078.9	55.2507	2986	55.1206		NGO0562c,
NGO0564	putative dihydrolipoamide acetyltransferase component of pyruvate dehydrogenase complex (Odp2) 544445:546031 reverse MW:54693	99	IDEAAFAKAH	AAKIDEAAFAKAHAGPSARKL	Acetyl(K)@8	[226]	219	228	cleaved H-A@C-term; missed K-A@8	-0.00170089	1113.54	557.779	1113.55	557.78	2	11	2.1.1.4748.13	1	35.2269	306.661	35.1915
NGO0564	putative dihydrolipoamide acetyltransferase component of pyruvate dehydrogenase complex (Odp2) 544445:546031 reverse MW:54693	99	IMGDDIKAFVK	LKGRIMGDDIKAFVKSVMQGG	Acetyl(K)@7	[262]	256	266	missed K-A@7	0.000890287	1277.67	639.842	1277.67	639.842	2	10	1.1.1.2856.4	46.7532	6014	46.7428		NGO0564c,
NGO0564	putative dihydrolipoamide acetyltransferase component of pyruvate dehydrogenase complex (Odp2) 544445:546031 reverse MW:54693	99	IMGDDIKAFVK	LKGRIMGDDIKAFVKSVMQGG, ..	Acetyl(K)@7	[262]	256	266	missed K-A@7	-0.000854152	1277.67	639.841	1277.67	639.842	2	13	1.1.1.3014.4	46.7165	6385	46.7434
NGO0564	putative dihydrolipoamide acetyltransferase component of pyruvate dehydrogenase complex (Odp2) 544445:546031 reverse MW:54693	99	IMGDDIKAFVK	LKGRIMGDDIKAFVKSVMQGG	Acetyl(K)@7	[262]	256	266	missed K-A@7	-0.00316183	1277.67	639.84	1277.67	639.842	2	16	1.1.1.3661.5	46.1109	9755	46.0532
NGO0564	putative dihydrolipoamide acetyltransferase component of pyruvate dehydrogenase complex (Odp2) 544445:546031 reverse MW:54693	99	IMGDDIKAFVK	LKGRIMGDDIKAFVKSVMQGG	Acetyl(K)@7	[262]	256	266	missed K-A@7	-0.000609357	1277.67	639.841	1277.67	639.842	2	18	1.1.1.5180.17	1	53.2147	4100.95	53.2431
NGO0564	putative dihydrolipoamide acetyltransferase component of pyruvate dehydrogenase complex (Odp2) 544445:546031 reverse MW:54693	99	IMGDDIKAFVK	LKGRIMGDDIKAFVKSVMQGG	Oxidation(M)@2; Acetyl(K)@7	[262]	256	266	missed K-A@7	-0.00214408	1293.66	647.838	1293.66	647.839	2	14	1.1.1.3046.2	42.0287	2650	42.0531
NGO0564	putative dihydrolipoamide acetyltransferase component of pyruvate dehydrogenase complex (Odp2) 544445:546031 reverse MW:54693	99	IMGDDIKAFVK	LKGRIMGDDIKAFVKSVMQGG	Oxidation(M)@2; Acetyl(K)@7	[262]	256	266	missed K-A@7	-0.00342457	1293.66	647.837	1293.66	647.839	2	18	2.1.1.4890.17	1	46.6888	2217.93	46.6019
NGO0564	putative dihydrolipoamide acetyltransferase component of pyruvate dehydrogenase complex (Odp2) 544445:546031 reverse MW:54693	99	AFVKSVMQGGAAK	IMGDDIKAFVKSVMQGGAAKP	Acetyl(K)@4	[266]	263	275	cleaved K-P@C-term; missed K-S@4	-0.000526685	1334.7	668.358	1334.7	668.358	2	14	1.1.1.4921.18	1	38.2909	10112.3	38.4818
NGO0564	putative dihydrolipoamide acetyltransferase component of pyruvate dehydrogenase complex (Odp2) 544445:546031 reverse MW:54693	99	AFVKSVMQGGAAK	IMGDDIKAFVKSVMQGGAAKP	Acetyl(K)@4; Oxidation(M)@7	[266]	263	275	cleaved K-P@C-term; missed K-S@4	-0.00254112	1350.69	676.354	1350.7	676.356	2	16	1.1.1.4615.13	1	29.512	1037.84	29.8056
NGO0564	putative dihydrolipoamide acetyltransferase component of pyruvate dehydrogenase complex (Odp2) 544445:546031 reverse MW:54693	99	VDFSKFGNVEVK	LLPWPKVDFSKFGNVEVKELS	Acetyl(K)@5	[299]	295	306	missed K-F@5	-0.000175576	1409.72	705.867	1409.72	705.867	2	17	1.1.1.2832.15	45.8579	44919	45.7247		NGO0564c,
NGO0564	putative dihydrolipoamide acetyltransferase component of pyruvate dehydrogenase complex (Odp2) 544445:546031 reverse MW:54693	99	VDFSKFGNVEVK	LLPWPKVDFSKFGNVEVKELS, ..	Acetyl(K)@5	[299]	295	306	missed K-F@5	0.00276544	1409.72	705.868	1409.72	705.867	2	20	1.1.1.2985.6	45.6233	15532	45.7196
NGO0564	putative dihydrolipoamide acetyltransferase component of pyruvate dehydrogenase complex (Odp2) 544445:546031 reverse MW:54693	99	VDFSKFGNVEVK	LLPWPKVDFSKFGNVEVKELS	Acetyl(K)@5	[299]	295	306	missed K-F@5	-0.00134408	1409.72	705.866	1409.72	705.867	2	20	1.1.1.3628.8	44.8744	30025	44.9627
NGO0564	putative dihydrolipoamide acetyltransferase component of pyruvate dehydrogenase complex (Odp2) 544445:546031 reverse MW:54693	99	VDFSKFGNVEVK	LLPWPKVDFSKFGNVEVKELS	Acetyl(K)@5	[299]	295	306	missed K-F@5	-0.000843449	1409.72	705.866	1409.72	705.867	2	12	1.1.1.3127.8	45.0928	18321	44.924
NGO0564	putative dihydrolipoamide acetyltransferase component of pyruvate dehydrogenase complex (Odp2) 544445:546031 reverse MW:54693	99	VDFSKFGNVEVK	LLPWPKVDFSKFGNVEVKELS	Acetyl(K)@5	[299]	295	306	missed K-F@5	-0.00238281	1409.72	705.866	1409.72	705.867	2	21	1.1.1.5107.21	1	48.9958	18207.1	48.9609
NGO0564	putative dihydrolipoamide acetyltransferase component of pyruvate dehydrogenase complex (Odp2) 544445:546031 reverse MW:54693	99	FGNVEVKELSR	DFSKFGNVEVKELSRIKKISG	Acetyl(K)@7	[306]	300	310		-0.000120147	1318.69	660.351	1318.69	660.351	2	15	1.1.1.2637.10	38.4818	13886	38.5421		NGO0564c,
NGO0564	putative dihydrolipoamide acetyltransferase component of pyruvate dehydrogenase complex (Odp2) 544445:546031 reverse MW:54693	99	FGNVEVKELSR	DFSKFGNVEVKELSRIKKISG, ..	Acetyl(K)@7	[306]	300	310		0.000118747	1318.69	660.351	1318.69	660.351	2	12	1.1.1.2793.26	38.3812	3768	38.4286
NGO0564	putative dihydrolipoamide acetyltransferase component of pyruvate dehydrogenase complex (Odp2) 544445:546031 reverse MW:54693	99	FGNVEVKELSR	DFSKFGNVEVKELSRIKKISG	Acetyl(K)@7	[306]	300	310		-0.0011376	1318.69	660.351	1318.69	660.351	2	18	1.1.1.3446.7	38.0389	5368	38.0819
NGO0564	putative dihydrolipoamide acetyltransferase component of pyruvate dehydrogenase complex (Odp2) 544445:546031 reverse MW:54693	99	FGNVEVKELSR	DFSKFGNVEVKELSRIKKISG	Acetyl(K)@7	[306]	300	310		-0.000941299	1318.69	660.351	1318.69	660.351	2	17	1.1.1.2937.7	37.9717	5112	38.0568
NGO0564	putative dihydrolipoamide acetyltransferase component of pyruvate dehydrogenase complex (Odp2) 544445:546031 reverse MW:54693	99	FGNVEVKELSR	DFSKFGNVEVKELSRIKKISG	Acetyl(K)@7	[306]	300	310	missed K-E@7	-0.00253811	1318.69	660.35	1318.69	660.351	2	16	1.1.1.4816.25	1	40.9978	1812.72	41.0129
NGO0564	putative dihydrolipoamide acetyltransferase component of pyruvate dehydrogenase complex (Odp2) 544445:546031 reverse MW:54693	99	FGNVEVKELSR	DFSKFGNVEVKELSRIKKISG	Acetyl(K)@7	[306]	300	310	missed K-E@7	-0.00126304	1318.69	660.351	1318.69	660.351	2	15	1.1.1.4970.17	1	41.0919	3166.91	41.2358
NGO0564	putative dihydrolipoamide acetyltransferase component of pyruvate dehydrogenase complex (Odp2) 544445:546031 reverse MW:54693	99	QLNKEWER	ELEEFRKQLNKEWEREGVKLS	Acetyl(K)@4	[349]	346	353		7.47e-05	1143.57	572.791	1143.57	572.791	2	7	2.1.1.3199.13	31.6145	1456	31.6626
NGO0564	putative dihydrolipoamide acetyltransferase component of pyruvate dehydrogenase complex (Odp2) 544445:546031 reverse MW:54693	99	QLNKEWER	ELEEFRKQLNKEWEREGVKLS	Acetyl(K)@4	[349]	346	353		0.00198853	1143.57	572.792	1143.57	572.791	2	9	2.1.1.2698.9	31.7527	1877	31.7679
NGO0564	putative dihydrolipoamide acetyltransferase component of pyruvate dehydrogenase complex (Odp2) 544445:546031 reverse MW:54693	99	QLNKEWER	ELEEFRKQLNKEWEREGVKLS	Acetyl(K)@4	[349]	346	353	missed K-E@4	0.000837268	1143.57	572.791	1143.57	572.791	2	12	2.1.1.4715.10	1	33.3443	7381.28	33.3694
NGO0564	putative dihydrolipoamide acetyltransferase component of pyruvate dehydrogenase complex (Odp2) 544445:546031 reverse MW:54693	99	EGVKLSPLAFIIK	LNKEWEREGVKLSPLAFIIKA	Acetyl(K)@4	[357]	354	366	missed K-L@4	-0.00189984	1455.87	728.941	1455.87	728.942	2	17	2.1.1.3057.4	56.7657	14392	56.8622		NGO0564c,
NGO0564	putative dihydrolipoamide acetyltransferase component of pyruvate dehydrogenase complex (Odp2) 544445:546031 reverse MW:54693	99	EGVKLSPLAFIIK	LNKEWEREGVKLSPLAFIIKA, ..	Acetyl(K)@4	[357]	354	366	missed K-L@4	-0.000725364	1455.87	728.942	1455.87	728.942	2	18	1.1.1.3275.4	56.7363	13285	56.7943
NGO0564	putative dihydrolipoamide acetyltransferase component of pyruvate dehydrogenase complex (Odp2) 544445:546031 reverse MW:54693	99	EGVKLSPLAFIIK	LNKEWEREGVKLSPLAFIIKA	Acetyl(K)@4	[357]	354	366	missed K-L@4	0.000320599	1455.87	728.942	1455.87	728.942	2	20	1.1.1.3943.2	56.9038	5643	56.9669
NGO0564	putative dihydrolipoamide acetyltransferase component of pyruvate dehydrogenase complex (Odp2) 544445:546031 reverse MW:54693	99	EGVKLSPLAFIIK	LNKEWEREGVKLSPLAFIIKA	Acetyl(K)@4	[357]	354	366	missed K-L@4	-0.00325437	1455.87	728.941	1455.87	728.942	2	13	1.1.1.3433.6	56.8221	7618	56.9206
NGO0564	putative dihydrolipoamide acetyltransferase component of pyruvate dehydrogenase complex (Odp2) 544445:546031 reverse MW:54693	99	NYFNIGFAADTPNGLVVPVIKDVDQK	TPNGLVVPVIKDVDQKGLKQI	Acetyl(K)@21	[411]	391	416	missed K-D@21	-0.00605397	2875.47	959.497	2875.48	959.499	3	9	2.1.1.5312.18	1	67.9153	324.639	67.9237
NGO0564	putative dihydrolipoamide acetyltransferase component of pyruvate dehydrogenase complex (Odp2) 544445:546031 reverse MW:54693	99	QISQELTELSKK	QISQELTELSKKAREGKLKPQ	Acetyl(K)@11	[430]	420	431	missed K-K@11	-0.00370096	1444.77	723.394	1444.78	723.396	2	13	1.1.1.3471.4	38.9688	2719	39.0573
NGO0564	putative dihydrolipoamide acetyltransferase component of pyruvate dehydrogenase complex (Odp2) 544445:546031 reverse MW:54693	99	QISQELTELSKK	QISQELTELSKKAREGKLKPQ	Acetyl(K)@11	[430]	420	431	missed K-K@11	0.00149117	1444.78	723.397	1444.78	723.396	2	14	1.1.1.2964.6	38.9431	3849	38.9977
NGO0564	putative dihydrolipoamide acetyltransferase component of pyruvate dehydrogenase complex (Odp2) 544445:546031 reverse MW:54693	99	QISQELTELSKK	QISQELTELSKKAREGKLKPQ, ..	Gln->pyro-Glu@N-term; Acetyl(K)@11	[430]	420	431	missed K-K@11	-0.000974422	1427.75	714.882	1427.75	714.883	2	15	1.1.1.3124.4	50.9158	2058	50.9714
NGO0564	putative dihydrolipoamide acetyltransferase component of pyruvate dehydrogenase complex (Odp2) 544445:546031 reverse MW:54693	99	QISQELTELSKK	ISQELTELSKKAREGKLKPQE	Acetyl(K)@12	[431]	420	431	missed K-K@11	-0.000740048	1444.78	723.396	1444.78	723.396	2	8	2.1.1.2605.20	39.6046	6014	39.4682		NGO0564c,
NGO0564	putative dihydrolipoamide acetyltransferase component of pyruvate dehydrogenase complex (Odp2) 544445:546031 reverse MW:54693	99	SQIKPVWNGKEFAPR	KSQIKPVWNGKEFAPRLMCPL, ..	Acetyl(K)@10	[486]	477	491		0.0175914	1797.97	600.331	1797.95	600.325	3	18	1.1.1.2814.3	39.1516	2872	39.136
NGO0564	putative dihydrolipoamide acetyltransferase component of pyruvate dehydrogenase complex (Odp2) 544445:546031 reverse MW:54693	99	FLANLLKDFR	RFTVFLANLLKDFRRITLXXX	Acetyl(K)@7	[522]	516	525	cleaved V-F@N-term; missed K-D@7	-0.000482382	1277.71	639.864	1277.71	639.864	2	13	2.1.1.5228.12	1	62.9709	486.011	63.0077
NGO0565	putative pyruvate dehydrogenase E1 component (Odp1) 546184:548844 reverse MW:99594	99	FLKYLESR	IMAIYQARFLKYLESRGLAKT	Acetyl(K)@3	[208]	206	213	missed K-Y@3	-0.00116254	1096.59	549.303	1096.59	549.303	2	10	1.1.1.3489.2	39.6284	1533	39.5783
NGO0565	putative pyruvate dehydrogenase E1 component (Odp1) 546184:548844 reverse MW:99594	99	LAKDKDGILR	WGRRWDRLLAKDKDGILRQRM	Acetyl(K)@3	[303]	301	310	cleaved L-L@N-term; missed K-D@3; missed K-D@5	-0.00275207	1169.67	585.844	1169.68	585.846	2	13	1.1.1.4775.10	1	29.9659	187.305	30.0278
NGO0565	putative pyruvate dehydrogenase E1 component (Odp1) 546184:548844 reverse MW:99594	99	LLAKDKDGILR	WGRRWDRLLAKDKDGILRQRM	Acetyl(K)@4	[303]	300	310	missed K-D@4; missed K-D@6	0.000899228	1282.76	428.594	1282.76	428.594	3	15	1.1.1.4734.5	1	36.2759	49264.3	36.205
NGO0565	putative pyruvate dehydrogenase E1 component (Odp1) 546184:548844 reverse MW:99594	99	LLAKDKDGILR	WGRRWDRLLAKDKDGILRQRM	Acetyl(K)@4	[303]	300	310	missed K-D@4; missed K-D@6	-0.00297986	1282.76	642.386	1282.76	642.388	2	15	1.1.1.4886.18	1	36.2765	7064.66	36.4174
NGO0565	putative pyruvate dehydrogenase E1 component (Odp1) 546184:548844 reverse MW:99594	99	DKDGILR	RRWDRLLAKDKDGILRQRMEE	Acetyl(K)@2	[305]	304	310		0.00425514	857.465	429.74	857.461	429.738	2	9	2.1.1.3159.5	30.0896	3298	30.1476
NGO0565	putative pyruvate dehydrogenase E1 component (Odp1) 546184:548844 reverse MW:99594	99	AANHADGKPTVILAK	YDRAANHADGKPTVILAKTIK	Acetyl(K)@8	[381]	374	388		0.000442865	1546.85	774.431	1546.85	774.431	2	11	1.1.1.4827.24	1	32.9234	103.976	32.8747
NGO0565	putative pyruvate dehydrogenase E1 component (Odp1) 546184:548844 reverse MW:99594	99	GYGMGASGEGQNVAHQAKKMDK	GEGQNVAHQAKKMDKASLKQF,EGQNVAHQAKKMDKASLKQFR	Acetyl(K)@18; Acetyl(K)@19	[409, 410]	392	413	missed K-K@18; missed K-M@19	0.00398782	2347.07	783.365	2347.07	783.363	3	15	1.1.1.3352.7	34.4871	3274	34.4924
NGO0565	putative pyruvate dehydrogenase E1 component (Odp1) 546184:548844 reverse MW:99594	99	GYGMGASGEGQNVAHQAKKMDK	GEGQNVAHQAKKMDKASLKQF, EGQNVAHQAKKMDKASLKQFR	Acetyl(K)@18; Acetyl(K)@19	[409, 410]	392	413	missed K-K@18; missed K-M@19	0.00600601	2347.07	783.365	2347.07	783.363	3	16	1.1.1.4726.22	1	35.8586	4093.95	35.9209
NGO0565	putative pyruvate dehydrogenase E1 component (Odp1) 546184:548844 reverse MW:99594	99	GYGMGASGEGQNVAHQAKKMDK	GEGQNVAHQAKKMDKASLKQF, EGQNVAHQAKKMDKASLKQFR	Acetyl(K)@18; Acetyl(K)@19	[409, 410]	392	413	missed K-K@18; missed K-M@19	0.000104448	2347.07	783.364	2347.07	783.363	3	17	1.1.1.4882.26	1	36.0697	2501.43	36.132
NGO0565	putative pyruvate dehydrogenase E1 component (Odp1) 546184:548844 reverse MW:99594	99	GYGMGASGEGQNVAHQAKKMDK	GEGQNVAHQAKKMDKASLKQF, EGQNVAHQAKKMDKASLKQFR	Oxidation(M)@4; Acetyl(K)@18; Acetyl(K)@19; Oxidation(M)@20	[409, 410]	392	413	missed K-K@18; missed K-M@19	-0.00407885	2379.05	794.025	2379.06	794.027	3	10	1.1.1.2381.21	28.8761	2607	28.8438		NGO0565c,
NGO0565	putative pyruvate dehydrogenase E1 component (Odp1) 546184:548844 reverse MW:99594	99	AQYLLENLLKY	RAQYLLENLLKYCRDKGVRMP	Acetyl(K)@10	[41]	32	42	cleaved Y-C@C-term; missed K-Y@10	-0.00651602	1408.75	705.384	1408.76	705.387	2	10	1.1.1.5329.7	1	70.6817	274.985	70.7118
NGO0565	putative pyruvate dehydrogenase E1 component (Odp1) 546184:548844 reverse MW:99594	99	AQYLLENLLKYCR	RAQYLLENLLKYCRDKGVRMP	Acetyl(K)@10; Carbamidomethyl(C)@12	[41]	32	44	missed K-Y@10	0.00315127	1724.9	863.455	1724.89	863.453	2	11	2.1.1.3026.9	55.5821	1786	55.5256		NGO0565c,
NGO0565	putative pyruvate dehydrogenase E1 component (Odp1) 546184:548844 reverse MW:99594	99	AQYLLENLLKYCR	RAQYLLENLLKYCRDKGVRMP	Acetyl(K)@10; Carbamidomethyl(C)@12	[41]	32	44	missed K-Y@10	-0.00255867	1724.89	863.452	1724.89	863.453	2	13	2.1.1.5162.22	1	62.4542	2211.98	62.5907
NGO0565	putative pyruvate dehydrogenase E1 component (Odp1) 546184:548844 reverse MW:99594	99	AQYLLENLLKYCR	RAQYLLENLLKYCRDKGVRMP	Acetyl(K)@10; Carbamidomethyl(C)@12	[41]	32	44	missed K-Y@10	-0.00235431	1724.89	575.971	1724.89	575.971	3	13	2.1.1.5220.2	1	62.4898	4136.53	62.7152
NGO0565	putative pyruvate dehydrogenase E1 component (Odp1) 546184:548844 reverse MW:99594	99	KMDKASLK	EGQNVAHQAKKMDKASLKQFR,NVAHQAKKMDKASLKQFRDRF	Acetyl(K)@1; Acetyl(K)@4	[410, 413]	410	417	missed K-M@1; missed K-A@4	-0.00234047	1003.53	502.775	1003.54	502.776	2	12	2.1.1.3082.3	27.2652	3246	27.3215
NGO0565	putative pyruvate dehydrogenase E1 component (Odp1) 546184:548844 reverse MW:99594	99	KMDKASLK	EGQNVAHQAKKMDKASLKQFR, NVAHQAKKMDKASLKQFRDRF	Acetyl(K)@1; Oxidation(M)@2; Acetyl(K)@4	[410, 413]	410	417	missed K-M@1; missed K-A@4	-0.00217178	1019.53	510.772	1019.53	510.773	2	11	2.1.1.2189.5	24.0069	4069	23.8753		NGO0565c,
NGO0565	putative pyruvate dehydrogenase E1 component (Odp1) 546184:548844 reverse MW:99594	99	GYGMGASGEGQNVAHQAKK	EGQNVAHQAKKMDKASLKQFR	Acetyl(K)@19	[410]	392	410	missed K-K@18	0.0027918	1930.9	644.64	1930.9	644.639	3	14	2.1.1.2290.12	27.7906	2123	27.836		NGO0565c,
NGO0565	putative pyruvate dehydrogenase E1 component (Odp1) 546184:548844 reverse MW:99594	99	GYGMGASGEGQNVAHQAKK	EGQNVAHQAKKMDKASLKQFR	Acetyl(K)@19	[410]	392	410	missed K-K@18	0.00265164	1930.9	644.64	1930.9	644.639	3	17	1.1.1.4730.6	1	27.4062	855.794	27.4762
NGO0565	putative pyruvate dehydrogenase E1 component (Odp1) 546184:548844 reverse MW:99594	99	GYGMGASGEGQNVAHQAKK	EGQNVAHQAKKMDKASLKQFR	Oxidation(M)@4; Acetyl(K)@19	[410]	392	410	missed K-K@18	0.00272693	1946.89	649.972	1946.89	649.971	3	18	1.1.1.4497.3	1	23.7108	187.994	23.7209
NGO0565	putative pyruvate dehydrogenase E1 component (Odp1) 546184:548844 reverse MW:99594	99	DRFDIPVTDEQIESGDLPYLTFAPDTEEYKYLHAR	LTFAPDTEEYKYLHARRDALG	Acetyl(K)@30	[450]	421	455	missed R-F@2; missed K-Y@30	0.0109269	4184.99	1047.26	4184.99	1047.25	4	18	1.1.1.5201.21	1	63.2601	2324.12	63.3291
NGO0565	putative pyruvate dehydrogenase E1 component (Odp1) 546184:548844 reverse MW:99594	99	DRFDIPVTDEQIESGDLPYLTFAPDTEEYKYLHAR	LTFAPDTEEYKYLHARRDALG	Acetyl(K)@30	[450]	421	455	missed R-F@2; missed K-Y@30	0.00994627	4185	838.006	4184.99	838.004	5	10	1.1.1.5356.19	1	63.4494	163.217	63.4129
NGO0565	putative pyruvate dehydrogenase E1 component (Odp1) 546184:548844 reverse MW:99594	99	ILSTLLKDKK	AFVRILSTLLKDKKIGKRVVP,RILSTLLKDKKIGKRVVPIVP	Acetyl(K)@7; Acetyl(K)@10	[508, 511]	502	511	missed K-K@9	5.8e-05	1241.76	621.887	1241.76	621.887	2	10	1.1.1.3506.9	40.2886	1135	40.2634
NGO0565	putative pyruvate dehydrogenase E1 component (Odp1) 546184:548844 reverse MW:99594	99	ILSTLLKDKK	AFVRILSTLLKDKKIGKRVVP, RILSTLLKDKKIGKRVVPIVP	Acetyl(K)@7; Acetyl(K)@10	[508, 511]	502	511	missed K-D@7; missed K-K@9	-0.00474666	1241.75	621.885	1241.76	621.887	2	12	1.1.1.5039.18	1	45.0565	521.801	45.0261
NGO0565	putative pyruvate dehydrogenase E1 component (Odp1) 546184:548844 reverse MW:99594	99	ILSTLLKDK	AFVRILSTLLKDKKIGKRVVP	Acetyl(K)@7	[508]	502	510	missed K-D@7	-0.00335178	1071.65	536.833	1071.65	536.834	2	12	1.1.1.4849.13	1	42.8713	4103.56	42.8493
NGO0565	putative pyruvate dehydrogenase E1 component (Odp1) 546184:548844 reverse MW:99594	99	ILSTLLKDKK	AFVRILSTLLKDKKIGKRVVP	Acetyl(K)@7	[508]	502	511	missed K-D@7; missed K-K@9	-0.000325858	1199.75	600.882	1199.75	600.882	2	13	2.1.1.4716.22	1	36.7162	681.382	36.794
NGO0565	putative pyruvate dehydrogenase E1 component (Odp1) 546184:548844 reverse MW:99594	99	ILSTLLKDK	AFVRILSTLLKDKKIGKRVVP	Acetyl(K)@7	[508]	502	510	missed K-D@7	-0.00290397	1071.65	536.833	1071.65	536.834	2	11	2.1.1.4883.12	1	42.9499	11249.5	43.0437
NGO0565	putative pyruvate dehydrogenase E1 component (Odp1) 546184:548844 reverse MW:99594	99	GQQYTPQDKDQLMFYK	PKGQQYTPQDKDQLMFYKESV	Acetyl(K)@9	[551]	543	558		0.00172735	2030.94	677.988	2030.94	677.988	3	17	2.1.1.3533.8	44.1856	4873	44.1561
NGO0565	putative pyruvate dehydrogenase E1 component (Odp1) 546184:548844 reverse MW:99594	99	GQQYTPQDKDQLMFYK	PKGQQYTPQDKDQLMFYKESV	Acetyl(K)@9	[551]	543	558	missed K-D@9	0.00126162	2030.94	1016.48	2030.94	1016.48	2	10	2.1.1.4899.30	1	47.2289	1610.69	47.3516
NGO0565	putative pyruvate dehydrogenase E1 component (Odp1) 546184:548844 reverse MW:99594	99	GQQYTPQDKDQLMFYK	PKGQQYTPQDKDQLMFYKESV	Acetyl(K)@9	[551]	543	558	missed K-D@9	0.00200221	2030.94	1016.48	2030.94	1016.48	2	17	1.1.1.5078.24	1	47.3374	3535.23	47.4005
NGO0565	putative pyruvate dehydrogenase E1 component (Odp1) 546184:548844 reverse MW:99594	99	GQQYTPQDKDQLMFYK	PKGQQYTPQDKDQLMFYKESV	Acetyl(K)@9; Oxidation(M)@13	[551]	543	558		0.00509541	2046.94	1024.48	2046.94	1024.48	2	13	1.1.1.2712.26	41.3166	3210	41.3219		NGO0565c,
NGO0565	putative pyruvate dehydrogenase E1 component (Odp1) 546184:548844 reverse MW:99594	99	LNTVSVENEKGIPGDQNIEHR	YLNTVSVENEKGIPGDQNIEH	Acetyl(K)@10	[68]	59	79	cleaved Y-L@N-term; missed K-G@10	0.00860756	2390.19	797.738	2390.18	797.735	3	10	1.1.1.4931.21	1	38.8762	384.509	38.8271
NGO0565	putative pyruvate dehydrogenase E1 component (Odp1) 546184:548844 reverse MW:99594	99	MPHGTTTPYLNTVSVENEKGIPGDQNIEHR	YLNTVSVENEKGIPGDQNIEH	Acetyl(K)@19	[68]	50	79	missed K-G@19	0.00147842	3375.62	844.912	3375.62	844.911	4	16	1.1.1.2696.24	40.7046	9032	40.7526		NGO0565c,
NGO0565	putative pyruvate dehydrogenase E1 component (Odp1) 546184:548844 reverse MW:99594	99	MPHGTTTPYLNTVSVENEKGIPGDQNIEHR	YLNTVSVENEKGIPGDQNIEH	Acetyl(K)@19	[68]	50	79	missed K-G@19	0.000903523	3375.62	844.911	3375.62	844.911	4	18	1.1.1.3502.9	40.1411	8197	40.1876
NGO0565	putative pyruvate dehydrogenase E1 component (Odp1) 546184:548844 reverse MW:99594	99	MPHGTTTPYLNTVSVENEKGIPGDQNIEHR	YLNTVSVENEKGIPGDQNIEH	Acetyl(K)@19	[68]	50	79	missed K-G@19	0.00047869	3375.62	844.911	3375.62	844.911	4	12	2.1.1.2931.10	40.2642	2596	40.3099
NGO0565	putative pyruvate dehydrogenase E1 component (Odp1) 546184:548844 reverse MW:99594	99	MPHGTTTPYLNTVSVENEKGIPGDQNIEHR	YLNTVSVENEKGIPGDQNIEH	Acetyl(K)@19	[68]	50	79	missed K-G@19	0.0131435	3375.63	676.133	3375.62	676.13	5	18	1.1.1.4865.21	1	43.7958	2764.41	43.8176
NGO0565	putative pyruvate dehydrogenase E1 component (Odp1) 546184:548844 reverse MW:99594	99	MPHGTTTPYLNTVSVENEKGIPGDQNIEHR	YLNTVSVENEKGIPGDQNIEH	Acetyl(K)@19	[68]	50	79	missed K-G@19	0.00699933	3375.62	676.132	3375.62	676.13	5	15	2.1.1.4899.22	1	43.8804	2203.24	43.9583
NGO0565	putative pyruvate dehydrogenase E1 component (Odp1) 546184:548844 reverse MW:99594	99	GMYLLKAGGK	QDILKGMYLLKAGGKGDKKVQ	Acetyl(K)@6	[717]	712	721	missed K-A@6	-0.00221121	1078.58	540.298	1078.58	540.299	2	16	1.1.1.4986.13	1	42.012	2462.28	42.0438
NGO0565	putative pyruvate dehydrogenase E1 component (Odp1) 546184:548844 reverse MW:99594	99	ETVQQAIEKYGIK	SKETVQQAIEKYGIKADSAPS	Acetyl(K)@9	[874]	866	878	missed K-Y@9	-0.000321165	1547.82	774.917	1547.82	774.917	2	16	1.1.1.3742.8	49.1862	2908	49.2418
NGO0565	putative pyruvate dehydrogenase E1 component (Odp1) 546184:548844 reverse MW:99594	99	ETVQQAIEKYGIK	SKETVQQAIEKYGIKADSAPS	Acetyl(K)@9	[874]	866	878	missed K-Y@9	0.00155558	1547.82	516.948	1547.82	516.947	3	15	2.1.1.5057.10	1	53.008	5132.53	53.0481
NGO0565	putative pyruvate dehydrogenase E1 component (Odp1) 546184:548844 reverse MW:99594	99	YGIKADSAPSWK	VQQAIEKYGIKADSAPSWKRX	Acetyl(K)@4	[878]	875	886	missed K-A@4	-0.00272294	1363.67	682.845	1363.68	682.846	2	18	2.1.1.4773.13	1	39.9814	1244.53	39.9998
NGO0565	putative pyruvate dehydrogenase E1 component (Odp1) 546184:548844 reverse MW:99594	99	ADSAPSWKR	GIKADSAPSWKRXXXXXXXXX	Acetyl(K)@8	[886]	879	887	missed K-R@8	0.00242014	1058.52	530.266	1058.51	530.265	2	7	2.1.1.4582.13	1	29.0533	155.299	29.0885
NGO0565	putative pyruvate dehydrogenase E1 component (Odp1) 546184:548844 reverse MW:99594	99	ADSAPSWKR	GIKADSAPSWKRXXXXXXXXX	Acetyl(K)@8	[886]	879	887	missed K-R@8	0.000403106	1058.51	530.265	1058.51	530.265	2	9	1.1.1.4763.6	1	29.2599	360.761	29.0627
NGO0566	putative prolyl-tRNA synthetase (Syp) 549541:551250 forward MW:62868	99	EINSYKQLPK	DIVRKEINSYKQLPKNFYHIQ	Acetyl(K)@6	[126]	121	130	missed K-Q@6	-0.00311736	1260.67	631.341	1260.67	631.343	2	10	1.1.1.4724.14	1	35.7154	747.016	35.7489
NGO0566	putative prolyl-tRNA synthetase (Syp) 549541:551250 forward MW:62868	99	EINSYKQLPK	DIVRKEINSYKQLPKNFYHIQ	Acetyl(K)@6	[126]	121	130	missed K-Q@6	0.00130426	1260.67	631.344	1260.67	631.343	2	11	1.1.1.4881.16	1	35.9889	897.369	35.9025
NGO0566	putative prolyl-tRNA synthetase (Syp) 549541:551250 forward MW:62868	99	ALKEGNVEYAER	HRIVIGDRALKEGNVEYAERR	Acetyl(K)@3	[538]	536	547	missed K-E@3	0.00149153	1419.7	710.858	1419.7	710.857	2	9	2.1.1.4681.23	1	31.4173	151.384	31.372
NGO0566	putative prolyl-tRNA synthetase (Syp) 549541:551250 forward MW:62868	99	WEFYGKELLR	QESGRWEFYGKELLRLKDRHE	Acetyl(K)@6	[91]	86	95	missed K-E@6	0.00403785	1381.71	461.576	1381.7	461.575	3	9	2.1.1.5086.6	1	58.0071	390.705	58.0539
NGO0571	conserved hypothetical protein 553866:555659 forward MW:65943	99	FQKLNTELNR	KQREAWDKFQKLNTELNRLKT	Acetyl(K)@3	[259]	257	266	missed K-L@3	-0.00624773	1303.68	652.848	1303.69	652.852	2	10	1.1.1.4758.14	1	37.662	495.211	37.6379
NGO0571	conserved hypothetical protein 553866:555659 forward MW:65943	99	FQKLNTELNR	KQREAWDKFQKLNTELNRLKT	Acetyl(K)@3	[259]	257	266	missed K-L@3	-0.00635421	1303.68	652.848	1303.69	652.852	2	8	1.1.1.4914.19	1	37.8821	260.63	37.8495
NGO0572	putative carboxy-terminal processing protease 555789:557261 forward MW:52735	99	EADLVGHIGNPLGGEDVNSETLAVPLEKDADKPAAK	NSETLAVPLEKDADKPAAKEK	Acetyl(K)@28	[424]	397	432	missed K-D@28	0.00643828	3710.87	928.725	3710.86	928.723	4	15	2.1.1.5007.31	1	53.4701	1192.85	53.417
NGO0572	putative carboxy-terminal processing protease 555789:557261 forward MW:52735	99	EADLVGHIGNPLGGEDVNSETLAVPLEKDADKPAAK	NSETLAVPLEKDADKPAAKEK	Acetyl(K)@28	[424]	397	432	missed K-D@28	0.00234409	3710.87	928.724	3710.86	928.723	4	7	2.1.1.5066.30	1	53.5646	453.202	53.5129
NGO0573	excinuclease ABC subunit B (UvrB) 557594:559618 forward MW:76909	99	FHEFEKVMPQTVFVSATPAK	NRPLKFHEFEKVMPQTVFVSA	Acetyl(K)@6	[390]	385	404	missed K-V@6	-0.00434542	2334.17	584.549	2334.17	584.55	4	9	2.1.1.5045.10	1	52.3099	216.981	52.35
NGO0573	excinuclease ABC subunit B (UvrB) 557594:559618 forward MW:76909	99	NIKENLLFGAE	AVLRDRISNIKENLLFGAEXX	Acetyl(K)@3	[667]	665	675	cleaved S-N@N-term; missed K-E@3	-0.0036214	1288.66	645.339	1288.67	645.34	2	11	1.1.1.5289.8	1	59.5313	355.321	59.5731
NGO0574	carbonic anhydrase (Cah) 559802:560557 reverse MW:28085	99	TYDHIDQAQAEKFTR	YDHIDQAQAEKFTRAVGSENN	Acetyl(K)@12	[229]	218	232	missed K-F@12	0.00434082	1863.88	622.3	1863.88	622.299	3	18	1.1.1.3354.8	34.5592	3217	34.6057
NGO0575	conserved hypothetical protein 561640:562353 reverse MW:26961	99	LIQAPFIAKLLPK	RRLIQAPFIAKLLPKLKTGGY	Acetyl(K)@9	[165]	157	169	missed K-L@9	0.00469344	1492.94	498.655	1492.94	498.653	3	9	2.1.1.5245.4	1	67.2709	355.895	67.3211
NGO0575	conserved hypothetical protein 561640:562353 reverse MW:26961	99	LIQAPFIAKLLPK	RRLIQAPFIAKLLPKLKTGGY	Acetyl(K)@9	[165]	157	169	missed K-L@9	-0.00362716	1492.93	747.475	1492.94	747.476	2	12	1.1.1.5425.12	1	67.47	458.658	67.5651
NGO0578	putative excinuclease ABC subunit C 564000:565883 reverse MW:70938	99	ALSPKYNILFR	ENNFIKALSPKYNILFRDDKS	Acetyl(K)@5	[108]	104	114	missed K-Y@5	-0.00119906	1362.76	682.39	1362.77	682.39	2	10	2.1.1.5019.18	1	54.146	735.532	54.1728
NGO0578	putative excinuclease ABC subunit C 564000:565883 reverse MW:70938	99	SPEQFDIPLFLKNLPK	PEQFDIPLFLKNLPKLPGVYR	Acetyl(K)@12	[29]	18	33	missed K-N@12	-0.00377216	1927.04	643.355	1927.05	643.356	3	11	2.1.1.5360.2	1	70.6678	277.385	70.6046
NGO0580	putative thioredoxin reductase 568254:569201 forward MW:33654	99	GDMGEYTCDALIVATGASAKYLGLPSEEAFAGK	ALIVATGASAKYLGLPSEEAF	Carbamidomethyl(C)@8; Acetyl(K)@20	[116]	97	129	missed K-Y@20	0.00558047	3433.61	1145.54	3433.61	1145.54	3	10	1.1.1.5354.19	1	72.1516	554.457	72.1567
NGO0580	putative thioredoxin reductase 568254:569201 forward MW:33654	99	GDMGEYTCDALIVATGASAKYLGLPSEEAFAGK	ALIVATGASAKYLGLPSEEAF	Carbamidomethyl(C)@8; Acetyl(K)@20	[116]	97	129	missed K-Y@20	0.00543582	3433.61	859.41	3433.61	859.409	4	14	1.1.1.5506.10	1	72.2114	395.951	72.2215
NGO0580	putative thioredoxin reductase 568254:569201 forward MW:33654	99	GVSACATCDGFFYKNQDVAVVGGGNTAVEEALYLANIAK	ACATCDGFFYKNQDVAVVGGG	Carbamidomethyl(C)@5; Carbamidomethyl(C)@8; Acetyl(K)@14	[143]	130	168	missed K-N@14	0.00649011	4120.96	1031.25	4120.95	1031.24	4	13	1.1.1.3203.15	60.0608	1870	60.031		NGO0580,
NGO0580	putative thioredoxin reductase 568254:569201 forward MW:33654	99	GVSACATCDGFFYKNQDVAVVGGGNTAVEEALYLANIAK	ACATCDGFFYKNQDVAVVGGG	Carbamidomethyl(C)@5; Carbamidomethyl(C)@8; Acetyl(K)@14	[143]	130	168	missed K-N@14	-0.00354674	4120.95	1031.24	4120.95	1031.24	4	13	2.1.1.5311.23	1	71.1692	1537.5	71.2945
NGO0580	putative thioredoxin reductase 568254:569201 forward MW:33654	99	GVSACATCDGFFYKNQDVAVVGGGNTAVEEALYLANIAK	ACATCDGFFYKNQDVAVVGGG	Carbamidomethyl(C)@5; Carbamidomethyl(C)@8; Acetyl(K)@14	[143]	130	168	missed K-N@14	-0.00254264	4120.95	1031.24	4120.95	1031.24	4	13	2.1.1.5369.12	1	71.2256	406.413	71.293
NGO0580	putative thioredoxin reductase 568254:569201 forward MW:33654	99	NQDVAVVGGGNTAVEEALYLANIAKTVTLIHR	EEALYLANIAKTVTLIHRRSE	Acetyl(K)@25	[168]	144	175	missed K-T@25	-0.00142113	3377.79	1126.94	3377.79	1126.94	3	20	1.1.1.3271.5	62.6765	4744	62.7249		NGO0580,
NGO0580	putative thioredoxin reductase 568254:569201 forward MW:33654	99	NQDVAVVGGGNTAVEEALYLANIAKTVTLIHRR	EEALYLANIAKTVTLIHRRSE	Acetyl(K)@25	[168]	144	176	missed K-T@25; missed R-R@32	0.00106314	3533.9	884.481	3533.9	884.481	4	14	1.1.1.3194.11	59.7111	5390	59.8008		NGO0580,
NGO0580	putative thioredoxin reductase 568254:569201 forward MW:33654	99	NQDVAVVGGGNTAVEEALYLANIAKTVTLIHR	EEALYLANIAKTVTLIHRRSE	Acetyl(K)@25	[168]	144	175	missed K-T@25	-0.0109581	3377.78	845.453	3377.79	845.456	4	9	2.1.1.5421.16	1	77.5087	561.102	77.4803
NGO0580	putative thioredoxin reductase 568254:569201 forward MW:33654	99	AEKIMIDK	IHRRSEFRAEKIMIDKLMKRV	Acetyl(K)@3	[183]	181	188	missed K-I@3	0.000531414	988.527	495.271	988.526	495.27	2	10	1.1.1.2429.8	30.6592	17390	30.533		NGO0580,
NGO0580	putative thioredoxin reductase 568254:569201 forward MW:33654	99	AEKIMIDK	IHRRSEFRAEKIMIDKLMKRV	Acetyl(K)@3	[183]	181	188	missed K-I@3	-0.00672043	988.52	495.267	988.526	495.27	2	13	1.1.1.4662.10	1	32.1753	832.913	32.1464
NGO0580	putative thioredoxin reductase 568254:569201 forward MW:33654	99	AEKIMIDK	IHRRSEFRAEKIMIDKLMKRV	Acetyl(K)@3	[183]	181	188	missed K-I@3	-0.00553777	988.521	495.268	988.526	495.27	2	13	1.1.1.4816.9	1	32.2899	683.764	32.305
NGO0580	putative thioredoxin reductase 568254:569201 forward MW:33654	99	IMIDKLMKR	EFRAEKIMIDKLMKRVEEGKI, AEKIMIDKLMKRVEEGKIILK	Acetyl(K)@5; Acetyl(K)@8	[188, 191]	184	192	missed K-L@5; missed K-R@8	-0.0122342	1230.67	616.343	1230.68	616.349	2	10	1.1.1.4976.10	1	50.1759	5430.27	50.7358
NGO0580	putative thioredoxin reductase 568254:569201 forward MW:33654	99	MIDKLMK	EFRAEKIMIDKLMKRVEEGKI	Acetyl(K)@4	[188]	185	191	cleaved I-M@N-term; missed K-L@4	-0.000337167	919.487	460.751	919.487	460.751	2	10	2.1.1.4731.6	1	37.5518	1163.99	37.5986
NGO0580	putative thioredoxin reductase 568254:569201 forward MW:33654	99	IMIDKLMK	EFRAEKIMIDKLMKRVEEGKI	Acetyl(K)@5	[188]	184	191	missed K-L@5	-0.00135655	1032.57	517.292	1032.57	517.293	2	13	2.1.1.4975.10	1	48.2581	15700.4	48.2401
NGO0580	putative thioredoxin reductase 568254:569201 forward MW:33654	99	IMIDKLMK	EFRAEKIMIDKLMKRVEEGKI	Oxidation(M)@2; Acetyl(K)@5	[188]	184	191	missed K-L@5	-0.00189469	1048.56	525.289	1048.57	525.29	2	11	1.1.1.2680.2	40.0795	8250	40.1089		NGO0580,
NGO0580	putative thioredoxin reductase 568254:569201 forward MW:33654	99	IMIDKLMK	EFRAEKIMIDKLMKRVEEGKI	Oxidation(M)@2; Acetyl(K)@5	[188]	184	191	missed K-L@5	0.000718493	1048.57	525.291	1048.57	525.29	2	9	1.1.1.3491.3	39.7053	2427	39.7306
NGO0580	putative thioredoxin reductase 568254:569201 forward MW:33654	99	IMIDKLMK	EFRAEKIMIDKLMKRVEEGKI	Oxidation(M)@2; Acetyl(K)@5; Oxidation(M)@7	[188]	184	191	missed K-L@5	-0.000503079	1064.56	533.288	1064.56	533.288	2	13	2.1.1.4715.17	1	36.6504	13689.2	36.3369
NGO0580	putative thioredoxin reductase 568254:569201 forward MW:33654	99	IILKLESNLQEVLGDDR	KRVEEGKIILKLESNLQEVLG	Acetyl(K)@4	[201]	198	214	missed K-L@4	-0.00610117	1996.08	999.046	1996.08	999.049	2	15	1.1.1.5217.27	1	64.1922	704.002	64.321
NGO0580	putative thioredoxin reductase 568254:569201 forward MW:33654	99	IILKLESNLQEVLGDDR	KRVEEGKIILKLESNLQEVLG	Acetyl(K)@4	[201]	198	214	missed K-L@4	-0.00247215	1996.08	666.368	1996.08	666.369	3	15	1.1.1.5373.19	1	64.4403	596.245	64.4655
NGO0580	putative thioredoxin reductase 568254:569201 forward MW:33654	99	RPFALKGDMGEYTCDALIVATGASAK	VDLQKRPFALKGDMGEYTCDA	Acetyl(K)@6; Carbamidomethyl(C)@14	[96]	91	116	missed K-G@6	0.00642702	2783.37	928.797	2783.36	928.795	3	14	1.1.1.5139.28	1	59.6613	598.232	59.7296
NGO0581	putative 30S ribosomal protein S6 569360:569725 forward MW:13861	99	HAVTEASPMLGGEKAKNLLVGAAEEAAAQ	TEASPMLGGEKAKNLLVGAAE,ASPMLGGEKAKNLLVGAAEEA	Acetyl(K)@14; Acetyl(K)@16	[107, 109]	94	122	missed K-A@14; missed K-N@16	-0.00097457	2946.47	983.165	2946.48	983.166	3	19	1.1.1.3975.5	58.1509	6420	58.2327
NGO0581	putative 30S ribosomal protein S6 569360:569725 forward MW:13861	99	HAVTEASPMLGGEKAK	TEASPMLGGEKAKNLLVGAAE	Acetyl(K)@14	[107]	94	109	missed K-A@14	-0.000794308	1666.83	834.424	1666.83	834.425	2	18	1.1.1.2385.19	29.0265	12240	29.0694		NGO0581,
NGO0581	putative 30S ribosomal protein S6 569360:569725 forward MW:13861	99	HAVTEASPMLGGEKAK	TEASPMLGGEKAKNLLVGAAE, ..	Acetyl(K)@14	[107]	94	109	missed K-A@14	0.000776437	1666.84	556.619	1666.83	556.619	3	18	1.1.1.2543.8	29.0026	12139	29.0905
NGO0581	putative 30S ribosomal protein S6 569360:569725 forward MW:13861	99	HAVTEASPMLGGEKAK	TEASPMLGGEKAKNLLVGAAE	Acetyl(K)@14	[107]	94	109	missed K-A@14	0.000876463	1666.84	556.619	1666.83	556.619	3	21	1.1.1.3170.2	27.6295	40897	27.8239
NGO0581	putative 30S ribosomal protein S6 569360:569725 forward MW:13861	99	HAVTEASPMLGGEKAK	TEASPMLGGEKAKNLLVGAAE	Oxidation(M)@9; Acetyl(K)@14	[107]	94	109	missed K-A@14	0.00226798	1682.83	561.951	1682.83	561.951	3	19	1.1.1.4556.8	1	26.1493	3439.26	26.3393
NGO0581	putative 30S ribosomal protein S6 569360:569725 forward MW:13861	99	HAVTEASPMLGGEKAK	TEASPMLGGEKAKNLLVGAAE	Oxidation(M)@9; Acetyl(K)@14	[107]	94	109	missed K-A@14	0.0012342	1682.83	561.951	1682.83	561.951	3	15	1.1.1.4710.5	1	26.2666	812.412	26.4014
NGO0581	putative 30S ribosomal protein S6 569360:569725 forward MW:13861	99	HAVTEASPMLGGEKAK	ASPMLGGEKAKNLLVGAAEEA	Acetyl(K)@16	[109]	94	109	missed K-A@14	-0.000174902	1666.83	556.619	1666.83	556.619	3	15	1.1.1.2661.8	27.6626	17593	27.827
NGO0581	putative 30S ribosomal protein S6 569360:569725 forward MW:13861	99	TKHAVTEASPMLGGEKAK	ASPMLGGEKAKNLLVGAAEEA	Acetyl(K)@18	[109]	92	109	missed K-H@2; missed K-A@16	0.00164899	1895.98	633	1895.98	633	3	18	1.1.1.2304.9	25.9943	10309	26.0728		NGO0581,
NGO0581	putative 30S ribosomal protein S6 569360:569725 forward MW:13861	99	TKHAVTEASPMLGGEKAK	ASPMLGGEKAKNLLVGAAEEA, ..	Acetyl(K)@18	[109]	92	109	missed K-H@2; missed K-A@16	-0.00271391	1895.97	632.999	1895.98	633	3	16	1.1.1.2465.4	26.0781	1714	26.0533
NGO0581	putative 30S ribosomal protein S6 569360:569725 forward MW:13861	99	TKHAVTEASPMLGGEKAK	ASPMLGGEKAKNLLVGAAEEA	Acetyl(K)@18	[109]	92	109	missed K-H@2; missed K-A@16	0.00206142	1895.98	633	1895.98	633	3	18	1.1.1.3081.4	24.4835	3729	24.5266
NGO0581	putative 30S ribosomal protein S6 569360:569725 forward MW:13861	99	TKHAVTEASPMLGGEKAK	ASPMLGGEKAKNLLVGAAEEA	Acetyl(K)@18	[109]	92	109	missed K-H@2; missed K-A@16	0.000760856	1895.98	475.002	1895.98	475.002	4	12	1.1.1.2575.6	24.4541	1883	24.4309
NGO0581	putative 30S ribosomal protein S6 569360:569725 forward MW:13861	99	AKNLLVGAAEEAAAQ	ASPMLGGEKAKNLLVGAAEEA, ..	Acetyl(K)@2	[109]	108	122	missed K-N@2	-0.00453396	1496.78	749.397	1496.78	749.399	2	12	1.1.1.3105.5	50.1976	1197	50.1798
NGO0581	putative 30S ribosomal protein S6 569360:569725 forward MW:13861	99	YKTMITEANGKIHR	EQVPAMVERYKTMITEANGKI, YKTMITEANGKIHRLEDWGRR	Acetyl(K)@2; Acetyl(K)@11	[26, 35]	25	38	missed K-T@2; missed K-I@11	0.0020927	1744.9	582.639	1744.89	582.638	3	10	1.1.1.2577.11	36.2125	3602	36.1964		NGO0581,
NGO0581	putative 30S ribosomal protein S6 569360:569725 forward MW:13861	99	YKTMITEANGKIHR	EQVPAMVERYKTMITEANGKI,YKTMITEANGKIHRLEDWGRR	Acetyl(K)@2; Acetyl(K)@11	[26, 35]	25	38	missed K-T@2; missed K-I@11	0.000368985	1744.89	582.638	1744.89	582.638	3	15	1.1.1.3384.7	35.6909	3613	35.7407
NGO0581	putative 30S ribosomal protein S6 569360:569725 forward MW:13861	99	YKTMITEANGK	EQVPAMVERYKTMITEANGKI, ..	Acetyl(K)@2	[26]	25	35	missed K-T@2	-0.0010002	1296.64	649.326	1296.64	649.326	2	12	2.1.1.2701.11	31.2912	4999	31.2965
NGO0581	putative 30S ribosomal protein S6 569360:569725 forward MW:13861	99	YKTMITEANGK	EQVPAMVERYKTMITEANGKI	Acetyl(K)@2; Oxidation(M)@4	[26]	25	35	missed K-T@2	-0.000405718	1312.63	657.324	1312.63	657.324	2	15	1.1.1.2321.8	26.623	19676	26.7401		NGO0581,
NGO0581	putative 30S ribosomal protein S6 569360:569725 forward MW:13861	99	YKTMITEANGK	EQVPAMVERYKTMITEANGKI	Acetyl(K)@2; Oxidation(M)@4	[26]	25	35	missed K-T@2	-0.000826704	1312.63	657.323	1312.63	657.324	2	14	1.1.1.3106.5	25.2055	4823	25.2868
NGO0581	putative 30S ribosomal protein S6 569360:569725 forward MW:13861	99	YKTMITEANGK	EQVPAMVERYKTMITEANGKI	Acetyl(K)@2; Oxidation(M)@4	[26]	25	35	missed K-T@2	-0.00135035	1312.63	657.323	1312.63	657.324	2	13	1.1.1.2595.3	25.2225	796	25.1898
NGO0581	putative 30S ribosomal protein S6 569360:569725 forward MW:13861	99	YKTMITEANGK	EQVPAMVERYKTMITEANGKI	Acetyl(K)@2; Oxidation(M)@4	[26]	25	35	missed K-T@2	-0.00125825	1312.63	657.323	1312.63	657.324	2	16	1.1.1.4699.4	1	25.6618	960.539	25.7799
NGO0581	putative 30S ribosomal protein S6 569360:569725 forward MW:13861	99	TMITEANGKIHR	YKTMITEANGKIHRLEDWGRR	Acetyl(K)@9	[35]	27	38	missed K-I@9	-0.000491805	1411.72	706.869	1411.72	706.869	2	13	1.1.1.4827.22	1	32.9167	168.645	32.9318
NGO0581	putative 30S ribosomal protein S6 569360:569725 forward MW:13861	99	TMITEANGKIHR	YKTMITEANGKIHRLEDWGRR	Oxidation(M)@2; Acetyl(K)@9	[35]	27	38	missed K-I@9	0.000255453	1427.72	476.914	1427.72	476.914	3	15	1.1.1.4561.3	1	26.4075	851.052	26.4526
NGO0581	putative 30S ribosomal protein S6 569360:569725 forward MW:13861	99	QLAYPINKIHKAH	GRRQLAYPINKIHKAHYVLMN, QLAYPINKIHKAHYVLMNIET	Acetyl(K)@8; Acetyl(K)@11	[53, 56]	46	58	cleaved H-Y@C-term; missed K-I@8; missed K-A@11	-0.020521	1615.86	539.628	1615.88	539.635	3	13	2.1.1.4800.11	1	41.5116	1557.56	41.4342
NGO0581	putative 30S ribosomal protein S6 569360:569725 forward MW:13861	99	QLAYPINKIHK	GRRQLAYPINKIHKAHYVLMN	Acetyl(K)@8	[53]	46	56	missed K-I@8	-0.000242251	1365.78	683.896	1365.78	683.896	2	17	1.1.1.4773.14	1	38.5363	23311.5	38.6149
NGO0581	putative 30S ribosomal protein S6 569360:569725 forward MW:13861	99	RQLAYPINKIHK	GRRQLAYPINKIHKAHYVLMN	Acetyl(K)@9	[53]	45	56	missed R-Q@1; missed K-I@9	-0.000265141	1521.88	508.3	1521.88	508.3	3	16	1.1.1.4700.14	1	34.3355	2229.27	34.2541
NGO0581	putative 30S ribosomal protein S6 569360:569725 forward MW:13861	99	RQLAYPINKIHK	GRRQLAYPINKIHKAHYVLMN	Acetyl(K)@9	[53]	45	56	missed R-Q@1; missed K-I@9	-0.00352412	1521.87	508.299	1521.88	508.3	3	17	1.1.1.4849.2	1	34.1358	8985.53	33.9586
[truncated: 5,111 more rows]
