# Supplementary material for: Identification and characterization of AckA-dependent protein acetylation in Neisseria gonorrhoeae
Source: PLoS One. 2017 Jun 27;12(6):e0179621. doi: 10.1371/journal.pone.0179621 (PMC5487020; doi:10.1371/journal.pone.0179621)
Supplement: S3 Table — (XLSX) [file pone.0179621.s003.xlsx]

## Sheet: MasterList_AcSites_AllSites_WT_
S3 Table. All lysine acetylation sites and their corresponding motifs for all unique sites detected in all replicates.
Accession #	Protein Name	Motif	Acetyl Site	AckA	WT
NGO0001	putative chromosomal replication protein (DnaA) 159:1715 forward MW:58058	HSDDYIRSFMKAVRNNTYDVF	262	no	yes
NGO0001	putative chromosomal replication protein (DnaA) 159:1715 forward MW:58058	AVRNNTYDVFKQQYKQYDLLI	273	yes	yes
NGO0002	putative DNA polymerase III, beta subunit (DnaN) 1795:2895 forward MW:40869	DDPIQIELLDKQVRFQCNGTT	222	yes	no
NGO0002	putative DNA polymerase III, beta subunit (DnaN) 1795:2895 forward MW:40869	FQCNGTTIVSKVIDGKFPDFN	236	yes	no
NGO0002	putative DNA polymerase III, beta subunit (DnaN) 1795:2895 forward MW:40869	TTIVSKVIDGKFPDFNRVIPL	241	yes	no
NGO0002	putative DNA polymerase III, beta subunit (DnaN) 1795:2895 forward MW:40869	FNRVIPLDNDKIFVLSRAELL	255	no	yes
NGO0002	putative DNA polymerase III, beta subunit (DnaN) 1795:2895 forward MW:40869	LERVSILANEKFRGARLFLQP	278	yes	yes
NGO0006	putative leucyl-tRNA synthetase 6500:9133 forward MW:98282	EQWLFTKLFEKGIVYRKNGTV	148	yes	no
NGO0006	putative leucyl-tRNA synthetase 6500:9133 forward MW:98282	HDERDFEFAAKYNLPKKQVIA	362	yes	no
NGO0006	putative leucyl-tRNA synthetase 6500:9133 forward MW:98282	RLWRTVYEYLKQGGAVKAFAG	699	yes	yes
NGO0017	putative triosephosphate isomerase 14441:15211 reverse MW:28293	HSERSLYFGEKNEIQRRKMEN	115	yes	yes
NGO0017	putative triosephosphate isomerase 14441:15211 reverse MW:28293	QIADMHAFIYKEILSLCGSDV	198	yes	no
NGO0019	putative protein-L-isoaspartate O-methyltransferase (PimT) 16000:16653 forward MW:24082	XXXXXXMDFEKARFNMVEQQI	5	yes	yes
NGO0019	putative protein-L-isoaspartate O-methyltransferase (PimT) 16000:16653 forward MW:24082	ITRRGDVFEEKVLFDTLVAHL	195	yes	no
NGO0019	putative protein-L-isoaspartate O-methyltransferase (PimT) 16000:16653 forward MW:24082	FDTLVAHLDDKDAHPFDSFNF	208	yes	yes
NGO0020	conserved hypothetical protein 16737:17057 forward MW:11998	DIVQLPSAALKAWMDEGRMFC	12	yes	yes
NGO0029	putative orotate phosphoribosyltransferase (PyrE) 26312:26950 reverse MW:23268	XMTDFRQDFLKFSLAQNVLKF	10	yes	yes
NGO0029	putative orotate phosphoribosyltransferase (PyrE) 26312:26950 reverse MW:23268	LKFSLAQNVLKFGEFTTKAGR	19	yes	yes
NGO0029	putative orotate phosphoribosyltransferase (PyrE) 26312:26950 reverse MW:23268	NVLKFGEFTTKAGRRSPYFFN	26	yes	no
NGO0029	putative orotate phosphoribosyltransferase (PyrE) 26312:26950 reverse MW:23268	FNAGLFNDGASTLQLAKFYAQ	45	no	yes
NGO0029	putative orotate phosphoribosyltransferase (PyrE) 26312:26950 reverse MW:23268	AAATAMMLAEKGVNVPFAYNR	88	yes	no
NGO0029	putative orotate phosphoribosyltransferase (PyrE) 26312:26950 reverse MW:23268	SAGTSVRESIKLIEAEGATPA	137	yes	no
NGO0031	putative acetyltransferase 27746:28183 reverse MW:16069	SPSEQVFLAEKDGRIAAFIVW	47	yes	yes
NGO0033	conserved hypothetical protein 28999:29853 reverse MW:30552	ADALTAPLDHKDKGLKSLTLE	55	no	yes
NGO0033	conserved hypothetical protein 28999:29853 reverse MW:30552	ALTAPLDHKDKGLKSLTLEAS	57	yes	yes
NGO0034	putative fructose-bisphosphate aldolase (Alf) 29995:31056 reverse MW:38313	TSVEDAVRFVKDTGVDALAIA	183	no	yes
NGO0034	putative fructose-bisphosphate aldolase (Alf) 29995:31056 reverse MW:38313	TGDVLRIDRIKEIHQALPNTH	218	yes	yes
NGO0034	putative fructose-bisphosphate aldolase (Alf) 29995:31056 reverse MW:38313	VPVEEIVEGIKHGVRKVNIDT	268	yes	no
NGO0034	putative fructose-bisphosphate aldolase (Alf) 29995:31056 reverse MW:38313	SDFDPRKYLGKTIEAMKQICL	307	no	yes
NGO0034	putative fructose-bisphosphate aldolase (Alf) 29995:31056 reverse MW:38313	KYLGKTIEAMKQICLDRYLAF	313	yes	no
NGO0034	putative fructose-bisphosphate aldolase (Alf) 29995:31056 reverse MW:38313	LAFGCEGQAGKIKPVSLEKMA	331	yes	no
NGO0034	putative fructose-bisphosphate aldolase (Alf) 29995:31056 reverse MW:38313	FGCEGQAGKIKPVSLEKMASR	333	yes	yes
NGO0034	putative fructose-bisphosphate aldolase (Alf) 29995:31056 reverse MW:38313	AGKIKPVSLEKMASRYAKGEL	339	yes	yes
NGO0034	putative fructose-bisphosphate aldolase (Alf) 29995:31056 reverse MW:38313	SLEKMASRYAKGELNQIVKXX	346	yes	yes
NGO0034	putative fructose-bisphosphate aldolase (Alf) 29995:31056 reverse MW:38313	YAKGELNQIVKXXXXXXXXXX	354	yes	yes
NGO0036	putative 1-deoxyxylulose-5-phosphate synthase (Dxp) 32252:34162 forward MW:68812	GYKLAENDPVKYHAVANLPKE	303	no	yes
NGO0037	conserved hypothetical protein 34415:35740 reverse MW:49652	TCSVREKAQEKVFSDLGRVRP	58	no	yes
NGO0037	conserved hypothetical protein 34415:35740 reverse MW:49652	QRCLVEGISKKDPDQLQARTV	395	yes	no
NGO0040	putative glutamate-1-semialdehyde aminotransferase (Gsa) 36524:37801 forward MW:45010	NLVRPTEAFVKALRGLTEKHG	221	no	yes
NGO0040	putative glutamate-1-semialdehyde aminotransferase (Gsa) 36524:37801 forward MW:45010	DMARSNIDAFKRFFHGMLDRG	378	yes	yes
NGO0042	putative oligo ribonuclease 39113:39673 reverse MW:21742	HYRNLDVSTLKELAKRWNPPI	137	yes	yes
NGO0042	putative oligo ribonuclease 39113:39673 reverse MW:21742	AKSVVKRGSHKALDDILESIE	158	yes	no
NGO0043	putative ribosomal protein L11 methyltransferase 39694:40578 reverse MW:31878	GSHPTTRLCLKWLDTQLKNGE	155	yes	yes
NGO0044	acetyl-CoA carboxylase, biotin carboxylase (AccC) 40685:42043 reverse MW:49643	ALPDDDAEILKIADKVGYPVI	147	yes	no
NGO0044	acetyl-CoA carboxylase, biotin carboxylase (AccC) 40685:42043 reverse MW:49643	DDAEILKIADKVGYPVIIKAS	151	yes	no
NGO0044	acetyl-CoA carboxylase, biotin carboxylase (AccC) 40685:42043 reverse MW:49643	RIASGLPLQYKQKDIKIEGHA	324	yes	no
NGO0044	acetyl-CoA carboxylase, biotin carboxylase (AccC) 40685:42043 reverse MW:49643	ASGLPLQYKQKDIKIEGHAFE	326	yes	yes
NGO0044	acetyl-CoA carboxylase, biotin carboxylase (AccC) 40685:42043 reverse MW:49643	LPLQYKQKDIKIEGHAFECRI	329	yes	yes
NGO0045	putative biotin carboxyl carrier protein (BccP) 42160:42618 reverse MW:15795	XXXMDLRKLKKLIDLVEESGI	8	yes	no
NGO0047	putative s-adenosyl methionine:tRNA ribosyltransferase-isomerase (QueA) 42974:44011 forward MW:38151	ESAARATGYLKDGQGDTDIFI	269	yes	no
NGO0048	carbamoyl phosphate synthase large subunit (CarB) 44218:47430 reverse MW:117487	VTKIPRFAFEKFPAADDRLTT	366	yes	yes
NGO0048	carbamoyl phosphate synthase large subunit (CarB) 44218:47430 reverse MW:117487	RLAQLLNVSEKEVREHRYALK	506	yes	yes
NGO0048	carbamoyl phosphate synthase large subunit (CarB) 44218:47430 reverse MW:117487	KEVREHRYALKLHPVYKRVDT	516	yes	yes
NGO0048	carbamoyl phosphate synthase large subunit (CarB) 44218:47430 reverse MW:117487	DAAEDRERFQKVLNDLGLRQP	674	yes	yes
NGO0048	carbamoyl phosphate synthase large subunit (CarB) 44218:47430 reverse MW:117487	GISLKEQGVEKEVVPDFYAVK	875	no	yes
NGO0048	carbamoyl phosphate synthase large subunit (CarB) 44218:47430 reverse MW:117487	KEVVPDFYAVKEAVFPFIKFP	885	yes	yes
NGO0048	carbamoyl phosphate synthase large subunit (CarB) 44218:47430 reverse MW:117487	EDKERVIKTAKNFQALGYGIC	956	yes	yes
NGO0048	carbamoyl phosphate synthase large subunit (CarB) 44218:47430 reverse MW:117487	AGGEAMSEGAKSRDYLGVYSV	1050	yes	yes
NGO0053	carbamoylphosphate synthase small subunit (CarA) 50527:51657 reverse MW:40622	ELGKGFVTPDKQPYHVVAYDF	186	yes	yes
NGO0053	carbamoylphosphate synthase small subunit (CarA) 50527:51657 reverse MW:40622	TLPANARITHKSLFDNTLQGI	327	yes	no
NGO0053	carbamoylphosphate synthase small subunit (CarA) 50527:51657 reverse MW:40622	NTLQGIELTDKPVFCFQGHPE	342	yes	no
NGO0053	carbamoylphosphate synthase small subunit (CarA) 50527:51657 reverse MW:40622	YLFDKFIGNMKAAKQAXXXXX	372	no	yes
NGO0055	pilus-associated protein (PilC1) 52530:55670 reverse MW:115039	TVCPNGYVYDKPVNVRYLDEK	970	yes	no
NGO0056	putative atpase (Mrp) 57125:58201 reverse MW:38138	PNTARTLGGEKAVRSVGQRSD	26	yes	no
NGO0056	putative atpase (Mrp) 57125:58201 reverse MW:38138	KGKDFSSRFPKIVVEXXXXXX	355	yes	no
NGO0058	putative MarR-family transcriptional regulator 59488:59862 forward MW:14354	SLTGILTRLEKAGLVVRLKPS	55	yes	yes
NGO0058	putative MarR-family transcriptional regulator 59488:59862 forward MW:14354	PSNDQRRVYLKLTSEGEKLYE	74	yes	yes
NGO0058	putative MarR-family transcriptional regulator 59488:59862 forward MW:14354	DAIEEVLGREKMLLLKDLLAE	105	no	yes
NGO0058	putative MarR-family transcriptional regulator 59488:59862 forward MW:14354	VLGREKMLLLKDLLAELAKIE	110	yes	yes
NGO0058	putative MarR-family transcriptional regulator 59488:59862 forward MW:14354	LLKDLLAELAKIEDALNSXXX	118	yes	yes
NGO0062	putative formate--tetrahydrofolate ligase (Fths) 61831:63504 forward MW:59140	XXXXXXXMSFKTDAETAQSST	4	yes	no
NGO0062	putative formate--tetrahydrofolate ligase (Fths) 61831:63504 forward MW:59140	KAKINPAEAFKLPQKQGRLIL	49	yes	yes
NGO0062	putative formate--tetrahydrofolate ligase (Fths) 61831:63504 forward MW:59140	GLADALRHIGKDSVIALREPS	88	yes	yes
NGO0062	putative formate--tetrahydrofolate ligase (Fths) 61831:63504 forward MW:59140	SEVMAVFCLAKDISDLKERFG	211	no	yes
NGO0062	putative formate--tetrahydrofolate ligase (Fths) 61831:63504 forward MW:59140	RFGNILVAYAKDGSPVYAKDL	229	yes	yes
NGO0062	putative formate--tetrahydrofolate ligase (Fths) 61831:63504 forward MW:59140	CDIKCRLAGLKPDAAVVVATV	322	yes	no
NGO0062	putative formate--tetrahydrofolate ligase (Fths) 61831:63504 forward MW:59140	KTQYSLSDNAKLLGCPEGFRI	500	yes	yes
NGO0062	putative formate--tetrahydrofolate ligase (Fths) 61831:63504 forward MW:59140	PGLPKVPAAEKIDVDEHGVIH	545	yes	no
NGO0063	putative GTP-binding protein 63621:64709 forward MW:39300	VPDPRMAELAKIVNPQKMQPA	56	yes	yes
NGO0063	putative GTP-binding protein 63621:64709 forward MW:39300	GLDAEERALLKPLFLLTAKPA	192	yes	yes
NGO0066	putative tyrosyl-tRNA synthase (TyrRS) 66922:68214 forward MW:47182	ATGMIGDPSFKAAERSLNSAE	82	yes	yes
NGO0066	putative tyrosyl-tRNA synthase (TyrRS) 66922:68214 forward MW:47182	LPLVTKSDGTKFGKTEGGAVW	231	yes	yes
NGO0066	putative tyrosyl-tRNA synthase (TyrRS) 66922:68214 forward MW:47182	VTKSDGTKFGKTEGGAVWLNA	234	yes	no
NGO0066	putative tyrosyl-tRNA synthase (TyrRS) 66922:68214 forward MW:47182	WLKVADADVYKFLKYFTFLSI	266	yes	yes
NGO0069	putative isoleucyl-tRNA synthetase 71315:74101 forward MW:104225	ELYNPVNAEGKYISETPRVAG	360	no	yes
NGO0072	putative penicillin tolerance protein (LytB) 77089:78054 forward MW:35141	ARFPNIRNPHKEDICYATTNR	194	yes	yes
NGO0083	pilin glycosylation protein (PglD) 88904:90811 reverse MW:70705	MDGKISIGTLKKISVSDLLGR	253	yes	no
NGO0083	pilin glycosylation protein (PglD) 88904:90811 reverse MW:70705	DGKISIGTLKKISVSDLLGRD	254	yes	no
NGO0084	pilin glycosylation protein (PglC) 90862:92034 reverse MW:43315	HVGAWSFCQDKIITTGGEGGM	185	yes	no
NGO0089	putative diaminohydroxyphosphoribosylaminopyrimidine deaminase 97259:98365 reverse MW:40059	PVAGKGLVLLKAAGIKTECGL	119	yes	no
NGO0089	putative diaminohydroxyphosphoribosylaminopyrimidine deaminase 97259:98365 reverse MW:40059	GLVLLKAAGIKTECGLLENKA	124	yes	yes
NGO0089	putative diaminohydroxyphosphoribosylaminopyrimidine deaminase 97259:98365 reverse MW:40059	IKTECGLLENKARELNRGFLS	133	yes	no
NGO0089	putative diaminohydroxyphosphoribosylaminopyrimidine deaminase 97259:98365 reverse MW:40059	YRSPKILGGGKDLFSLPENRA	328	yes	no
NGO0092	putative 3-dehydroquinate synthase (AroB) 100462:101538 reverse MW:38581	GLLPQAGSLLKPHLGKRAAII	30	yes	no
NGO0092	putative 3-dehydroquinate synthase (AroB) 100462:101538 reverse MW:38581	GKTAINHPLGKNMIGAFYQPQ	151	yes	yes
NGO0092	putative 3-dehydroquinate synthase (AroB) 100462:101538 reverse MW:38581	LAARLSEQLGKTSAADTARLA	284	no	yes
NGO0092	putative 3-dehydroquinate synthase (AroB) 100462:101538 reverse MW:38581	KWLAHMSHDKKVSGGIMRFIG	323	yes	no
NGO0093	putative shikimate kinase (AroK) 101621:102130 reverse MW:18980	NCRETVQTLLKRLSRXXXXXX	166	yes	no
NGO0094	pilus secretion protein (PilQ) 103401:105569 reverse MW:77951	SSLPNKQKIVKVSFDKEIVNP	43	no	yes
NGO0094	pilus secretion protein (PilQ) 103401:105569 reverse MW:77951	KQKIVKVSFDKEIVNPTGFVT	48	yes	no
NGO0094	pilus secretion protein (PilQ) 103401:105569 reverse MW:77951	LESGGVNNAPKTFTGRKISLD	295	yes	no
NGO0094	pilus secretion protein (PilQ) 103401:105569 reverse MW:77951	GALYSQNFQLKYKNVEEFRSI	403	yes	no
NGO0094	pilus secretion protein (PilQ) 103401:105569 reverse MW:77951	LYSQNFQLKYKNVEEFRSILR	405	yes	yes
NGO0094	pilus secretion protein (PilQ) 103401:105569 reverse MW:77951	GDIPVIGNLFKTRGKKTDRRE	694	yes	no
NGO0098	putative pilus assembly protein(PilM) 107404:108516 reverse MW:41311	RLFKSLKNPKKTDAKLPKKSS	12	yes	no
NGO0098	putative pilus assembly protein(PilM) 107404:108516 reverse MW:41311	SLKNPKKTDAKLPKKSSGLNN	16	yes	no
NGO0098	putative pilus assembly protein(PilM) 107404:108516 reverse MW:41311	GRSLNQIQLEKYVIAKLPKNI	56	yes	yes
NGO0098	putative pilus assembly protein(PilM) 107404:108516 reverse MW:41311	QIQLEKYVIAKLPKNIIQGNK	61	no	yes
NGO0098	putative pilus assembly protein(PilM) 107404:108516 reverse MW:41311	LEKYVIAKLPKNIIQGNKVQN	64	no	yes
NGO0098	putative pilus assembly protein(PilM) 107404:108516 reverse MW:41311	LVTYLQQAYAKLGTSCKNIVA	88	yes	yes
NGO0098	putative pilus assembly protein(PilM) 107404:108516 reverse MW:41311	TQTADDMTDIKHILLTGEAVR	307	yes	no
NGO0098	putative pilus assembly protein(PilM) 107404:108516 reverse MW:41311	HPARYFANDLKTDEQQFELDA	347	yes	yes
NGO0100	putative GTPase 111187:111819 reverse MW:23828	XMPMNLFQNAKFFTTVNHLKD	10	yes	no
NGO0100	putative GTPase 111187:111819 reverse MW:23828	AKFFTTVNHLKDLPDTPLEIA	19	yes	yes
NGO0100	putative GTPase 111187:111819 reverse MW:23828	TNHVRLAYVSKTPGRTQHINF	56	yes	no
NGO0100	putative GTPase 111187:111819 reverse MW:23828	PVHILLSKADKLSKNEQIKTL	148	yes	no
NGO0100	putative GTPase 111187:111819 reverse MW:23828	ILLSKADKLSKNEQIKTLSQV	151	yes	no
NGO0100	putative GTPase 111187:111819 reverse MW:23828	ADKLSKNEQIKTLSQVKKLLK	156	yes	no
NGO0100	putative GTPase 111187:111819 reverse MW:23828	EQIKTLSQVKKLLKPYSDRQN	163	yes	no
NGO0100	putative GTPase 111187:111819 reverse MW:23828	KTLSQVKKLLKPYSDRQNISV	166	yes	yes
NGO0101	putative cytochrome precursor 112020:112640 forward MW:22017	AYIVEQMNAYKSGQRKNTIME	175	yes	no
NGO0101	putative cytochrome precursor 112020:112640 forward MW:22017	IANRMSEEDLKAVANFIQGLR	197	yes	no
NGO0106	putative S-adenosyl methionine synthetase (MetK) 118490:119683 forward MW:42995	ILDAILAQDPKARVAAETLVN	46	yes	yes
NGO0106	putative S-adenosyl methionine synthetase (MetK) 118490:119683 forward MW:42995	LPPELLTDETKYLINPTGRFV	235	yes	yes
NGO0108	conserved hypothetical protein 121405:121887 forward MW:17861	ENNRTIPACLKNAVDIGSKPN	66	yes	yes
NGO0108	conserved hypothetical protein 121405:121887 forward MW:17861	CLKNAVDIGSKPNADVAWKNK	74	yes	yes
NGO0108	conserved hypothetical protein 121405:121887 forward MW:17861	GSKPNADVAWKNKPAGIISHS	82	yes	no
NGO0108	conserved hypothetical protein 121405:121887 forward MW:17861	KPNADVAWKNKPAGIISHSVG	84	yes	no
NGO0108	conserved hypothetical protein 121405:121887 forward MW:17861	PAGIISHSVGKMGGYSSQKNL	95	yes	no
NGO0108	conserved hypothetical protein 121405:121887 forward MW:17861	VGKMGGYSSQKNLRLALSYFD	103	yes	no
NGO0108	conserved hypothetical protein 121405:121887 forward MW:17861	NSPTLFDENGKLIDSARDFVQ	136	yes	no
NGO0116	putative protein-export protein (SecB) 127825:128265 forward MW:16333	PVFSIERLYVKDLSLEVPHAP	17	yes	no
NGO0131	putative 6-pyruvoyl-tetrahydropterin synthase 140790:141209 forward MW:15749	DGMVMDFTDLKAIVKQHITDP	57	yes	no
NGO0132	conserved hypothetical protein 141478:142482 forward MW:36755	PKACYAAKYEKSCIETADEVR	256	yes	no
NGO0144	conserved hypothetical protein 152043:152864 reverse MW:31062	MITRSRMNVLKENDSIERITA	74	no	yes
NGO0144	conserved hypothetical protein 152043:152864 reverse MW:31062	HSRFPVIGEDKDEVLGILHAK	101	yes	no
NGO0144	conserved hypothetical protein 152043:152864 reverse MW:31062	KDEVLGILHAKDLLKYMFNPE	111	yes	yes
NGO0144	conserved hypothetical protein 152043:152864 reverse MW:31062	LGILHAKDLLKYMFNPEQFHL	115	yes	no
NGO0144	conserved hypothetical protein 152043:152864 reverse MW:31062	PEGKSLTALLKEFREQRNHMA	146	yes	no
NGO0146	putative porphobilinogen deaminase 153500:154432 forward MW:33613	RESLLAMWQAKHIQGRLKALY	21	yes	yes
NGO0146	putative porphobilinogen deaminase 153500:154432 forward MW:33613	LDRTLSKVGGKGLFVKELEQS	59	yes	no
NGO0146	putative porphobilinogen deaminase 153500:154432 forward MW:33613	SKVGGKGLFVKELEQSLQDGR	64	yes	yes
NGO0146	putative porphobilinogen deaminase 153500:154432 forward MW:33613	LRGNVQTRLSKLDNGEYDAII	158	yes	no
NGO0149	putative ATP-dependent RNA helicase 157765:159135 reverse MW:50873	QIDQNVQGYIKNLPLRHTVLF	104	yes	yes
NGO0156	conserved hypothetical protein 163144:163935 forward MW:30500	DGDFGDSRDFKWNNYISRYHQ	143	no	yes
NGO0156	conserved hypothetical protein 163144:163935 forward MW:30500	FPGKLGMDGSKVWEAFHAGRL	192	yes	yes
NGO0156	conserved hypothetical protein 163144:163935 forward MW:30500	FDADEYEMEIKRIRNYLSAQT	240	yes	no
NGO0158	putative aminopeptidase N 164163:166763 forward MW:97517	XXMSKTVRYLKDYQTPAYRIL	9	yes	yes
NGO0158	putative aminopeptidase N 164163:166763 forward MW:97517	GEPLVLDGSAKLLSVKINGAA	56	yes	yes
NGO0158	putative aminopeptidase N 164163:166763 forward MW:97517	ENKGLNIFNTKFVLADSRTAT	270	yes	no
NGO0158	putative aminopeptidase N 164163:166763 forward MW:97517	KHEKLLAAVEKVISDDLLDNA	596	yes	yes
NGO0158	putative aminopeptidase N 164163:166763 forward MW:97517	DPAHIETVAEKYGEMAQNMTH	700	yes	no
NGO0158	putative aminopeptidase N 164163:166763 forward MW:97517	KLEPHRKNLVKQELQCIRAQE	842	no	yes
NGO0171	putative 50S ribosomal protein L19 174157:174519 reverse MW:13768	TFQLYSPTVEKIEVKRRGDVR	85	yes	yes
NGO0171	putative 50S ribosomal protein L19 174157:174519 reverse MW:13768	YSPTVEKIEVKRRGDVRRAKL	89	yes	yes
NGO0171	putative 50S ribosomal protein L19 174157:174519 reverse MW:13768	VKRRGDVRRAKLYYLRGLTGK	98	yes	no
NGO0171	putative 50S ribosomal protein L19 174157:174519 reverse MW:13768	KLYYLRGLTGKAARIKEKLPA	108	yes	no
NGO0171	putative 50S ribosomal protein L19 174157:174519 reverse MW:13768	RGLTGKAARIKEKLPARKGXX	113	yes	no
NGO0171	putative 50S ribosomal protein L19 174157:174519 reverse MW:13768	LTGKAARIKEKLPARKGXXXX	115	yes	no
NGO0173	putative 16S rRNA processing protein (RimM) 175286:175792 reverse MW:18756	TQNRVAMGYIKGVFGIKGWLK	14	yes	no
NGO0173	putative 16S rRNA processing protein (RimM) 175286:175792 reverse MW:18756	MGYIKGVFGIKGWLKIAANTE	20	yes	no
NGO0173	putative 16S rRNA processing protein (RimM) 175286:175792 reverse MW:18756	LLDYPEWHLAKDGKTVSVTLE	45	yes	no
NGO0174	putative ribosomal protein S16 175811:176053 reverse MW:9319	VVIRLARGGSKHRPFYNVIVT	12	yes	yes
NGO0174	putative ribosomal protein S16 175811:176053 reverse MW:9319	VGFYNPVANEKQERVRLNADR	46	yes	yes
NGO0174	putative ribosomal protein S16 175811:176053 reverse MW:9319	QGAQVSDSVAKLIKEQKAVXX	73	yes	yes
NGO0174	putative ribosomal protein S16 175811:176053 reverse MW:9319	QVSDSVAKLIKEQKAVXXXXX	76	yes	yes
NGO0174	putative ribosomal protein S16 175811:176053 reverse MW:9319	DSVAKLIKEQKAVXXXXXXXX	79	yes	yes
NGO0177	putative two-component system transcriptional response regulator 180061:180735 reverse MW:24779	MPKMNGLDVLKNVRARSTVPI	65	yes	no
NGO0177	putative two-component system transcriptional response regulator 180061:180735 reverse MW:24779	LEMGADDYVPKPCTPRELLAR	101	yes	no
NGO0177	putative two-component system transcriptional response regulator 180061:180735 reverse MW:24779	SVSDVVLYPAKRQASVKDMPL	143	yes	no
NGO0177	putative two-component system transcriptional response regulator 180061:180735 reverse MW:24779	LMRHAGQVVSKETLSVEALDR	176	yes	yes
NGO0177	putative two-component system transcriptional response regulator 180061:180735 reverse MW:24779	ETLSVEALDRKLAKFDRSIDV	187	yes	no
NGO0177	putative two-component system transcriptional response regulator 180061:180735 reverse MW:24779	SVEALDRKLAKFDRSIDVHIS	190	yes	no
NGO0177	putative two-component system transcriptional response regulator 180061:180735 reverse MW:24779	TVRGLGYLFVKNXXXXXXXXX	224	yes	yes
NGO0183	sec-independent protein translocase (TatA) 185219:185419 reverse MW:7404	KDLGGAVHDFKQGLNEGTDGK	40	no	yes
NGO0184	putative histidine triad-family protein (HitA) 185469:185789 reverse MW:11611	XXXMDNCIFCKIAAKEIPAQT	8	yes	yes
NGO0184	putative histidine triad-family protein (HitA) 185469:185789 reverse MW:11611	VYEDGEMVCFKDINPAAPLHL	29	yes	yes
NGO0184	putative histidine triad-family protein (HitA) 185469:185789 reverse MW:11611	KMMLKVPEIAKASGLTDGFKT	73	yes	yes
NGO0184	putative histidine triad-family protein (HitA) 185469:185789 reverse MW:11611	AKASGLTDGFKTLINTGKGGG	82	yes	yes
NGO0185	putative phosphoribosyl-ATP cyclohydrolase (HisB) 185866:186186 reverse MW:11925	SAIQQTIIQRKSADPSESYVA	17	yes	no
NGO0185	putative phosphoribosyl-ATP cyclohydrolase (HisB) 185866:186186 reverse MW:11925	SESYVAQLLHKGEDKILKKVI	32	yes	yes
NGO0185	putative phosphoribosyl-ATP cyclohydrolase (HisB) 185866:186186 reverse MW:11925	VAQLLHKGEDKILKKVIEEAG	36	yes	yes
NGO0185	putative phosphoribosyl-ATP cyclohydrolase (HisB) 185866:186186 reverse MW:11925	LLHKGEDKILKKVIEEAGEVL	39	yes	no
NGO0185	putative phosphoribosyl-ATP cyclohydrolase (HisB) 185866:186186 reverse MW:11925	LHKGEDKILKKVIEEAGEVLM	40	yes	yes
NGO0185	putative phosphoribosyl-ATP cyclohydrolase (HisB) 185866:186186 reverse MW:11925	RRQGLSGLAEKAARTESXXXX	101	yes	yes
NGO0186	putative zinc-binding alcohol dehydrogenas 186330:187391 reverse MW:37933	XXMKAARFYNKGDIRIEDIPE	9	yes	yes
NGO0186	putative zinc-binding alcohol dehydrogenas 186330:187391 reverse MW:37933	TGEGSNYHLSKDMNFIGLGGC	116	yes	yes
NGO0186	putative zinc-binding alcohol dehydrogenas 186330:187391 reverse MW:37933	LGGCGGGLSEKIAVKRRWVHP	133	yes	yes
NGO0186	putative zinc-binding alcohol dehydrogenas 186330:187391 reverse MW:37933	GGGLSEKIAVKRRWVHPISDK	137	no	yes
NGO0186	putative zinc-binding alcohol dehydrogenas 186330:187391 reverse MW:37933	KRRWVHPISDKIPLDQAALIE	147	yes	yes
NGO0186	putative zinc-binding alcohol dehydrogenas 186330:187391 reverse MW:37933	GHHAYVRSGAKAGDVALVGGA	172	yes	yes
NGO0186	putative zinc-binding alcohol dehydrogenas 186330:187391 reverse MW:37933	PIGLLLAAVLKAKGIKVIITE	194	yes	no
NGO0186	putative zinc-binding alcohol dehydrogenas 186330:187391 reverse MW:37933	GIKVIITELSKARKDKARESG	207	yes	yes
NGO0186	putative zinc-binding alcohol dehydrogenas 186330:187391 reverse MW:37933	PSEVDVVEEVKKLTNGEGVDV	235	yes	yes
NGO0186	putative zinc-binding alcohol dehydrogenas 186330:187391 reverse MW:37933	SEVDVVEEVKKLTNGEGVDVA	236	yes	yes
NGO0186	putative zinc-binding alcohol dehydrogenas 186330:187391 reverse MW:37933	DVAFECTSVNKVLDTLVEACK	254	no	yes
NGO0186	putative zinc-binding alcohol dehydrogenas 186330:187391 reverse MW:37933	ATVNVHSVVMKELDVRGTIAY	289	no	yes
NGO0186	putative zinc-binding alcohol dehydrogenas 186330:187391 reverse MW:37933	AYCNDHAETIKLVEEGKINLE	308	yes	yes
NGO0186	putative zinc-binding alcohol dehydrogenas 186330:187391 reverse MW:37933	AETIKLVEEGKINLEPFITQR	314	yes	yes
NGO0186	putative zinc-binding alcohol dehydrogenas 186330:187391 reverse MW:37933	NLEPFITQRIKLDKLVSEGFE	326	yes	no
NGO0186	putative zinc-binding alcohol dehydrogenas 186330:187391 reverse MW:37933	PFITQRIKLDKLVSEGFERLI	329	yes	yes
NGO0191	putative 30S ribosomal protein S15 192979:193245 forward MW:10386	XXXMALTVEQKAQIVKDFQRK	8	yes	no
NGO0191	putative 30S ribosomal protein S15 192979:193245 forward MW:10386	LTVEQKAQIVKDFQRKEGDTG	13	yes	yes
NGO0191	putative 30S ribosomal protein S15 192979:193245 forward MW:10386	FRINDLTPHFKANPKDHHSRR	44	yes	yes
NGO0191	putative 30S ribosomal protein S15 192979:193245 forward MW:10386	DLTPHFKANPKDHHSRRGLLK	48	yes	no
NGO0192	putative ABC transporter, ATP-binding protein, polyamine 193358:194647 forward MW:48461	LAGMESPNQGKIILDGQDITK	124	no	yes
NGO0192	putative ABC transporter, ATP-binding protein, polyamine 193358:194647 forward MW:48461	EEMLRLVQMTKFAKRKPHQLS	190	yes	yes
NGO0192	putative ABC transporter, ATP-binding protein, polyamine 193358:194647 forward MW:48461	LRLVQMTKFAKRKPHQLSGGQ	193	no	yes
NGO0192	putative ABC transporter, ATP-binding protein, polyamine 193358:194647 forward MW:48461	LDEPLGALDKKLRQQTQLELV	232	yes	no
NGO0199	transcription termination factor rho (Rho) 200275:201531 reverse MW:47320	NGDHPEVCRHKILFENLTPLF	130	yes	yes
NGO0199	transcription termination factor rho (Rho) 200275:201531 reverse MW:47320	LTPLFPTEQLKLERDLKSEEN	146	yes	yes
NGO0199	transcription termination factor rho (Rho) 200275:201531 reverse MW:47320	TEQLKLERDLKSEENLTGRAI	152	yes	yes
NGO0200	putative phosphoenol pyruvate synthase (PpsA) 201755:204136 reverse MW:87237	LGEMISQLTEKGVRVPGGFAT	37	yes	yes
NGO0200	putative phosphoenol pyruvate synthase (PpsA) 201755:204136 reverse MW:87237	LNERISAALAKLDVEDVSELA	71	yes	yes
NGO0200	putative phosphoenol pyruvate synthase (PpsA) 201755:204136 reverse MW:87237	NDRAISYRVHKGFEHDIVALS	177	yes	yes
NGO0200	putative phosphoenol pyruvate synthase (PpsA) 201755:204136 reverse MW:87237	SKHIKMIFTDKAEAGKSVTNV	270	yes	yes
NGO0200	putative phosphoenol pyruvate synthase (PpsA) 201755:204136 reverse MW:87237	ELAHYALTIEKHYGRPMDIEW	309	yes	no
NGO0200	putative phosphoenol pyruvate synthase (PpsA) 201755:204136 reverse MW:87237	IEWGRDGLDGKLYILQARPET	327	yes	yes
NGO0200	putative phosphoenol pyruvate synthase (PpsA) 201755:204136 reverse MW:87237	NLRRYAINGEKTVLCEGRAIG	357	no	yes
NGO0200	putative phosphoenol pyruvate synthase (PpsA) 201755:204136 reverse MW:87237	IHPKALLEFDKQDDELKAEII	533	yes	yes
NGO0200	putative phosphoenol pyruvate synthase (PpsA) 201755:204136 reverse MW:87237	LEFDKQDDELKAEIIRRIAGY	539	yes	no
NGO0200	putative phosphoenol pyruvate synthase (PpsA) 201755:204136 reverse MW:87237	SFKDCFALECKALKRVRDEMG	628	yes	yes
NGO0202	conserved hypothetical protein 205270:206088 forward MW:30883	LLNQFGNLSFKRHTHPFVDTP	35	yes	yes
NGO0202	conserved hypothetical protein 205270:206088 forward MW:30883	TPEKARAVVEKVNRSRQENGQ	54	yes	yes
NGO0203	putative phosphatase 206180:206887 reverse MW:26085	ITNKPMRFTDKLVPKLGFAVP	134	yes	no
NGO0203	putative phosphatase 206180:206887 reverse MW:26085	TPLDLLECLDKIQPXXXXXXX	233	yes	yes
NGO0206	putative ABC transporter, periplasmic binding protein, polyamine 208983:210116 forward MW:41182	ETLEAKVLTGKSGYDLTAPSI	84	yes	no
NGO0208	conserved hypothetical protein 211238:211765 forward MW:19044	FLKYSAAHYVKLSKQYGMXXX	169	yes	no
NGO0209	putative peptide chain release factor 3 (RF-3) 211939:213531 reverse MW:59506	AGTVKGKKTGKFATSDWMDIE	52	yes	no
NGO0209	putative peptide chain release factor 3 (RF-3) 211939:213531 reverse MW:59506	FATSDWMDIEKQRGISVASSV	63	yes	no
NGO0209	putative peptide chain release factor 3 (RF-3) 211939:213531 reverse MW:59506	DDKKKLAEFEKANAGNLAIDA	485	yes	yes
NGO0210	putative phosphoribosyl-AMP cyclohydrolase 213641:214033 reverse MW:14817	XXXXXXXXMDKNLLEAVKFDE	3	yes	yes
NGO0210	putative phosphoribosyl-AMP cyclohydrolase 213641:214033 reverse MW:14817	NLLEAVKFDEKGLVCAIAQDA	14	no	yes
NGO0211	putative imidazoleglycerol phosphate synthase (HisF) 214067:214831 reverse MW:27058	AKRIIPCLDVKDGRVVKGVNF	14	yes	no
NGO0211	putative imidazoleglycerol phosphate synthase (HisF) 214067:214831 reverse MW:27058	CLDVKDGRVVKGVNFIGLRDA	20	yes	no
NGO0212	putative phosphoribosylformimino-5-aminoimidazole carboxamide ribonucleotide isomerase 214847:215581 reverse MW:25865	XMLLIPAIDLKEGRCVRLKQG	10	yes	yes
NGO0212	putative phosphoribosylformimino-5-aminoimidazole carboxamide ribonucleotide isomerase 214847:215581 reverse MW:25865	AGVPQNLPAIKDILAAVAKDI	67	yes	no
NGO0212	putative phosphoribosylformimino-5-aminoimidazole carboxamide ribonucleotide isomerase 214847:215581 reverse MW:25865	NDVIIGTAAVKNPDLVREACK	110	yes	yes
NGO0212	putative phosphoribosylformimino-5-aminoimidazole carboxamide ribonucleotide isomerase 214847:215581 reverse MW:25865	DDIRALCAAEKHGVAGAITGR	215	yes	no
NGO0213	putative imidazole-glycerol phosphate synthase amidotransferase component (HisH) 215617:216252 reverse MW:23570	YGMGNLHSVLKSVRTAGQLAG	18	yes	no
NGO0213	putative imidazole-glycerol phosphate synthase amidotransferase component (HisH) 215617:216252 reverse MW:23570	TAGQLAGKNTKIFLSGDPDRV	32	yes	no
NGO0214	putative phosphotransacetylase 216385:217884 reverse MW:52098	VIEGIAPDADKIYLAGKNVEL	77	yes	yes
NGO0214	putative phosphotransacetylase 216385:217884 reverse MW:52098	PDADKIYLAGKNVELALSLDA	83	yes	no
NGO0214	putative phosphotransacetylase 216385:217884 reverse MW:52098	LTFFGSSDALKDVSVLAGREA	159	yes	yes
NGO0214	putative phosphotransacetylase 216385:217884 reverse MW:52098	TVQAAAICHEKGIARCVLLAK	212	yes	yes
NGO0214	putative phosphotransacetylase 216385:217884 reverse MW:52098	KGIARCVLLAKREEVEAVAKE	222	yes	no
NGO0214	putative phosphotransacetylase 216385:217884 reverse MW:52098	AKREEVEAVAKERGISLPDSL	231	yes	yes
NGO0214	putative phosphotransacetylase 216385:217884 reverse MW:52098	QYVEPMCELRKSKGLTPEDAR	262	yes	yes
NGO0214	putative phosphotransacetylase 216385:217884 reverse MW:52098	VEPMCELRKSKGLTPEDARKQ	264	yes	yes
NGO0214	putative phosphotransacetylase 216385:217884 reverse MW:52098	PDVDTVIEATKLAREKRPDLA	395	yes	yes
NGO0215	ABC transporter, ATP-binding protein, iron related (FbpC) 218072:219127 reverse MW:37902	ISLSGKTIFSKNTNLPVRERR	71	yes	yes
NGO0217	ABC transporter, periplasmic binding protein, iron related (FbpA) 220736:221728 reverse MW:35840	ADITVYNGQHKEAAQAVADAF	32	yes	no
NGO0217	ABC transporter, periplasmic binding protein, iron related (FbpA) 220736:221728 reverse MW:35840	VVYDTRKLSEKDLEKSVLNYA	137	yes	no
NGO0217	ABC transporter, periplasmic binding protein, iron related (FbpA) 220736:221728 reverse MW:35840	TRKLSEKDLEKSVLNYATPKW	141	yes	no
NGO0217	ABC transporter, periplasmic binding protein, iron related (FbpA) 220736:221728 reverse MW:35840	AKKFVAFLAGKEGQRALTAVR	274	yes	no
NGO0217	ABC transporter, periplasmic binding protein, iron related (FbpA) 220736:221728 reverse MW:35840	PQVSATTVSEKEHATRLLEQA	318	yes	no
NGO0220	putative UTP--glucose-1-phosphate uridylyltransferase 223916:224782 reverse MW:31997	NKRSIEDHFDKAYELETKLEM	70	yes	yes
NGO0220	putative UTP--glucose-1-phosphate uridylyltransferase 223916:224782 reverse MW:31997	HFDKAYELETKLEMRHKDKLL	77	yes	no
NGO0220	putative UTP--glucose-1-phosphate uridylyltransferase 223916:224782 reverse MW:31997	ETKLEMRHKDKLLEHVRNILP	85	yes	no
NGO0220	putative UTP--glucose-1-phosphate uridylyltransferase 223916:224782 reverse MW:31997	SYGIVETEQLKQFQRITGIVE	180	yes	yes
NGO0220	putative UTP--glucose-1-phosphate uridylyltransferase 223916:224782 reverse MW:31997	NEIQLTDGIAKLLDHEFVLAH	236	yes	no
NGO0220	putative UTP--glucose-1-phosphate uridylyltransferase 223916:224782 reverse MW:31997	FEGTRYDCGSKLGYLEATVAY	258	yes	no
NGO0220	putative UTP--glucose-1-phosphate uridylyltransferase 223916:224782 reverse MW:31997	TGEPFRRLLEKYRTEXXXXXX	285	yes	no
NGO0221	conserved hypothetical protein 224813:225409 reverse MW:21317	XXXXMSEKPEKIVLASGNAGK	7	yes	no
NGO0221	conserved hypothetical protein 224813:225409 reverse MW:21317	KIVLASGNAGKLKEFGNLFKP	17	yes	yes
NGO0221	conserved hypothetical protein 224813:225409 reverse MW:21317	VLASGNAGKLKEFGNLFKPYG	19	yes	no
NGO0221	conserved hypothetical protein 224813:225409 reverse MW:21317	NPKSDTANNLKLAAELAGKAD	106	yes	yes
NGO0223	putative pyrophosphatase 225746:226276 reverse MW:19767	VNEIPAGSNHKIEWNRKLAAF	31	yes	yes
NGO0223	putative pyrophosphatase 225746:226276 reverse MW:19767	GSNHKIEWNRKLAAFQLDRIE	37	yes	no
NGO0223	putative pyrophosphatase 225746:226276 reverse MW:19767	TLSDLPQQLIKQIEFHFNHYK	133	yes	no
NGO0223	putative pyrophosphatase 225746:226276 reverse MW:19767	KQIEFHFNHYKDLKKAGTTKV	143	yes	yes
NGO0223	putative pyrophosphatase 225746:226276 reverse MW:19767	EFHFNHYKDLKKAGTTKVESW	146	yes	no
NGO0223	putative pyrophosphatase 225746:226276 reverse MW:19767	FHFNHYKDLKKAGTTKVESWG	147	yes	no
NGO0223	putative pyrophosphatase 225746:226276 reverse MW:19767	GGAEEAKKVIKESIERWNKQA	167	yes	no
NGO0226	conserved hypothetical protein 229300:229719 forward MW:16551	MMKRIKCFCDKFPSGDTFRMC	11	yes	yes
NGO0236	conserved hypothetical protein 239209:240492 reverse MW:47003	KVRDQFGHSDKDALLNSKTSH	38	yes	no
NGO0236	conserved hypothetical protein 239209:240492 reverse MW:47003	LQEQDAVYIAKQKQAKASPFK	92	yes	no
NGO0236	conserved hypothetical protein 239209:240492 reverse MW:47003	EQDAVYIAKQKQAKASPFKTE	94	yes	no
NGO0236	conserved hypothetical protein 239209:240492 reverse MW:47003	QTPAKPLITLKELSKVELPWF	156	yes	no
NGO0236	conserved hypothetical protein 239209:240492 reverse MW:47003	KPLITLKELSKVELPWFDVRF	160	yes	yes
NGO0237	putative anhydro-N-acetylmuramyl-tripeptide amidase (AmpD) 240689:241258 reverse MW:21337	TGHQDIAPGRKTDPGHFFDWR	166	yes	no
NGO0239	putative thymidylate kinase 242398:243015 forward MW:22957	AGKSTNLAVIKAWFERRGLPV	24	yes	no
NGO0239	putative thymidylate kinase 242398:243015 forward MW:22957	SLDEVRNSIEKVLDGHFGCXX	198	yes	no
NGO0240	putative malic enzyme, malate dehydrogenase/oxaloacetate-decarboxylating 243240:244517 forward MW:45995	XXXXXMENSLKEAALKFHELP	6	no	yes
NGO0240	putative malic enzyme, malate dehydrogenase/oxaloacetate-decarboxylating 243240:244517 forward MW:45995	MENSLKEAALKFHELPVPGKI	11	yes	yes
NGO0240	putative malic enzyme, malate dehydrogenase/oxaloacetate-decarboxylating 243240:244517 forward MW:45995	VTPTKSLATDKDLALAYSPGV	33	yes	yes
NGO0240	putative malic enzyme, malate dehydrogenase/oxaloacetate-decarboxylating 243240:244517 forward MW:45995	EIHADPQNAYKYTGKGNLVAV	59	yes	yes
NGO0240	putative malic enzyme, malate dehydrogenase/oxaloacetate-decarboxylating 243240:244517 forward MW:45995	KGVIYQTREDKDRMDESKKFY	232	yes	no
NGO0240	putative malic enzyme, malate dehydrogenase/oxaloacetate-decarboxylating 243240:244517 forward MW:45995	VGATTINEEMKRACVYALADL	346	yes	yes
NGO0240	putative malic enzyme, malate dehydrogenase/oxaloacetate-decarboxylating 243240:244517 forward MW:45995	TEEVVAAYGKKFEFGAEYLIP	372	yes	no
NGO0240	putative malic enzyme, malate dehydrogenase/oxaloacetate-decarboxylating 243240:244517 forward MW:45995	PIADLEAYAAKLGEWKLXXXX	420	yes	no
NGO0244	conserved hypothetical protein 246914:247093 forward MW:7065	TKGRLEYHQDKQELWSRQAKL	24	yes	no
NGO0244	conserved hypothetical protein 246914:247093 forward MW:7065	SRQAKLAYPIKDGIPYMLENE	39	yes	yes
NGO0244	conserved hypothetical protein 246914:247093 forward MW:7065	EARALSEEELKAXXXXXXXXX	59	yes	no
NGO0245	putative 3-deoxy-manno-octulosonate cytidylyltransferase (KdsB) 247093:247851 forward MW:27723	PGKALADIHGKPMVVRVAEQA	28	yes	yes
NGO0245	putative 3-deoxy-manno-octulosonate cytidylyltransferase (KdsB) 247093:247851 forward MW:27723	NPNAVKVVLDKNGNAIYFSRA	149	yes	no
NGO0248	putative tryptophan synthase (TrpA) 248915:249697 forward MW:27992	VLMGYLNPIHKMGYREFAQEA	106	yes	yes
NGO0248	putative tryptophan synthase (TrpA) 248915:249697 forward MW:27992	AAIIVGSRIVKEIENNAGNEA	236	yes	no
NGO0248	putative tryptophan synthase (TrpA) 248915:249697 forward MW:27992	AAVGALVKELKDAVRXXXXXX	257	yes	no
NGO0249	putative acetyl-CoA carboxylase transferase beta subunit 249737:250606 forward MW:31775	XXXXXMSWLDKILPPKIKNRG	6	yes	yes
NGO0249	putative acetyl-CoA carboxylase transferase beta subunit 249737:250606 forward MW:31775	AGNVKPTDPLKFKDSKKYPDR	88	no	yes
NGO0249	putative acetyl-CoA carboxylase transferase beta subunit 249737:250606 forward MW:31775	TSAALHLLTEKRLPFISVLTD	194	yes	no
NGO0255	putative dihydroorotase (PyrC) 253334:254365 forward MW:37068	EAKAAGIVAFKLYPAGATTNS	98	yes	no
NGO0255	putative dihydroorotase (PyrC) 253334:254365 forward MW:37068	EVFEKAGALDKLEAFASKNGA	287	yes	yes
NGO0256	putative transcription termination factor (NusB) 254450:254872 reverse MW:15997	INRTAAPEIAKNIREMSDFAK	31	yes	yes
NGO0256	putative transcription termination factor (NusB) 254450:254872 reverse MW:15997	KNIREMSDFAKADEELFNKLF	41	yes	yes
NGO0256	putative transcription termination factor (NusB) 254450:254872 reverse MW:15997	FAKADEELFNKLFFGTQTNAA	49	yes	yes
NGO0256	putative transcription termination factor (NusB) 254450:254872 reverse MW:15997	TQTNAADYIQKIRPLLDRDEK	64	yes	no
NGO0256	putative transcription termination factor (NusB) 254450:254872 reverse MW:15997	KIRPLLDRDEKDLNPIERAVL	74	yes	yes
NGO0256	putative transcription termination factor (NusB) 254450:254872 reverse MW:15997	TKTFGGTDGHKFVNGILDKLA	120	yes	yes
NGO0256	putative transcription termination factor (NusB) 254450:254872 reverse MW:15997	GHKFVNGILDKLAAQIRPDEP	128	yes	no
NGO0257	putative riboflavin synthase beta chain 254953:255426 reverse MW:16968	MNTIAPNLDGKHLRIGIVQAR	11	yes	yes
NGO0257	putative riboflavin synthase beta chain 254953:255426 reverse MW:16968	FTNEIGSQMLKVCCRTLQELG	32	yes	yes
NGO0257	putative riboflavin synthase beta chain 254953:255426 reverse MW:16968	DAQAIERIGEKASDAAKVAVE	131	yes	no
NGO0259	putative ribonuclease III (Rnc) 255967:256683 forward MW:26948	VARMLFDAFPKLTEGELSRLR	67	yes	no
NGO0259	putative ribonuclease III (Rnc) 255967:256683 forward MW:26948	AEQEAAKEALKWLEEKLPLKK	226	yes	no
NGO0259	putative ribonuclease III (Rnc) 255967:256683 forward MW:26948	AKEALKWLEEKLPLKKKKKXX	231	no	yes
NGO0262	putative transcription elongation (GreB) 261277:261765 reverse MW:18594	YITPAGWQALKDELYQLVNKE	18	yes	no
NGO0262	putative transcription elongation (GreB) 261277:261765 reverse MW:18594	RSENGDYLYGKRRMREIDRRI	55	yes	no
NGO0263	putative amidophosphoribosyltransferase (PurF) 261868:263409 reverse MW:55990	TAELYENVCNKHLRHINTGSD	118	yes	yes
NGO0263	putative amidophosphoribosyltransferase (PurF) 261868:263409 reverse MW:55990	IIARQCSDRAKLSPCLFEYVY	254	yes	no
NGO0263	putative amidophosphoribosyltransferase (PurF) 261868:263409 reverse MW:55990	LNKPYREGLIKNRYIGRTFIM	332	yes	yes
NGO0263	putative amidophosphoribosyltransferase (PurF) 261868:263409 reverse MW:55990	QSTRKKSVRQKLSPMETEFAG	355	yes	no
NGO0263	putative amidophosphoribosyltransferase (PurF) 261868:263409 reverse MW:55990	LEAVVKALNPKIESFDSSCFN	458	yes	no
NGO0263	putative amidophosphoribosyltransferase (PurF) 261868:263409 reverse MW:55990	DAYLDRLSAEKSGCAGLKIHP	488	yes	no
NGO0268	conserved hypothetical protein 266900:267271 reverse MW:14777	KPTARFLEWLKSTDENMPDLT	27	yes	yes
NGO0269	putative ABC transporter, ATP-binding protein, amino acid 267332:268057 reverse MW:27027	EMVGEVLKVMKDLAESGMTMM	180	no	yes
NGO0269	putative ABC transporter, ATP-binding protein, amino acid 267332:268057 reverse MW:27027	EVADRVIFVDKGQILEDETPE	211	yes	yes
NGO0271	hypothetical protein 268668:269234 reverse MW:22460	RVKTAESIHDKINRYLARGTQ	87	yes	no
NGO0271	hypothetical protein 268668:269234 reverse MW:22460	KANIENHMAYKRNFVRXXXXX	184	yes	no
NGO0272	putative dimethyladenosine transferase 269252:270028 reverse MW:29236	DDFDHFAKLVKLAFRQRRKTI	205	yes	no
NGO0272	putative dimethyladenosine transferase 269252:270028 reverse MW:29236	QRRKTIRNNLKELADDDDLQA	220	yes	yes
NGO0272	putative dimethyladenosine transferase 269252:270028 reverse MW:29236	QDRAEHIAPEKYVALSNYLAD	246	yes	yes
NGO0272	putative dimethyladenosine transferase 269252:270028 reverse MW:29236	YVALSNYLADKAVXXXXXXXX	257	yes	no
NGO0274	putative tryptophan synthase (TrpB) 271016:272215 forward MW:43459	EFWAEFRRDLKHYVGRPSPVY	54	yes	no
NGO0274	putative tryptophan synthase (TrpB) 271016:272215 forward MW:43459	GPEHSHLHDIKRVEYTVAKDD	326	yes	yes
NGO0274	putative tryptophan synthase (TrpB) 271016:272215 forward MW:43459	DIKRVEYTVAKDDEALEAFDL	334	yes	yes
NGO0274	putative tryptophan synthase (TrpB) 271016:272215 forward MW:43459	RGDKDINTVAKLKGIELXXXX	394	yes	yes
NGO0278	putative ribosomal large subunit pseudouridine synthase D (RluD) 280552:281673 forward MW:41295	IKEGAVIVNDKPSQPKDKMIG	71	yes	yes
NGO0284	conserved hypothetical protein 285662:286078 forward MW:15741	CSVDEAHAMFKKRPTRQEINQ	115	yes	no
NGO0295	putative threonyl-tRNA synthetase 296950:298860 forward MW:72726	QRIYGTAWATKDELKDYIQRI	225	yes	no
NGO0295	putative threonyl-tRNA synthetase 296950:298860 forward MW:72726	GTAWATKDELKDYIQRIEEAE	229	no	yes
NGO0295	putative threonyl-tRNA synthetase 296950:298860 forward MW:72726	ELNAAGYKEVKTPQIMDKTFW	293	no	yes
NGO0296	putative translation initiation factor IF-3 298881:299399 forward MW:19761	EARINGEITAKEVRLISESGE	17	yes	yes
NGO0296	putative translation initiation factor IF-3 298881:299399 forward MW:19761	ISPTAKPPVCKLMDYGKYKYQ	61	yes	no
NGO0296	putative translation initiation factor IF-3 298881:299399 forward MW:19761	PPVCKLMDYGKYKYQQAKKRD	67	yes	yes
NGO0296	putative translation initiation factor IF-3 298881:299399 forward MW:19761	VCKLMDYGKYKYQQAKKRDEA	69	yes	yes
NGO0296	putative translation initiation factor IF-3 298881:299399 forward MW:19761	DYGKYKYQQAKKRDEAKKNQK	74	yes	no
NGO0296	putative translation initiation factor IF-3 298881:299399 forward MW:19761	AKKNQKQVQIKEIKFRPGTDE	89	yes	no
NGO0296	putative translation initiation factor IF-3 298881:299399 forward MW:19761	NQKQVQIKEIKFRPGTDEGDY	92	yes	yes
NGO0296	putative translation initiation factor IF-3 298881:299399 forward MW:19761	PGTDEGDYQIKMRNINRFLAD	105	yes	no
NGO0296	putative translation initiation factor IF-3 298881:299399 forward MW:19761	NINRFLADGDKVKVTLRFRGR	118	yes	yes
NGO0296	putative translation initiation factor IF-3 298881:299399 forward MW:19761	NRFLADGDKVKVTLRFRGREM	120	yes	no
NGO0296	putative translation initiation factor IF-3 298881:299399 forward MW:19761	AEVAQIESFPKMEGRQMVMMI	158	yes	no
NGO0298	putative 50S ribosomal protein L20 299759:300115 forward MW:13680	GARENGLSYSKFMNGLKRASI	78	yes	no
NGO0298	putative 50S ribosomal protein L20 299759:300115 forward MW:13680	KVLADLAVFDKAAFAQLVEKA	103	yes	yes
NGO0298	putative 50S ribosomal protein L20 299759:300115 forward MW:13680	DKAAFAQLVEKAKAALAAXXX	112	yes	no
NGO0298	putative 50S ribosomal protein L20 299759:300115 forward MW:13680	AAFAQLVEKAKAALAAXXXXX	114	yes	no
NGO0299	putative phenylalanine tRNA synthetase, alpha-subunit 300293:301345 forward MW:39427	AQDFNALEQIKARYLGKTGEL	50	yes	no
NGO0299	putative phenylalanine tRNA synthetase, alpha-subunit 300293:301345 forward MW:39427	GKTGELTGLLKTLGQMSPEER	65	yes	yes
NGO0299	putative phenylalanine tRNA synthetase, alpha-subunit 300293:301345 forward MW:39427	NAKRDALNEAKLQARLAAEAL	104	yes	yes
NGO0299	putative phenylalanine tRNA synthetase, alpha-subunit 300293:301345 forward MW:39427	VLKNVNIDPEKYTGFAFGIGL	313	yes	no
NGO0303	hypothetical protein 302383:303129 forward MW:28630	FKIIFSPLLAKTEGFDDLFKP	210	yes	no
NGO0304	putative phenylalanyl-tRNA synthetase beta-subunit 303223:305583 forward MW:85989	GAAMPEQWGEKTRNADFYDIK	605	yes	no
NGO0304	putative phenylalanyl-tRNA synthetase beta-subunit 303223:305583 forward MW:85989	LLKNKAVEFVKTGHPALHPGR	631	yes	no
NGO0305	integration host factor alpha subunit (IfhA) 305660:305959 forward MW:11392	XXXXXXMTLTKAELADILVDK	5	yes	no
NGO0305	integration host factor alpha subunit (IfhA) 305660:305959 forward MW:11392	KAELADILVDKVSNVTKNDAK	15	yes	yes
NGO0305	integration host factor alpha subunit (IfhA) 305660:305959 forward MW:11392	RRVVTFHASQKLKGMVEHYYD	87	yes	no
NGO0305	integration host factor alpha subunit (IfhA) 305660:305959 forward MW:11392	VVTFHASQKLKGMVEHYYDKQ	89	yes	no
NGO0305	integration host factor alpha subunit (IfhA) 305660:305959 forward MW:11392	LKGMVEHYYDKQRXXXXXXXX	98	yes	yes
NGO0309	putative dethiobiotin synthetase (BioD) 308847:309491 forward MW:23676	MLAKQLLQQGKSVITQKPVQT	32	yes	no
NGO0309	putative dethiobiotin synthetase (BioD) 308847:309491 forward MW:23676	LQQGKSVITQKPVQTGCQDIA	38	yes	no
NGO0313	putative two-component system transcriptional response regulator 311581:312027 forward MW:16063	DVFECLFAREKLGSTGLGQGV	53	yes	yes
NGO0316	conserved hypothetical protein 313912:314850 forward MW:35302	AMIPHRQGIDKPLRVLICGIP	113	no	yes
NGO0316	conserved hypothetical protein 313912:314850 forward MW:35302	ETPNQWETWLKKARQKEAELK	285	yes	no
NGO0317	conserved hypothetical protein 314954:315553 forward MW:22476	LLTQTEPLTEKSMRELCVPPL	25	yes	no
NGO0317	conserved hypothetical protein 314954:315553 forward MW:22476	ELCVPPLSQDKLIDVLAQLKT	39	yes	no
NGO0317	conserved hypothetical protein 314954:315553 forward MW:22476	DKLIDVLAQLKTRWQDRALQL	48	yes	no
NGO0317	conserved hypothetical protein 314954:315553 forward MW:22476	EVIGHRDTLGKPALWATTATF	143	yes	yes
NGO0318	putative DNA repair protein (RecN) 315740:317410 forward MW:61132	RQLYQNWANAKKALQEAQEHA	172	yes	yes
NGO0321	putative ubiquinone/menaquinone biosynthesis methyltransferase (UbiE) 320308:321042 forward MW:27400	XXXXXXMGGQKTHFGFSTVNE	5	yes	yes
NGO0321	putative ubiquinone/menaquinone biosynthesis methyltransferase (UbiE) 320308:321042 forward MW:27400	FGFSTVNEDEKAGKVAEVFHS	18	yes	no
NGO0321	putative ubiquinone/menaquinone biosynthesis methyltransferase (UbiE) 320308:321042 forward MW:27400	KVAEVFHSVAKNYDIMNDVMS	31	yes	yes
NGO0321	putative ubiquinone/menaquinone biosynthesis methyltransferase (UbiE) 320308:321042 forward MW:27400	LLVLEFSKIYKPLEGAYDFYS	171	yes	no
NGO0321	putative ubiquinone/menaquinone biosynthesis methyltransferase (UbiE) 320308:321042 forward MW:27400	LLPVMGRLIAKDADSYQYLAE	194	yes	yes
NGO0323	putative 2-amino-4-hydroxy-6-hydroxymethyldihydropteridine pyrophosphokinase (HppK) 321875:322366 reverse MW:18216	LPDFILGKYGKVVELSKRLGN	145	no	yes
NGO0328	conserved hypothetical protein 325073:325573 forward MW:18734	HLPLVVYFYPKDSTPGCTTEG	53	yes	no
NGO0328	conserved hypothetical protein 325073:325573 forward MW:18734	TVVGISRDGVKAHQNFCAKQG	89	yes	no
NGO0328	conserved hypothetical protein 325073:325573 forward MW:18734	GVKAHQNFCAKQGFRFELLSD	97	yes	yes
NGO0328	conserved hypothetical protein 325073:325573 forward MW:18734	QGFRFELLSDKDETVCRLFDV	108	yes	yes
NGO0328	conserved hypothetical protein 325073:325573 forward MW:18734	ETVCRLFDVIKLKKLYGKESL	120	yes	yes
NGO0328	conserved hypothetical protein 325073:325573 forward MW:18734	VCRLFDVIKLKKLYGKESLGI	122	yes	no
NGO0328	conserved hypothetical protein 325073:325573 forward MW:18734	CRLFDVIKLKKLYGKESLGIE	123	yes	no
NGO0328	conserved hypothetical protein 325073:325573 forward MW:18734	GIERSTFVLNKDGEIVREWRK	141	yes	yes
NGO0332	putative reductase 327649:328509 reverse MW:31260	STDYVFDGKGKIPYQESDFTN	109	yes	no
NGO0332	putative reductase 327649:328509 reverse MW:31260	DFGIKPSDWQKALAQVVSKLL	277	yes	no
NGO0332	putative reductase 327649:328509 reverse MW:31260	WQKALAQVVSKLLXXXXXXXX	285	yes	yes
NGO0333	putative phosphoribosylaminoimidazole-succinocarboxamide synthase (Pur7) 328606:329562 forward MW:35967	GCEMSEIGLVKIYSGKVRDLY	40	yes	yes
NGO0333	putative phosphoribosylaminoimidazole-succinocarboxamide synthase (Pur7) 328606:329562 forward MW:35967	KVRDLYEIDDKRMLMVASDRL	55	yes	yes
NGO0333	putative phosphoribosylaminoimidazole-succinocarboxamide synthase (Pur7) 328606:329562 forward MW:35967	ILTQISNFWFKKLAHIMPNHF	92	yes	no
NGO0333	putative phosphoribosylaminoimidazole-succinocarboxamide synthase (Pur7) 328606:329562 forward MW:35967	VRGYLAGSGWKDYQKTGSVCG	148	yes	yes
NGO0333	putative phosphoribosylaminoimidazole-succinocarboxamide synthase (Pur7) 328606:329562 forward MW:35967	LAGSGWKDYQKTGSVCGIRLP	152	yes	no
NGO0333	putative phosphoribosylaminoimidazole-succinocarboxamide synthase (Pur7) 328606:329562 forward MW:35967	RDWLEQSGWNKKAPAPKVPAD	290	yes	yes
NGO0335	putative polyribonucleotide nucleotidyltransferase (Pnp) 329799:331919 forward MW:76455	AAGKIPGGFFKREGKQSEKEI	80	yes	no
NGO0335	putative polyribonucleotide nucleotidyltransferase (Pnp) 329799:331919 forward MW:76455	IPGGFFKREGKQSEKEILTSR	84	yes	no
NGO0335	putative polyribonucleotide nucleotidyltransferase (Pnp) 329799:331919 forward MW:76455	FFKREGKQSEKEILTSRLIDR	88	yes	no
NGO0335	putative polyribonucleotide nucleotidyltransferase (Pnp) 329799:331919 forward MW:76455	VLNPTKAELAKSQLDLVVAGT	173	yes	yes
NGO0335	putative polyribonucleotide nucleotidyltransferase (Pnp) 329799:331919 forward MW:76455	KVRGIAGETIKEAFKIRQKQA	256	yes	yes
NGO0335	putative polyribonucleotide nucleotidyltransferase (Pnp) 329799:331919 forward MW:76455	KIRQKQARSAKLDEAWNAVKE	270	yes	no
NGO0335	putative polyribonucleotide nucleotidyltransferase (Pnp) 329799:331919 forward MW:76455	AKLDEAWNAVKEALITEETDT	279	yes	yes
NGO0335	putative polyribonucleotide nucleotidyltransferase (Pnp) 329799:331919 forward MW:76455	ETDTLAANEIKGIFKRLEADV	296	yes	yes
NGO0335	putative polyribonucleotide nucleotidyltransferase (Pnp) 329799:331919 forward MW:76455	AKRALLAVLPKPEDFSYTMRV	419	yes	yes
NGO0335	putative polyribonucleotide nucleotidyltransferase (Pnp) 329799:331919 forward MW:76455	QMDIKIQGITKEIMQIALAQA	518	yes	yes
NGO0335	putative polyribonucleotide nucleotidyltransferase (Pnp) 329799:331919 forward MW:76455	EARLHILDQMKAAVAGPQELS	540	yes	yes
NGO0335	putative polyribonucleotide nucleotidyltransferase (Pnp) 329799:331919 forward MW:76455	SAHAPRLFTMKISQDKIRDVI	560	yes	yes
NGO0335	putative polyribonucleotide nucleotidyltransferase (Pnp) 329799:331919 forward MW:76455	VGAIVSVMPGKDGLVHISQIA	648	yes	no
NGO0335	putative polyribonucleotide nucleotidyltransferase (Pnp) 329799:331919 forward MW:76455	DDRGRVRLSIKALLDAPVREE	693	yes	yes
NGO0345	putative nucleoside phosphorylase 340639:341337 reverse MW:24806	KADISFEEFLKTAAASSAKMV	216	yes	yes
NGO0346	putative twitching motility-like protein 341523:342632 forward MW:41478	VFRAITSKIPKFESLNLPPAL	109	yes	yes
NGO0346	putative twitching motility-like protein 341523:342632 forward MW:41478	FESLNLPPALKDVALKKRGLV	120	yes	yes
NGO0346	putative twitching motility-like protein 341523:342632 forward MW:41478	VDTENWMAALKNTLRQAPDVI	194	yes	no
NGO0346	putative twitching motility-like protein 341523:342632 forward MW:41478	FDQHLYQLYEKGEISLQDALK	331	yes	no
NGO0346	putative twitching motility-like protein 341523:342632 forward MW:41478	KGEISLQDALKNADSAHDLRL	341	yes	yes
NGO0348	putative type 4 pilus biogenesis protein 343650:343997 forward MW:12797	LNFPKLFLPTKVAWINPASTS	66	yes	no
NGO0348	putative type 4 pilus biogenesis protein 343650:343997 forward MW:12797	INPASTSSKPKGVGLAFTKHE	80	yes	no
NGO0348	putative type 4 pilus biogenesis protein 343650:343997 forward MW:12797	KPKGVGLAFTKHENCLKVKDQ	88	yes	yes
NGO0349	conserved hypothetical protein 344005:344781 forward MW:28760	DAAADTLAILKECKTNSGVIH	141	yes	no
NGO0349	conserved hypothetical protein 344005:344781 forward MW:28760	ADTLAILKECKTNSGVIHCFS	144	yes	no
NGO0349	conserved hypothetical protein 344005:344781 forward MW:28760	KNAPLVQEAAKYVPDDRILVE	189	yes	no
NGO0351	putative glutaredoxin-like protein (GrlA) 345126:345434 forward MW:11494	XXMASIHDQIKEVVTTHRVVL	9	yes	yes
NGO0351	putative glutaredoxin-like protein (GrlA) 345126:345434 forward MW:11494	VTTHRVVLFMKGTKQFPQCGF	22	yes	yes
NGO0351	putative glutaredoxin-like protein (GrlA) 345126:345434 forward MW:11494	HRVVLFMKGTKQFPQCGFSSR	25	yes	yes
NGO0353	putative uracil phosphoribosyltransferase 345543:346166 forward MW:22877	LMREADCSTYKFRTLTTELAR	27	yes	yes
NGO0353	putative uracil phosphoribosyltransferase 345543:346166 forward MW:22877	DGVLDLIPTAKISVVGLQRDE	95	yes	no
NGO0353	putative uracil phosphoribosyltransferase 345543:346166 forward MW:22877	VGLQRDEETLKPISYFEKFVD	109	yes	yes
NGO0353	putative uracil phosphoribosyltransferase 345543:346166 forward MW:22877	IIPGLGDAGDKIFGTRXXXXX	203	yes	yes
NGO0362	putative uroporphyrinogen decarboxylase 353265:354326 forward MW:39017	XXXXXXMTLLKNDTFLRALLK	5	no	yes
NGO0362	putative uroporphyrinogen decarboxylase 353265:354326 forward MW:39017	RQAGRYLPEYKATRTKAGSFL	37	yes	yes
NGO0362	putative uroporphyrinogen decarboxylase 353265:354326 forward MW:39017	RALQHESDIAKLHVPDMEKLQ	111	yes	yes
NGO0362	putative uroporphyrinogen decarboxylase 353265:354326 forward MW:39017	IAKLHVPDMEKLQYVFDAVTS	119	yes	no
NGO0362	putative uroporphyrinogen decarboxylase 353265:354326 forward MW:39017	SDAAFKEFSLKYIRQIVAGLK	224	yes	no
NGO0368	conserved hypothetical protein 360484:360861 reverse MW:13767	LRVLVTETDGKVRTAYTDTRA	87	yes	no
NGO0368	conserved hypothetical protein 360484:360861 reverse MW:13767	EVANTLANAEKLIQKTVGEXX	118	yes	no
NGO0370	putative exodeoxyribonuclease 361486:365085 reverse MW:134270	GDPVLAALAFKRKAVPQTVLA	200	no	yes
NGO0371	conserved hypothetical protein 365165:366070 reverse MW:32829	DFAANRLNDIKAACRASLDAL	32	yes	yes
NGO0371	conserved hypothetical protein 365165:366070 reverse MW:32829	PDSHLGRVNLKENGVGLKIVR	224	yes	yes
NGO0372	putative ABC transporter, periplasmic binding protein, amino acid 366355:367179 forward MW:28843	GTYAPFTYHDKDGKLTGYDVE	67	yes	no
NGO0372	putative ABC transporter, periplasmic binding protein, amino acid 366355:367179 forward MW:28843	DVEVTRAVAEKLGVKVEFKET	85	yes	yes
NGO0372	putative ABC transporter, periplasmic binding protein, amino acid 366355:367179 forward MW:28843	TRAVAEKLGVKVEFKETQWDS	89	yes	no
NGO0372	putative ABC transporter, periplasmic binding protein, amino acid 366355:367179 forward MW:28843	TSPERQATFDKSEPYSWSGAV	129	yes	no
NGO0374	putative ABC transporter, ATP-binding protein, amino acid 367898:368650 forward MW:27996	KLLEKVGLGDKVDLYPYQLSG	136	yes	no
NGO0375	phosphoglucomutase, (Pgm) 368712:370091 reverse MW:49436	XMASITRDIFKAYDIRGIVGK	10	yes	yes
NGO0375	phosphoglucomutase, (Pgm) 368712:370091 reverse MW:49436	KAYDIRGIVGKTLTDDAAYFI	20	yes	yes
NGO0375	phosphoglucomutase, (Pgm) 368712:370091 reverse MW:49436	GRAIAAKAAEKGIARIAIGRD	41	yes	no
NGO0375	phosphoglucomutase, (Pgm) 368712:370091 reverse MW:49436	AADKQGSVTEKDISGAYHDHI	150	yes	yes
NGO0375	phosphoglucomutase, (Pgm) 368712:370091 reverse MW:49436	GDADRLGVVTKDGNIIYPDRQ	250	yes	yes
NGO0375	phosphoglucomutase, (Pgm) 368712:370091 reverse MW:49436	QDVLNRNPGAKVIFDVKSTRL	276	yes	no
NGO0375	phosphoglucomutase, (Pgm) 368712:370091 reverse MW:49436	NPGAKVIFDVKSTRLLAPWIK	282	yes	yes
NGO0375	phosphoglucomutase, (Pgm) 368712:370091 reverse MW:49436	KSTRLLAPWIKEHGGEAIMEK	292	yes	yes
NGO0375	phosphoglucomutase, (Pgm) 368712:370091 reverse MW:49436	KEHGGEAIMEKTGHSFIKSAM	302	yes	no
NGO0375	phosphoglucomutase, (Pgm) 368712:370091 reverse MW:49436	IMEKTGHSFIKSAMKKTGALV	309	no	yes
NGO0375	phosphoglucomutase, (Pgm) 368712:370091 reverse MW:49436	AGEMSGHVFFKERWFGFDDGL	330	no	yes
NGO0376	putative peptidyl-prolyl cis-trans isomerase B 370262:370768 reverse MW:18880	XXXMIILHTNKGDIKIELDFD	8	yes	yes
NGO0376	putative peptidyl-prolyl cis-trans isomerase B 370262:370768 reverse MW:18880	IILHTNKGDIKIELDFDKAPV	12	yes	no
NGO0376	putative peptidyl-prolyl cis-trans isomerase B 370262:370768 reverse MW:18880	GDIKIELDFDKAPVTAKNFEQ	19	yes	yes
NGO0376	putative peptidyl-prolyl cis-trans isomerase B 370262:370768 reverse MW:18880	LDFDKAPVTAKNFEQYVKDGF	25	yes	yes
NGO0376	putative peptidyl-prolyl cis-trans isomerase B 370262:370768 reverse MW:18880	VTAKNFEQYVKDGFYDGVIFH	32	yes	yes
NGO0376	putative peptidyl-prolyl cis-trans isomerase B 370262:370768 reverse MW:18880	NEASNGLPNDKYTIAMARTSD	80	yes	yes
NGO0376	putative peptidyl-prolyl cis-trans isomerase B 370262:370768 reverse MW:18880	ADNAFLNFRSKELYGKTVVQD	113	yes	yes
NGO0376	putative peptidyl-prolyl cis-trans isomerase B 370262:370768 reverse MW:18880	LNFRSKELYGKTVVQDWGYAV	118	yes	yes
NGO0376	putative peptidyl-prolyl cis-trans isomerase B 370262:370768 reverse MW:18880	VVDAIESVSTKRHGYHDDVPT	148	yes	no
NGO0376	putative peptidyl-prolyl cis-trans isomerase B 370262:370768 reverse MW:18880	DVPTEPVIIIKAEAVXXXXXX	165	yes	no
NGO0379	putative peptidyl-tRNA hydrolase (Pth) 373161:373736 reverse MW:21445	ELAWKWKASFKEEKKFFGEVA	42	yes	no
NGO0379	putative peptidyl-tRNA hydrolase (Pth) 373161:373736 reverse MW:21445	VAALAQFYKIKPEEILVVHDE	87	yes	no
NGO0379	putative peptidyl-tRNA hydrolase (Pth) 373161:373736 reverse MW:21445	DELDIPCGRIKFKLGGGNGGH	106	yes	no
NGO0379	putative peptidyl-tRNA hydrolase (Pth) 373161:373736 reverse MW:21445	LDIPCGRIKFKLGGGNGGHNG	108	yes	yes
NGO0379	putative peptidyl-tRNA hydrolase (Pth) 373161:373736 reverse MW:21445	GGGNGGHNGLKDIQAKLGTAD	120	yes	yes
NGO0379	putative peptidyl-tRNA hydrolase (Pth) 373161:373736 reverse MW:21445	LQAVPDIISGKWEEATRFLHS	181	yes	yes
NGO0382	putative ATP binding protein, cell division protein (FtsH) 374716:376680 reverse MW:72084	KVDQSDFEDAKDKIYMGPERR	397	no	yes
NGO0384	conserved hypothetical protein 377474:377755 forward MW:10530	XXMADTKLNTKEILELKARAH	9	no	yes
NGO0384	conserved hypothetical protein 377474:377755 forward MW:10530	DAALTAHELIKVRVFGDDRAE	51	yes	no
NGO0385	putative delta-aminolevulinic acid dehydratase (AlaD) 377927:378940 forward MW:37250	IHTRIMAYSAKYASAFYGPFR	207	yes	yes
NGO0385	putative delta-aminolevulinic acid dehydratase (AlaD) 377927:378940 forward MW:37250	DAVGSSGNLGKADKKTYQMDP	228	yes	no
NGO0385	putative delta-aminolevulinic acid dehydratase (AlaD) 377927:378940 forward MW:37250	GSSGNLGKADKKTYQMDPANT	231	yes	no
NGO0385	putative delta-aminolevulinic acid dehydratase (AlaD) 377927:378940 forward MW:37250	ILTYYAIEAAKMLKRXXXXXX	334	yes	yes
NGO0386	putative lyase 379010:380164 reverse MW:42255	DTREAANSVIKNMKLVKMTSS	317	yes	yes
NGO0387	conserved hypothetical protein 380367:381137 forward MW:28747	LYGLLKRPDEKYVTEKAYENP	202	yes	no
NGO0387	conserved hypothetical protein 380367:381137 forward MW:28747	KRPDEKYVTEKAYENPKFVED	207	yes	yes
NGO0387	conserved hypothetical protein 380367:381137 forward MW:28747	RDVATSLIADKRIKSFVVESE	230	yes	no
NGO0388	putative oxidoreductase, NAD(P)H-flavin 381337:381999 forward MW:24823	LSKEQVLSAFKNRKSCRHYDA	14	yes	yes
NGO0388	putative oxidoreductase, NAD(P)H-flavin 381337:381999 forward MW:24823	FDSPFMLESLKRRGVTEPDAV	104	yes	no
NGO0388	putative oxidoreductase, NAD(P)H-flavin 381337:381999 forward MW:24823	RGVTEPDAVEKSLARYQAFQA	116	yes	yes
NGO0390	conserved hypothetical protein 382843:383730 reverse MW:32876	TDKLLPVLEGKYLAEERILIE	125	yes	no
NGO0390	conserved hypothetical protein 382843:383730 reverse MW:32876	ILHPTDYQYFKTLRQKLHWGE	283	yes	no
NGO0390	conserved hypothetical protein 382843:383730 reverse MW:32876	DYQYFKTLRQKLHWGEQLVXX	288	yes	no
NGO0391	conserved hypothetical protein 383753:384316 reverse MW:20135	SRATDIGHGIKQIGRNIAEQI	130	yes	no
NGO0392	conserved hypothetical protein 384369:385142 reverse MW:28808	LGYLGLPLAQKFYRHGSRVAA	24	yes	yes
NGO0393	putative TetR-family transcriptional regulator 385200:385847 reverse MW:24752	XXXMPVTRIAKTNTYTRIIDA	8	yes	no
NGO0394	putative UDP-N-acetylenolpyruvoylglucosamine reductase 385862:386899 reverse MW:38032	KVLGNVGSFFKNPVVSAEKAA	243	no	yes
NGO0397	conserved hypothetical protein 388659:389807 forward MW:41790	KAWKLDGMWAKAFSLLPRLYG	211	yes	no
NGO0398	putative adenylosuccinate synthetase 389909:391210 forward MW:45982	IRAADLLHPEKLREKLDAVLA	160	yes	no
NGO0398	putative adenylosuccinate synthetase 389909:391210 forward MW:45982	RCGWFDAAALKRSIQINGISG	320	yes	no
NGO0398	putative adenylosuccinate synthetase 389909:391210 forward MW:45982	PCGSDAVETCKPIYETMPGWR	373	yes	yes
NGO0400	adenylate kinase (Adk) 392503:393147 forward MW:23124	XXXXXXXXXMKALLLGAPGAG	2	yes	no
NGO0400	adenylate kinase (Adk) 392503:393147 forward MW:23124	STGDMLRAAIKAGTPLGLEAK	40	yes	no
NGO0400	adenylate kinase (Adk) 392503:393147 forward MW:23124	AGTPLGLEAKKIIDEGGLVRD	51	yes	yes
NGO0400	adenylate kinase (Adk) 392503:393147 forward MW:23124	VKERIAQDDCKNGFLFDGFPR	78	yes	yes
NGO0400	adenylate kinase (Adk) 392503:393147 forward MW:23124	RTYHVTYNPPKTEGKDDVTGE	141	yes	no
NGO0400	adenylate kinase (Adk) 392503:393147 forward MW:23124	GEDLIQRDDDKEETVKKRLAV	160	yes	yes
NGO0400	adenylate kinase (Adk) 392503:393147 forward MW:23124	QTEVLVDFYSKLEGEHAPKYI	184	yes	no
NGO0400	adenylate kinase (Adk) 392503:393147 forward MW:23124	YSKLEGEHAPKYIKVDGTQAV	192	yes	yes
NGO0400	adenylate kinase (Adk) 392503:393147 forward MW:23124	VDGTQAVEAVKAEVLGALGKX	206	yes	no
NGO0401	putative orotidine 5'-phosphate decarboxylase (DcoP) 393674:394411 forward MW:26505	VIVALDFANEKDTLGFVRNLD	27	yes	yes
NGO0401	putative orotidine 5'-phosphate decarboxylase (DcoP) 393674:394411 forward MW:26505	RNLDPALCQIKIGKELFTATG	44	yes	yes
NGO0401	putative orotidine 5'-phosphate decarboxylase (DcoP) 393674:394411 forward MW:26505	DPALCQIKIGKELFTATGRSL	47	yes	yes
NGO0402	putative sugar kinase / ADP-heptose synthase 394470:395429 forward MW:34673	XXXXXXXMPAKFQQETLKSRF	4	yes	yes
NGO0402	putative sugar kinase / ADP-heptose synthase 394470:395429 forward MW:34673	HVGKTVLIDPKGDDYEKYVGA	185	yes	yes
NGO0402	putative sugar kinase / ADP-heptose synthase 394470:395429 forward MW:34673	TLITPNCAELKEVVGSWKNEG	206	yes	yes
NGO0402	putative sugar kinase / ADP-heptose synthase 394470:395429 forward MW:34673	AELKEVVGSWKNEGDLTEKAQ	213	no	yes
NGO0403	ADP-L-glycero-D-mannoheptose epimerase 395496:396497 forward MW:38373	LYASSAAVYGKGEIFREEREL	124	yes	no
NGO0403	ADP-L-glycero-D-mannoheptose epimerase 395496:396497 forward MW:38373	AAEGKSELSLKELVEEELIRY	274	yes	yes
NGO0403	ADP-L-glycero-D-mannoheptose epimerase 395496:396497 forward MW:38373	YIPFPDALKGKYQGFTQADIT	294	yes	yes
NGO0403	ADP-L-glycero-D-mannoheptose epimerase 395496:396497 forward MW:38373	DITKLREAGYKEEFFDVKAGV	312	yes	yes
NGO0403	ADP-L-glycero-D-mannoheptose epimerase 395496:396497 forward MW:38373	DVKAGVNRYVKWMLENLAXXX	327	yes	yes
NGO0404	putative type I restriction-modification system methyltransferase protein 396575:398116 forward MW:57480	APAGVLAPKSKADFAFILHAL	333	yes	no
NGO0405	putative DNA damage inducible protein (DinD) 398235:399083 forward MW:32263	EWRNFQRAIDKAITACETSGN	45	yes	no
NGO0405	putative DNA damage inducible protein (DinD) 398235:399083 forward MW:32263	DKNHHFVETNKMIALGKGGQR	66	yes	yes
NGO0405	putative DNA damage inducible protein (DinD) 398235:399083 forward MW:32263	EAAFRSLGEDKQRLLLRRQLR	131	yes	yes
NGO0405	putative DNA damage inducible protein (DinD) 398235:399083 forward MW:32263	AAAAKDAGVEKPVEYAVFQNH	158	yes	no
NGO0405	putative DNA damage inducible protein (DinD) 398235:399083 forward MW:32263	GYRGLYGGLDKQGIHSRKGLK	179	yes	yes
NGO0405	putative DNA damage inducible protein (DinD) 398235:399083 forward MW:32263	NLFRATQTEEKLRRKNIQGKT	216	yes	yes
NGO0405	putative DNA damage inducible protein (DinD) 398235:399083 forward MW:32263	ANRVHFEVGQKVRQTIEELGG	238	no	yes
NGO0405	putative DNA damage inducible protein (DinD) 398235:399083 forward MW:32263	IMPENQPVPEKSIKQLENEEQ	259	yes	no
NGO0405	putative DNA damage inducible protein (DinD) 398235:399083 forward MW:32263	ENQPVPEKSIKQLENEEQKRL	262	yes	yes
NGO0407	putative type I site-specific deoxyribonuclease 400706:403801 forward MW:118500	PNFIVLDQYEKIEQSGSYQSE	22	no	yes
NGO0407	putative type I site-specific deoxyribonuclease 400706:403801 forward MW:118500	EAFNQVHRYSKESFNSGNSLF	185	yes	yes
NGO0407	putative type I site-specific deoxyribonuclease 400706:403801 forward MW:118500	DRKDLDYQTMKEYQRFSPDSV	348	yes	yes
NGO0407	putative type I site-specific deoxyribonuclease 400706:403801 forward MW:118500	CFKTNFGTDSKAFQNYYRDLA	626	no	yes
NGO0407	putative type I site-specific deoxyribonuclease 400706:403801 forward MW:118500	ETEKDKKDFAKLFGEYLRAEN	774	no	yes
NGO0407	putative type I site-specific deoxyribonuclease 400706:403801 forward MW:118500	IIRASIGHRAKEGLIVDFIND	921	no	yes
NGO0410	putative cold shock protein (CspA) 406684:406884 forward MW:7195	XXXXMATGIVKWFNDAKGFGF	7	yes	yes
NGO0410	putative cold shock protein (CspA) 406684:406884 forward MW:7195	TGIVKWFNDAKGFGFITPDEG	13	yes	no
NGO0410	putative cold shock protein (CspA) 406684:406884 forward MW:7195	HFSAINMEGFKTLKEGQRVSF	40	yes	no
NGO0417	conserved hypothetical protein 414026:414976 reverse MW:35343	TGDTSQIDLPKNIKSGLKDAR	269	yes	yes
NGO0417	conserved hypothetical protein 414026:414976 reverse MW:35343	TSQIDLPKNIKSGLKDAREKL	272	no	yes
NGO0421	putative deoxycytidine deaminase 417115:417678 reverse MW:21281	XXXXMSIKSDKWIRRMSEEFG	7	yes	no
NGO0421	putative deoxycytidine deaminase 417115:417678 reverse MW:21281	TNINSTIVDPKNFDPKNFVTV	67	yes	no
NGO0421	putative deoxycytidine deaminase 417115:417678 reverse MW:21281	TIVDPKNFDPKNFVTVEDDCC	72	yes	no
NGO0424	putative GTP-binding protein (EngA) 419148:420602 reverse MW:54028	FAKFHFISALKERGIDGLFES	330	no	yes
NGO0426	putative histidyl-tRNA synthetase 421385:422677 reverse MW:48342	XXMAQKIQSVKGMNDLLPVGQ	9	yes	yes
NGO0426	putative histidyl-tRNA synthetase 421385:422677 reverse MW:48342	GMNDLLPVGQKDFKLTAVFWQ	20	yes	no
NGO0434	conserved hypothetical protein 427788:428426 reverse MW:22755	XXXXXXXXMLKPETIHIPGPA	3	yes	no
NGO0434	conserved hypothetical protein 427788:428426 reverse MW:22755	VIQTAAKALSKLGFHCYLPNL	59	yes	no
NGO0436	putative 3-methyl-2-oxobutanoate hydroxymethyltransferase (PanB) 429655:430443 forward MW:27724	PQSVFAFGGYKVQGRGGKAQA	150	yes	no
NGO0436	putative 3-methyl-2-oxobutanoate hydroxymethyltransferase (PanB) 429655:430443 forward MW:27724	GKAQALLNDAKAHDEAGAAVV	166	yes	no
NGO0437	putative pantoate--beta-alanine ligase (PanC) 430569:431402 forward MW:31000	LQFGQGEDFDKYPRTLQQDAD	66	yes	yes
NGO0437	putative pantoate--beta-alanine ligase (PanC) 430569:431402 forward MW:31000	YPRTLQQDADKLAAEGVAVVF	77	yes	no
NGO0437	putative pantoate--beta-alanine ligase (PanC) 430569:431402 forward MW:31000	GVAVVFAPDEKELYPNVEQRY	92	no	yes
NGO0441	putative ribose-phosphate pyrophosphokinase 435484:436464 forward MW:35570	GGVVRARAVAKSLNADLAIID	185	yes	no
NGO0441	putative ribose-phosphate pyrophosphokinase 435484:436464 forward MW:35570	SLNADLAIIDKRRPKANVAEV	196	yes	yes
NGO0442	conserved hypothetical protein 436534:437103 forward MW:20954	QEPVAIAVDHKTVFYALEKES	46	yes	yes
NGO0442	conserved hypothetical protein 436534:437103 forward MW:20954	DHKTVFYALEKESFHTALIKL	54	yes	yes
NGO0442	conserved hypothetical protein 436534:437103 forward MW:20954	LIKLSLNGETKDVIVRDFQMH	71	yes	yes
NGO0442	conserved hypothetical protein 436534:437103 forward MW:20954	EVQHIDFQAVKADQLVRIRVP	96	yes	no
NGO0442	conserved hypothetical protein 436534:437103 forward MW:20954	IVNAENSQAVKLQGGRVSLLN	119	yes	yes
NGO0442	conserved hypothetical protein 436534:437103 forward MW:20954	LPEGVESVSLKRNENLAVATV	175	no	yes
NGO0442	conserved hypothetical protein 436534:437103 forward MW:20954	ENLAVATVTGKKRXXXXXXXX	188	yes	no
NGO0442	conserved hypothetical protein 436534:437103 forward MW:20954	NLAVATVTGKKRXXXXXXXXX	189	yes	yes
NGO0444	putative threonine dehydratase 438550:440073 forward MW:55033	SVEAGEIVHLKDVGLFSDGTA	228	yes	yes
NGO0456	putative type IV pilin-like protein 450097:450582 forward MW:18083	SVSVRFVDAEKPRAYRLVGVP	104	yes	no
NGO0459	putative deoxyuridine 5'-triphosphate nucleotidohydrolase (Dut) 451837:452286 forward MW:16103	VLLPRSGLGHKHGIVLGNLVG	75	yes	no
NGO0459	putative deoxyuridine 5'-triphosphate nucleotidohydrolase (Dut) 451837:452286 forward MW:16103	VIVPVVQAGFKRVEEFVGSSR	129	yes	yes
NGO0460	putative aminotransferases 452361:453545 forward MW:44135	ALTASLRELEKYPLTAGLPEL	60	yes	no
NGO0460	putative aminotransferases 452361:453545 forward MW:44135	GFVAGDAELLKNFLLYRTYHG	264	yes	yes
NGO0460	putative aminotransferases 452361:453545 forward MW:44135	DLAFARNLWQKAAIQVLPGRF	347	yes	yes
NGO0461	conserved hypothetical protein 453860:454636 forward MW:29630	VLSPAKNLNEKDPCPVSEFTQ	14	yes	no
NGO0461	conserved hypothetical protein 453860:454636 forward MW:29630	LRARLITPIFKDEKNGKYKII	194	yes	no
NGO0461	conserved hypothetical protein 453860:454636 forward MW:29630	GKYKIISFYAKRARGLMVRYA	209	yes	no
NGO0478	hypothetical protein, putative phage associated protein 463489:463923 reverse MW:17008	EPIGPIDLEVKPILSLWGKDI	65	yes	yes
NGO0478	hypothetical protein, putative phage associated protein 463489:463923 reverse MW:17008	YRIIYAPCHEKQPNGTYIRRI	100	yes	no
NGO0478	hypothetical protein, putative phage associated protein 463489:463923 reverse MW:17008	RRIDILAVVNKKTDEFDYQAE	118	yes	no
NGO0479	putative lambda repressor protein cI, putative phage associated protein 464039:464752 reverse MW:26498	NGRIDKKHLDKLIDYFSDVVT	70	yes	no
NGO0479	putative lambda repressor protein cI, putative phage associated protein 464039:464752 reverse MW:26498	HFGIETFRVLKSNEQSSIRFP	93	yes	yes
NGO0516	putative plasmid stable inheritance protein (PemK), putative phage associated protein 490832:491176 reverse MW:12437	TQGNVHCHRMKALDWKIRRAA	82	yes	yes
NGO0526	putative phosphoribosylformylglycinamidine cyclo-ligase (PurM) 498786:499817 forward MW:36898	ILAALEKFTIKGMAHITGGGI	241	yes	no
NGO0526	putative phosphoribosylformylglycinamidine cyclo-ligase (PurM) 498786:499817 forward MW:36898	QIDAESWELPKLFQWLQKAGN	276	yes	no
NGO0526	putative phosphoribosylformylglycinamidine cyclo-ligase (PurM) 498786:499817 forward MW:36898	ELPKLFQWLQKAGNVETQEMY	283	no	yes
NGO0541	putative low-molecular weight phosphotyrosine protein phosphatase 515353:515805 forward MW:17095	MDGKNLSELEKTFGRRPEKIF	98	yes	yes
NGO0543	conserved hypothetical protein 516349:517272 forward MW:33997	NPDYAQQALYKDQIGICDVLA	145	yes	yes
NGO0543	conserved hypothetical protein 516349:517272 forward MW:33997	KLTNFFNDLPKMTEGLVRAKG	246	yes	yes
NGO0543	conserved hypothetical protein 516349:517272 forward MW:33997	KSFDADLIEQKLKDALEXXXX	302	yes	no
NGO0548	conserved hypothetical protein 524253:525116 reverse MW:31153	NQHIIGGVHFKKGCYPGQEII	194	no	yes
NGO0548	conserved hypothetical protein 524253:525116 reverse MW:31153	QHIIGGVHFKKGCYPGQEIIA	195	yes	no
NGO0548	conserved hypothetical protein 524253:525116 reverse MW:31153	GIFKAVHLFFKTKNAEXXXXX	283	yes	no
NGO0562	putative dihydrolipoamide dehydrogenase 542108:543889 reverse MW:61794	IKEVKVKVGDKISEGGLIVVV	66	yes	no
NGO0562	putative dihydrolipoamide dehydrogenase 542108:543889 reverse MW:61794	GLKVAIVERYKTLGGVCLNVG	150	yes	yes
NGO0562	putative dihydrolipoamide dehydrogenase 542108:543889 reverse MW:61794	VCLNVGCIPSKALLHNAAVID	165	no	yes
NGO0562	putative dihydrolipoamide dehydrogenase 542108:543889 reverse MW:61794	RLTGGLAGMAKSRKVDVIQGD	217	yes	yes
NGO0562	putative dihydrolipoamide dehydrogenase 542108:543889 reverse MW:61794	PTGEKKIVAFKNCIIAAGSRV	261	yes	yes
NGO0562	putative dihydrolipoamide dehydrogenase 542108:543889 reverse MW:61794	CIIAAGSRVTKLPFIPEDPRI	273	yes	no
NGO0562	putative dihydrolipoamide dehydrogenase 542108:543889 reverse MW:61794	IIDSSGALALKEVPGKLLIIG	293	yes	yes
NGO0562	putative dihydrolipoamide dehydrogenase 542108:543889 reverse MW:61794	LMQGADRDLVKVWQKQNEYRF	341	yes	yes
NGO0562	putative dihydrolipoamide dehydrogenase 542108:543889 reverse MW:61794	ADRDLVKVWQKQNEYRFDNIM	345	yes	yes
NGO0562	putative dihydrolipoamide dehydrogenase 542108:543889 reverse MW:61794	VNTKTVAVEPKEDGVYVTFEG	366	yes	no
NGO0562	putative dihydrolipoamide dehydrogenase 542108:543889 reverse MW:61794	LVAAGRAPNGKLISAEKAGVA	400	yes	no
NGO0562	putative dihydrolipoamide dehydrogenase 542108:543889 reverse MW:61794	APNGKLISAEKAGVAVTDRGF	406	yes	no
NGO0562	putative dihydrolipoamide dehydrogenase 542108:543889 reverse MW:61794	VTDRGFIEVDKQMRTNVPHIY	421	yes	yes
NGO0562	putative dihydrolipoamide dehydrogenase 542108:543889 reverse MW:61794	HVAAENCAGHKAYFDARVIPG	461	yes	yes
NGO0562	putative dihydrolipoamide dehydrogenase 542108:543889 reverse MW:61794	AWVGETELSAKASGRKITKAN	490	yes	no
NGO0562	putative dihydrolipoamide dehydrogenase 542108:543889 reverse MW:61794	TELSAKASGRKITKANFPWAA	495	yes	yes
NGO0562	putative dihydrolipoamide dehydrogenase 542108:543889 reverse MW:61794	SAKASGRKITKANFPWAASGR	498	yes	yes
NGO0562	putative dihydrolipoamide dehydrogenase 542108:543889 reverse MW:61794	IANGCDNGFTKLIFDAETGRI	520	yes	no
NGO0564	putative dihydrolipoamide acetyltransferase component of pyruvate dehydrogenase complex (Odp2) 544445:546031 reverse MW:54693	AAKIDEAAFAKAHAGPSARKL	226	no	yes
NGO0564	putative dihydrolipoamide acetyltransferase component of pyruvate dehydrogenase complex (Odp2) 544445:546031 reverse MW:54693	LKGRIMGDDIKAFVKSVMQGG	262	yes	yes
NGO0564	putative dihydrolipoamide acetyltransferase component of pyruvate dehydrogenase complex (Odp2) 544445:546031 reverse MW:54693	IMGDDIKAFVKSVMQGGAAKP	266	yes	yes
NGO0564	putative dihydrolipoamide acetyltransferase component of pyruvate dehydrogenase complex (Odp2) 544445:546031 reverse MW:54693	LLPWPKVDFSKFGNVEVKELS	299	yes	yes
NGO0564	putative dihydrolipoamide acetyltransferase component of pyruvate dehydrogenase complex (Odp2) 544445:546031 reverse MW:54693	DFSKFGNVEVKELSRIKKISG	306	yes	yes
NGO0564	putative dihydrolipoamide acetyltransferase component of pyruvate dehydrogenase complex (Odp2) 544445:546031 reverse MW:54693	ELEEFRKQLNKEWEREGVKLS	349	yes	yes
NGO0564	putative dihydrolipoamide acetyltransferase component of pyruvate dehydrogenase complex (Odp2) 544445:546031 reverse MW:54693	LNKEWEREGVKLSPLAFIIKA	357	yes	yes
NGO0564	putative dihydrolipoamide acetyltransferase component of pyruvate dehydrogenase complex (Odp2) 544445:546031 reverse MW:54693	TPNGLVVPVIKDVDQKGLKQI	411	no	yes
NGO0564	putative dihydrolipoamide acetyltransferase component of pyruvate dehydrogenase complex (Odp2) 544445:546031 reverse MW:54693	QISQELTELSKKAREGKLKPQ	430	yes	yes
NGO0564	putative dihydrolipoamide acetyltransferase component of pyruvate dehydrogenase complex (Odp2) 544445:546031 reverse MW:54693	ISQELTELSKKAREGKLKPQE	431	yes	yes
NGO0564	putative dihydrolipoamide acetyltransferase component of pyruvate dehydrogenase complex (Odp2) 544445:546031 reverse MW:54693	KSQIKPVWNGKEFAPRLMCPL	486	no	yes
NGO0564	putative dihydrolipoamide acetyltransferase component of pyruvate dehydrogenase complex (Odp2) 544445:546031 reverse MW:54693	RFTVFLANLLKDFRRITLXXX	522	no	yes
NGO0565	putative pyruvate dehydrogenase E1 component (Odp1) 546184:548844 reverse MW:99594	RAQYLLENLLKYCRDKGVRMP	41	yes	yes
NGO0565	putative pyruvate dehydrogenase E1 component (Odp1) 546184:548844 reverse MW:99594	YLNTVSVENEKGIPGDQNIEH	68	yes	yes
NGO0565	putative pyruvate dehydrogenase E1 component (Odp1) 546184:548844 reverse MW:99594	IMAIYQARFLKYLESRGLAKT	208	yes	no
NGO0565	putative pyruvate dehydrogenase E1 component (Odp1) 546184:548844 reverse MW:99594	WGRRWDRLLAKDKDGILRQRM	303	yes	yes
NGO0565	putative pyruvate dehydrogenase E1 component (Odp1) 546184:548844 reverse MW:99594	RRWDRLLAKDKDGILRQRMEE	305	yes	no
NGO0565	putative pyruvate dehydrogenase E1 component (Odp1) 546184:548844 reverse MW:99594	YDRAANHADGKPTVILAKTIK	381	no	yes
NGO0565	putative pyruvate dehydrogenase E1 component (Odp1) 546184:548844 reverse MW:99594	GEGQNVAHQAKKMDKASLKQF	409	yes	yes
NGO0565	putative pyruvate dehydrogenase E1 component (Odp1) 546184:548844 reverse MW:99594	EGQNVAHQAKKMDKASLKQFR	410	yes	yes
NGO0565	putative pyruvate dehydrogenase E1 component (Odp1) 546184:548844 reverse MW:99594	NVAHQAKKMDKASLKQFRDRF	413	yes	yes
NGO0565	putative pyruvate dehydrogenase E1 component (Odp1) 546184:548844 reverse MW:99594	LTFAPDTEEYKYLHARRDALG	450	yes	yes
NGO0565	putative pyruvate dehydrogenase E1 component (Odp1) 546184:548844 reverse MW:99594	AFVRILSTLLKDKKIGKRVVP	508	yes	yes
NGO0565	putative pyruvate dehydrogenase E1 component (Odp1) 546184:548844 reverse MW:99594	RILSTLLKDKKIGKRVVPIVP	511	yes	yes
NGO0565	putative pyruvate dehydrogenase E1 component (Odp1) 546184:548844 reverse MW:99594	PKGQQYTPQDKDQLMFYKESV	551	yes	yes
NGO0565	putative pyruvate dehydrogenase E1 component (Odp1) 546184:548844 reverse MW:99594	QDILKGMYLLKAGGKGDKKVQ	717	no	yes
NGO0565	putative pyruvate dehydrogenase E1 component (Odp1) 546184:548844 reverse MW:99594	SKETVQQAIEKYGIKADSAPS	874	yes	yes
NGO0565	putative pyruvate dehydrogenase E1 component (Odp1) 546184:548844 reverse MW:99594	VQQAIEKYGIKADSAPSWKRX	878	yes	no
NGO0565	putative pyruvate dehydrogenase E1 component (Odp1) 546184:548844 reverse MW:99594	GIKADSAPSWKRXXXXXXXXX	886	yes	yes
NGO0566	putative prolyl-tRNA synthetase (Syp) 549541:551250 forward MW:62868	QESGRWEFYGKELLRLKDRHE	91	yes	no
NGO0566	putative prolyl-tRNA synthetase (Syp) 549541:551250 forward MW:62868	DIVRKEINSYKQLPKNFYHIQ	126	yes	yes
NGO0566	putative prolyl-tRNA synthetase (Syp) 549541:551250 forward MW:62868	HRIVIGDRALKEGNVEYAERR	538	no	yes
NGO0571	conserved hypothetical protein 553866:555659 forward MW:65943	KQREAWDKFQKLNTELNRLKT	259	yes	yes
NGO0572	putative carboxy-terminal processing protease 555789:557261 forward MW:52735	NSETLAVPLEKDADKPAAKEK	424	yes	yes
NGO0573	excinuclease ABC subunit B (UvrB) 557594:559618 forward MW:76909	NRPLKFHEFEKVMPQTVFVSA	390	no	yes
NGO0573	excinuclease ABC subunit B (UvrB) 557594:559618 forward MW:76909	AVLRDRISNIKENLLFGAEXX	667	no	yes
NGO0574	carbonic anhydrase (Cah) 559802:560557 reverse MW:28085	YDHIDQAQAEKFTRAVGSENN	229	yes	no
NGO0575	conserved hypothetical protein 561640:562353 reverse MW:26961	RRLIQAPFIAKLLPKLKTGGY	165	yes	yes
NGO0578	putative excinuclease ABC subunit C 564000:565883 reverse MW:70938	PEQFDIPLFLKNLPKLPGVYR	29	no	yes
NGO0578	putative excinuclease ABC subunit C 564000:565883 reverse MW:70938	ENNFIKALSPKYNILFRDDKS	108	yes	no
NGO0580	putative thioredoxin reductase 568254:569201 forward MW:33654	VDLQKRPFALKGDMGEYTCDA	96	yes	no
NGO0580	putative thioredoxin reductase 568254:569201 forward MW:33654	ALIVATGASAKYLGLPSEEAF	116	yes	yes
NGO0580	putative thioredoxin reductase 568254:569201 forward MW:33654	ACATCDGFFYKNQDVAVVGGG	143	yes	yes
NGO0580	putative thioredoxin reductase 568254:569201 forward MW:33654	EEALYLANIAKTVTLIHRRSE	168	yes	no
NGO0580	putative thioredoxin reductase 568254:569201 forward MW:33654	IHRRSEFRAEKIMIDKLMKRV	183	yes	yes
NGO0580	putative thioredoxin reductase 568254:569201 forward MW:33654	EFRAEKIMIDKLMKRVEEGKI	188	yes	yes
NGO0580	putative thioredoxin reductase 568254:569201 forward MW:33654	AEKIMIDKLMKRVEEGKIILK	191	yes	no
NGO0580	putative thioredoxin reductase 568254:569201 forward MW:33654	KRVEEGKIILKLESNLQEVLG	201	yes	yes
NGO0581	putative 30S ribosomal protein S6 569360:569725 forward MW:13861	EQVPAMVERYKTMITEANGKI	26	yes	yes
NGO0581	putative 30S ribosomal protein S6 569360:569725 forward MW:13861	YKTMITEANGKIHRLEDWGRR	35	yes	yes
NGO0581	putative 30S ribosomal protein S6 569360:569725 forward MW:13861	GRRQLAYPINKIHKAHYVLMN	53	yes	yes
NGO0581	putative 30S ribosomal protein S6 569360:569725 forward MW:13861	QLAYPINKIHKAHYVLMNIET	56	yes	yes
NGO0581	putative 30S ribosomal protein S6 569360:569725 forward MW:13861	NDAVLRHLTIKTKHAVTEASP	91	yes	no
NGO0581	putative 30S ribosomal protein S6 569360:569725 forward MW:13861	AVLRHLTIKTKHAVTEASPML	93	yes	yes
NGO0581	putative 30S ribosomal protein S6 569360:569725 forward MW:13861	TEASPMLGGEKAKNLLVGAAE	107	yes	yes
NGO0581	putative 30S ribosomal protein S6 569360:569725 forward MW:13861	ASPMLGGEKAKNLLVGAAEEA	109	yes	yes
NGO0583	putative 30S ribosomal protein S18 570038:570265 forward MW:8992	RRKFCRFTAEKIQEVDYKQVD	18	yes	yes
NGO0583	putative 30S ribosomal protein S18 570038:570265 forward MW:8992	TAEKIQEVDYKQVDLLKDFIS	25	yes	yes
NGO0583	putative 30S ribosomal protein S18 570038:570265 forward MW:8992	EVDYKQVDLLKDFISENGKII	31	yes	yes
NGO0583	putative 30S ribosomal protein S18 570038:570265 forward MW:8992	LLKDFISENGKIIPARITGTK	39	yes	yes
NGO0583	putative 30S ribosomal protein S18 570038:570265 forward MW:8992	LALLPYTDQHKXXXXXXXXXX	76	yes	yes
NGO0584	50S ribosomal protein L9 570285:570734 forward MW:15703	XXXMQIILLEKIGGLGNLGDI	8	yes	yes
NGO0584	50S ribosomal protein L9 570285:570734 forward MW:15703	KAKRATEANMKEFEARRAELE	45	yes	yes
NGO0584	50S ribosomal protein L9 570285:570734 forward MW:15703	FEARRAELEAKQAEILADARA	57	yes	yes
NGO0584	50S ribosomal protein L9 570285:570734 forward MW:15703	ILADARARQEKLDGQTVTVAQ	71	yes	yes
NGO0584	50S ribosomal protein L9 570285:570734 forward MW:15703	LDGQTVTVAQKAGVDGRLFGS	82	yes	no
NGO0584	50S ribosomal protein L9 570285:570734 forward MW:15703	AIVAAGIEAVKANVRLPNGPL	111	yes	yes
NGO0592	putative trigger factor 578769:580079 forward MW:48368	PWSEINAETDKKLKQTQRRAK	31	no	yes
NGO0592	putative trigger factor 578769:580079 forward MW:48368	WSEINAETDKKLKQTQRRAKI	32	yes	yes
NGO0592	putative trigger factor 578769:580079 forward MW:48368	EINAETDKKLKQTQRRAKIDG	34	yes	no
NGO0592	putative trigger factor 578769:580079 forward MW:48368	KKLKQTQRRAKIDGFRPGKAP	41	yes	no
NGO0592	putative trigger factor 578769:580079 forward MW:48368	RAKIDGFRPGKAPLKMIAQMY	49	yes	no
NGO0592	putative trigger factor 578769:580079 forward MW:48368	DGFRPGKAPLKMIAQMYGASA	53	yes	yes
NGO0592	putative trigger factor 578769:580079 forward MW:48368	RFEGVEEQDDKESFKVAAIFE	102	yes	yes
NGO0592	putative trigger factor 578769:580079 forward MW:48368	TVNFPEEYHGKDVAGKTAVFT	226	yes	yes
NGO0592	putative trigger factor 578769:580079 forward MW:48368	ALGIADGDVAKMREEVKKNVS	267	yes	yes
NGO0592	putative trigger factor 578769:580079 forward MW:48368	EVERRVNEQTKESVMNALIKA	289	yes	yes
NGO0592	putative trigger factor 578769:580079 forward MW:48368	TKESVMNALIKAVELKVPVAL	298	yes	yes
NGO0592	putative trigger factor 578769:580079 forward MW:48368	MNALIKAVELKVPVALVNEEA	303	yes	yes
NGO0592	putative trigger factor 578769:580079 forward MW:48368	ANLDLPLDMFKEQAERRVSLG	343	yes	yes
NGO0592	putative trigger factor 578769:580079 forward MW:48368	RRVSLGLILAKLVDENKLEPT	358	yes	yes
NGO0592	putative trigger factor 578769:580079 forward MW:48368	LILAKLVDENKLEPTEGQIKA	364	yes	yes
NGO0592	putative trigger factor 578769:580079 forward MW:48368	ESNVVDFVLGKAKVNKKALSF	419	yes	yes
NGO0592	putative trigger factor 578769:580079 forward MW:48368	NVVDFVLGKAKVNKKALSFDE	421	yes	no
NGO0593	putative endopeptidase 580178:580789 forward MW:22606	HARELLKIKEKLNRLMAKHCG	155	yes	no
NGO0593	putative endopeptidase 580178:580789 forward MW:22606	RDNFMSAEEAKEYGLIDQVLE	187	yes	yes
NGO0597	putative nucleoside diphosphate kinase 584141:584440 reverse MW:10928	XXXXMKQLTLKEAQEFYAVHK	7	yes	yes
NGO0598	conserved hypothetical protein 584616:585764 reverse MW:43769	AEIHRRLKALKSESNPLKSVA	121	no	yes
NGO0603	integration host factor beta subunit (IhfB) 588996:589289 reverse MW:11113	AAKNGTHLLAKDVEYSVKVLV	19	yes	no
NGO0604	putative 30S ribosomal protein S1 589321:591003 reverse MW:61191	ESVENGFGETKLSREKAKRAA	84	yes	no
NGO0604	putative 30S ribosomal protein S1 589321:591003 reverse MW:61191	GNILSGIINGKVKGGLTVMIS	116	yes	no
NGO0604	putative 30S ribosomal protein S1 589321:591003 reverse MW:61191	ILSGIINGKVKGGLTVMISSI	118	yes	no
NGO0604	putative 30S ribosomal protein S1 589321:591003 reverse MW:61191	PGSLVDVRPVKDTSHFEGKEI	143	yes	no
NGO0604	putative 30S ribosomal protein S1 589321:591003 reverse MW:61191	PVKDTSHFEGKEIEFKVIKLD	151	yes	yes
NGO0604	putative 30S ribosomal protein S1 589321:591003 reverse MW:61191	SHFEGKEIEFKVIKLDKKRNN	156	no	yes
NGO0604	putative 30S ribosomal protein S1 589321:591003 reverse MW:61191	EGKEIEFKVIKLDKKRNNVVV	159	yes	no
NGO0604	putative 30S ribosomal protein S1 589321:591003 reverse MW:61191	IEFKVIKLDKKRNNVVVSRRA	163	yes	no
NGO0604	putative 30S ribosomal protein S1 589321:591003 reverse MW:61191	VLEATLGEERKALLENLQEGS	184	yes	yes
NGO0604	putative 30S ribosomal protein S1 589321:591003 reverse MW:61191	LENLQEGSVIKGIVKNITDYG	197	no	yes
NGO0604	putative 30S ribosomal protein S1 589321:591003 reverse MW:61191	HITDLAWRRVKHPSEVLEVGQ	230	yes	no
NGO0604	putative 30S ribosomal protein S1 589321:591003 reverse MW:61191	VLEVGQEVEAKVLKFDQEKQR	245	yes	no
NGO0604	putative 30S ribosomal protein S1 589321:591003 reverse MW:61191	VGQEVEAKVLKFDQEKQRVSL	248	yes	yes
NGO0604	putative 30S ribosomal protein S1 589321:591003 reverse MW:61191	EAKVLKFDQEKQRVSLGMKQL	253	yes	yes
NGO0604	putative 30S ribosomal protein S1 589321:591003 reverse MW:61191	QEKQRVSLGMKQLGEDPWSGL	261	yes	yes
NGO0604	putative 30S ribosomal protein S1 589321:591003 reverse MW:61191	EFAANHNKGDKISGAVKSITD	367	yes	no
NGO0604	putative 30S ribosomal protein S1 589321:591003 reverse MW:61191	EAVVLAIDVEKERISLGIKQL	427	yes	no
NGO0604	putative 30S ribosomal protein S1 589321:591003 reverse MW:61191	VEKERISLGIKQLEGDPFGNF	435	yes	no
NGO0604	putative 30S ribosomal protein S1 589321:591003 reverse MW:61191	PFGNFISVNDKGSLVKGSVKS	451	yes	yes
NGO0604	putative 30S ribosomal protein S1 589321:591003 reverse MW:61191	DKGSLVKGSVKSVDAKGAVIA	460	yes	yes
NGO0604	putative 30S ribosomal protein S1 589321:591003 reverse MW:61191	VTVDRKNRSIKLSVKAKDAKE	517	yes	no
NGO0604	putative 30S ribosomal protein S1 589321:591003 reverse MW:61191	AGTTSLGDLLKAKLSGEQEXX	553	yes	yes
NGO0604	putative 30S ribosomal protein S1 589321:591003 reverse MW:61191	TTSLGDLLKAKLSGEQEXXXX	555	yes	yes
NGO0607	conserved hypothetical protein 593892:594581 reverse MW:26150	XXXXXXMKLIKYLQYQGIGSR	5	yes	no
NGO0607	conserved hypothetical protein 593892:594581 reverse MW:26150	NLTSPSRKIPKLYEVTLKHPT	134	yes	no
NGO0607	conserved hypothetical protein 593892:594581 reverse MW:26150	KIPKLYEVTLKHPTGETLCET	141	yes	no
NGO0607	conserved hypothetical protein 593892:594581 reverse MW:26150	PGEWKFIECPKFXXXXXXXXX	229	yes	yes
NGO0608	putative murein transglycosylase / nitrite reductase transcriptional regulator 594652:596625 reverse MW:72089	PATGRHYGLEKTPVYDGRHDV	154	no	yes
NGO0608	putative murein transglycosylase / nitrite reductase transcriptional regulator 594652:596625 reverse MW:72089	MPNETRNYVPKLLAVRNIIAT	230	no	yes
NGO0608	putative murein transglycosylase / nitrite reductase transcriptional regulator 594652:596625 reverse MW:72089	SYTARKGDTFKSIAARFNIHI	624	no	yes
NGO0611	1-acyl-SN-glycerol-3-phosphate acyltransferase 598437:599201 forward MW:27758	TSSGLGLLPFKAALFQSAIDA	162	no	yes
NGO0614	putative ribonucleotide reductase I alpha chain 600309:602585 forward MW:85169	DGRLEAIDLDKIHRVVTWAAE	23	yes	yes
NGO0614	putative ribonucleotide reductase I alpha chain 600309:602585 forward MW:85169	SYAAVKQLEGKYLVQNRVTRQ	156	yes	yes
NGO0614	putative ribonucleotide reductase I alpha chain 600309:602585 forward MW:85169	DQDEFERLYTKYEQDPNIRKR	383	yes	yes
NGO0614	putative ribonucleotide reductase I alpha chain 600309:602585 forward MW:85169	YLLKASANLAKEYGACTLFNQ	562	yes	yes
NGO0614	putative ribonucleotide reductase I alpha chain 600309:602585 forward MW:85169	DWESLRADIVKYGLRNSTLTA	610	yes	yes
NGO0614	putative ribonucleotide reductase I alpha chain 600309:602585 forward MW:85169	GNKVSMKQMLKDLLTAYKYGV	718	yes	yes
NGO0614	putative ribonucleotide reductase I alpha chain 600309:602585 forward MW:85169	QMLKDLLTAYKYGVKTLYYHN	725	yes	yes
NGO0615	putative ribonucleoside diphosphate reductase I beta chain 602880:604031 forward MW:44054	TFPKTKNDALKEPMFFGQPVN	22	yes	yes
NGO0615	putative ribonucleoside diphosphate reductase I beta chain 602880:604031 forward MW:44054	YDQQKYEVFEKLIEKQLSFFW	46	yes	yes
NGO0615	putative ribonucleoside diphosphate reductase I beta chain 602880:604031 forward MW:44054	KYEVFEKLIEKQLSFFWRPEE	50	yes	no
NGO0615	putative ribonucleoside diphosphate reductase I beta chain 602880:604031 forward MW:44054	ELQDECFQLFKKAAEQEKEWA	285	no	yes
NGO0615	putative ribonucleoside diphosphate reductase I beta chain 602880:604031 forward MW:44054	LQDECFQLFKKAAEQEKEWAA	286	yes	yes
NGO0615	putative ribonucleoside diphosphate reductase I beta chain 602880:604031 forward MW:44054	QLFKKAAEQEKEWAAYLFKDG	292	yes	no
NGO0615	putative ribonucleoside diphosphate reductase I beta chain 602880:604031 forward MW:44054	QEKEWAAYLFKDGSMIGLNKE	300	yes	no
NGO0617	putative enolase (2-phosphoglycerate dehydratase) 604935:606218 reverse MW:46112	AVPSGASTGQKEALELRDGDK	46	yes	yes
NGO0617	putative enolase (2-phosphoglycerate dehydratase) 604935:606218 reverse MW:46112	KEALELRDGDKSRYSGKGVLK	56	yes	no
NGO0617	putative enolase (2-phosphoglycerate dehydratase) 604935:606218 reverse MW:46112	RDGDKSRYSGKGVLKAVEHVN	62	yes	yes
NGO0617	putative enolase (2-phosphoglycerate dehydratase) 604935:606218 reverse MW:46112	RCGAEIFHALKKLCDSKGFPT	190	yes	yes
NGO0617	putative enolase (2-phosphoglycerate dehydratase) 604935:606218 reverse MW:46112	CGAEIFHALKKLCDSKGFPTT	191	yes	yes
NGO0617	putative enolase (2-phosphoglycerate dehydratase) 604935:606218 reverse MW:46112	FHALKKLCDSKGFPTTVGDEG	196	no	yes
NGO0617	putative enolase (2-phosphoglycerate dehydratase) 604935:606218 reverse MW:46112	ALDCASSEFYKDGKYHLEAEG	250	yes	yes
NGO0617	putative enolase (2-phosphoglycerate dehydratase) 604935:606218 reverse MW:46112	CASSEFYKDGKYHLEAEGRSY	253	yes	yes
NGO0617	putative enolase (2-phosphoglycerate dehydratase) 604935:606218 reverse MW:46112	DWEGWKLLTEKLGKKVQLVGD	302	yes	no
NGO0617	putative enolase (2-phosphoglycerate dehydratase) 604935:606218 reverse MW:46112	VGDDLFVTNPKILAEGIEKGV	320	yes	yes
NGO0617	putative enolase (2-phosphoglycerate dehydratase) 604935:606218 reverse MW:46112	NPKILAEGIEKGVANALLVKV	328	yes	yes
NGO0617	putative enolase (2-phosphoglycerate dehydratase) 604935:606218 reverse MW:46112	EKGVANALLVKVNQIGTLSET	337	yes	yes
NGO0617	putative enolase (2-phosphoglycerate dehydratase) 604935:606218 reverse MW:46112	NQIGTLSETLKAVDLAKCNRY	349	yes	no
NGO0617	putative enolase (2-phosphoglycerate dehydratase) 604935:606218 reverse MW:46112	SETLKAVDLAKCNRYASVMSH	355	no	yes
NGO0617	putative enolase (2-phosphoglycerate dehydratase) 604935:606218 reverse MW:46112	ELAEAAYYPGKAAFYQLGKXX	420	yes	yes
NGO0617	putative enolase (2-phosphoglycerate dehydratase) 604935:606218 reverse MW:46112	PGKAAFYQLGKXXXXXXXXXX	428	no	yes
NGO0619	putative 2-dehydro-deoxyphosphooctonate aldolase 606723:607562 reverse MW:30516	IPYIFKASFDKANRSSIHSYR	57	yes	yes
NGO0619	putative 2-dehydro-deoxyphosphooctonate aldolase 606723:607562 reverse MW:30516	GLFLESHPDPKLAKCDGPSAL	242	yes	yes
NGO0630	putative chaperone protein HscB 621287:621637 reverse MW:13368	AEQEKLFCGLKQSFARQDCDT	85	yes	no
NGO0632	conserved hypothetical protein 622050:622367 reverse MW:11638	YLDGTQVDYTKEDLQEGFKFE	80	yes	no
NGO0633	putative NifU-like protein 622457:622840 reverse MW:13946	XXXXXMAYSDKVIDHYENPRN	6	yes	no
NGO0633	putative NifU-like protein 622457:622840 reverse MW:13946	ENPRNVGTFDKNDESVGTGMV	22	yes	yes
NGO0633	putative NifU-like protein 622457:622840 reverse MW:13946	VNDEGIIEDAKFKTYGCGSAI	57	yes	no
NGO0633	putative NifU-like protein 622457:622840 reverse MW:13946	DEGIIEDAKFKTYGCGSAIAS	59	yes	no
NGO0636	putative NifS-like aminotranfserase 623952:625163 reverse MW:44578	XXXXXXXMTVKTPVYLDYAAT	4	yes	no
NGO0636	putative NifS-like aminotranfserase 623952:625163 reverse MW:44578	LDYAATTPVDKRVAEKMIPYL	19	yes	yes
NGO0636	putative NifS-like aminotranfserase 623952:625163 reverse MW:44578	DIAALINADPKEIVFTSGATE	67	yes	yes
NGO0636	putative NifS-like aminotranfserase 623952:625163 reverse MW:44578	LAIKGAANFYKTKGKHLITVK	91	yes	yes
NGO0636	putative NifS-like aminotranfserase 623952:625163 reverse MW:44578	IKGAANFYKTKGKHLITVKTE	93	yes	no
NGO0636	putative NifS-like aminotranfserase 623952:625163 reverse MW:44578	KTKGKHLITVKTEHKAVLDTM	101	yes	no
NGO0636	putative NifS-like aminotranfserase 623952:625163 reverse MW:44578	KHLITVKTEHKAVLDTMRELE	105	yes	yes
NGO0636	putative NifS-like aminotranfserase 623952:625163 reverse MW:44578	GKVPVDVEAAKIDLLSMSAHK	196	yes	no
NGO0636	putative NifS-like aminotranfserase 623952:625163 reverse MW:44578	VGMGEAFRIAKEELAQDTAHY	260	yes	no
NGO0636	putative NifS-like aminotranfserase 623952:625163 reverse MW:44578	ELAQDTAHYLKLRDIFLKGIE	272	yes	no
NGO0639	putative L-lactate dehydrogenase 625988:627157 forward MW:43397	VNMEGRSLETKMIGGDVKMPV	68	yes	no
NGO0639	putative L-lactate dehydrogenase 625988:627157 forward MW:43397	RTFRNIVGHAKNVGDLSSLSS	217	yes	no
NGO0639	putative L-lactate dehydrogenase 625988:627157 forward MW:43397	RLSWDDVARIKDLWGGKLIIK	246	yes	no
NGO0639	putative L-lactate dehydrogenase 625988:627157 forward MW:43397	KGIMEPEDAEKAAKSGADALV	266	yes	yes
NGO0639	putative L-lactate dehydrogenase 625988:627157 forward MW:43397	MEPEDAEKAAKSGADALVVSN	269	yes	no
NGO0639	putative L-lactate dehydrogenase 625988:627157 forward MW:43397	GVTRALEILYKEMDVSMAFTG	358	yes	no
NGO0642	putative tRNA pseudouridine synthase B 632563:633480 reverse MW:33387	KFAQYLLDADKAYTATLKLGE	73	yes	yes
NGO0644	putative ribosomal-binding factor A 634076:634444 reverse MW:14369	SELSKRIKLFKIPELHFKYDE	90	yes	no
NGO0644	putative ribosomal-binding factor A 634076:634444 reverse MW:14369	KLFKIPELHFKYDESLERGMS	97	yes	yes
NGO0644	putative ribosomal-binding factor A 634076:634444 reverse MW:14369	SALIDQVAAEKPVEDXXXXXX	119	yes	no
NGO0645	putative ATP-dependent Clp protease ATP-binding subunit 634627:635868 forward MW:44832	ALAVAVYNHYKRLRHPKADGG	97	yes	yes
NGO0645	putative ATP-dependent Clp protease ATP-binding subunit 634627:635868 forward MW:44832	VEQIITKLLGKCDFDVEKARH	168	yes	no
NGO0645	putative ATP-dependent Clp protease ATP-binding subunit 634627:635868 forward MW:44832	GIGFGASVHSKDENAGITKLF	276	yes	no
NGO0645	putative ATP-dependent Clp protease ATP-binding subunit 634627:635868 forward MW:44832	HSKDENAGITKLFGIVEPEDL	284	yes	no
NGO0645	putative ATP-dependent Clp protease ATP-binding subunit 634627:635868 forward MW:44832	FGIVEPEDLIKFGLIPELIGR	296	yes	no
NGO0646	putative acetylornithine aminotransferase 635981:637171 reverse MW:42684	QKLVKHSFADKVFFCNSGAEA	89	yes	yes
NGO0646	putative acetylornithine aminotransferase 635981:637171 reverse MW:42684	LFTVSVGGQPKYSKDYAPLPQ	144	yes	yes
NGO0650	putative ATP-dependent RNA helicase 639282:640667 reverse MW:51139	XXXXXXXMSIKFADLNLDKNI	4	no	yes
NGO0650	putative ATP-dependent RNA helicase 639282:640667 reverse MW:51139	PTRELAAQVEKNALAYAKNMR	93	no	yes
NGO0650	putative ATP-dependent RNA helicase 639282:640667 reverse MW:51139	QVEKNALAYAKNMRWFRTVSI	100	no	yes
NGO0650	putative ATP-dependent RNA helicase 639282:640667 reverse MW:51139	SFGYQTRALSKPVDLIVATPG	125	yes	yes
NGO0650	putative ATP-dependent RNA helicase 639282:640667 reverse MW:51139	NEYVKVHKIEKYINRKLPELT	363	yes	no
NGO0652	putative thioredoxin I 641997:642326 reverse MW:11830	DFWAPWCGPCKMIAPILDDIA	38	yes	no
NGO0652	putative thioredoxin I 641997:642326 reverse MW:11830	AEFEGRLKVVKINIDDNEATP	59	yes	yes
NGO0652	putative thioredoxin I 641997:642326 reverse MW:11830	VRGIPTLMVFKNGEVVATKVG	84	yes	yes
NGO0658	putative pyridoxamine-5'-phosphate oxidase 648913:649542 forward MW:24177	VEGRVGRLAEKLSDEYFESRP	117	yes	no
NGO0660	putative Glu-tRNAGln amidotransferase subunit 650780:652207 reverse MW:51713	RKNYFYPDLPKGYQISQLDLP	88	no	yes
NGO0660	putative Glu-tRNAGln amidotransferase subunit 650780:652207 reverse MW:51713	QAEFGTRREIKNLNSFRFLDQ	214	yes	yes
NGO0660	putative Glu-tRNAGln amidotransferase subunit 650780:652207 reverse MW:51713	KAKAEMPELPKEMAARFVADY	299	yes	yes
NGO0660	putative Glu-tRNAGln amidotransferase subunit 650780:652207 reverse MW:51713	TAPRLAALVGKIADGTLSGKL	377	yes	no
NGO0660	putative Glu-tRNAGln amidotransferase subunit 650780:652207 reverse MW:51713	GKIADGTLSGKLAKKAFEAMW	386	yes	no
NGO0662	putative Glu-tRNA(Gln) amidotransferase subunit 653182:654624 reverse MW:51306	LKQAGSLLQSKQISAVELASA	16	yes	yes
NGO0662	putative Glu-tRNA(Gln) amidotransferase subunit 653182:654624 reverse MW:51306	SALTGVPVAYKDIFCQTGWRS	76	yes	yes
NGO0662	putative Glu-tRNA(Gln) amidotransferase subunit 653182:654624 reverse MW:51306	DYTRDLDKPLKGVKIGLPKEY	254	yes	yes
NGO0662	putative Glu-tRNA(Gln) amidotransferase subunit 653182:654624 reverse MW:51306	PLKGVKIGLPKEYFSEGNSTD	262	yes	yes
NGO0663	putative Glu-tRNA(Gln) amidotransferase subunit 654690:654977 reverse MW:11032	XMALTLADVDKIARLSRLQLT	10	yes	yes
NGO0663	putative Glu-tRNA(Gln) amidotransferase subunit 654690:654977 reverse MW:11032	LSRLQLTAEEKEKSLQELNDI	24	yes	no
NGO0663	putative Glu-tRNA(Gln) amidotransferase subunit 654690:654977 reverse MW:11032	RLQLTAEEKEKSLQELNDIFT	26	yes	no
NGO0668	putative SUN-family protein 657954:659207 reverse MW:46467	AKVLAEMLTFKQPADAVLSAY	20	yes	no
NGO0668	putative SUN-family protein 657954:659207 reverse MW:46467	GRIYAFDIAEKRLANLKPRMT	259	yes	no
NGO0668	putative SUN-family protein 657954:659207 reverse MW:46467	KYRQSAETVAKLLEQQHSILD	328	yes	no
NGO0668	putative SUN-family protein 657954:659207 reverse MW:46467	VNCAELLQNLKVDLDTGKYLR	389	yes	yes
NGO0668	putative SUN-family protein 657954:659207 reverse MW:46467	QNLKVDLDTGKYLRLDSARHQ	396	yes	yes
NGO0669	conserved hypothetical protein 659246:660112 reverse MW:32819	QVQNLRGLNPKDTLTDKAAKL	152	yes	no
NGO0669	conserved hypothetical protein 659246:660112 reverse MW:32819	GLNPKDTLTDKAAKLVQQFQL	158	yes	no
NGO0669	conserved hypothetical protein 659246:660112 reverse MW:32819	PKDTLTDKAAKLVQQFQLVHT	161	yes	no
NGO0671	putative extragenic suppressor protein (SuhB) 661212:661994 forward MW:28573	XMNPFLNTAFKAARRAGQMMI	10	yes	yes
NGO0671	putative extragenic suppressor protein (SuhB) 661212:661994 forward MW:28573	IRAAGNLDAVKTDSKAFNDFV	30	yes	yes
NGO0671	putative extragenic suppressor protein (SuhB) 661212:661994 forward MW:28573	EALKEAYPHHKITCEESGFHG	63	yes	yes
NGO0671	putative extragenic suppressor protein (SuhB) 661212:661994 forward MW:28573	SMMDKYLAILKDFLAKTAGGR	173	yes	no
NGO0671	putative extragenic suppressor protein (SuhB) 661212:661994 forward MW:28573	YLAILKDFLAKTAGGRREGAA	178	no	yes
NGO0671	putative extragenic suppressor protein (SuhB) 661212:661994 forward MW:28573	ANPKVLAQMLKIISAHVXXXX	255	yes	no
NGO0674	putative 3-isopropylmalate dehydrogenase (leuB) 662987:664054 reverse MW:39041	IVAETVRVLDKFIAQGLDADY	27	yes	no
NGO0674	putative 3-isopropylmalate dehydrogenase (leuB) 662987:664054 reverse MW:39041	NGEHEGYNTMKYSESEIRRIA	162	yes	yes
NGO0674	putative 3-isopropylmalate dehydrogenase (leuB) 662987:664054 reverse MW:39041	AFQSAQKRSKKVCSVGKANVL	185	yes	no
NGO0674	putative 3-isopropylmalate dehydrogenase (leuB) 662987:664054 reverse MW:39041	KRSKKVCSVGKANVLETTELW	191	yes	no
NGO0676	putative DNA modification methylase (N.MgoV) 664838:666106 reverse MW:47560	RIYLTGSLKSKPDLSFETSPS	181	no	yes
NGO0677	putative 3-isopropylmalate dehydratase small subunit 666276:666914 reverse MW:24208	XXXXXMKAFTKITAIVAPLDR	6	yes	no
NGO0677	putative 3-isopropylmalate dehydratase small subunit 666276:666914 reverse MW:24208	SNVDTDAIIPKQFLKSIKRSG	27	yes	yes
NGO0677	putative 3-isopropylmalate dehydratase small subunit 666276:666914 reverse MW:24208	TDAIIPKQFLKSIKRSGFGPN	31	yes	yes
NGO0677	putative 3-isopropylmalate dehydratase small subunit 666276:666914 reverse MW:24208	IIPKQFLKSIKRSGFGPNAFD	34	yes	no
NGO0677	putative 3-isopropylmalate dehydratase small subunit 666276:666914 reverse MW:24208	DHGEPGMDNGKRPLNPDFSLN	60	yes	no
NGO0677	putative 3-isopropylmalate dehydratase small subunit 666276:666914 reverse MW:24208	LTEEQVDRLFKEVEANEGYRL	140	yes	yes
NGO0677	putative 3-isopropylmalate dehydratase small subunit 666276:666914 reverse MW:24208	EIGLTLQHADKIKAFEEKRRQ	195	yes	no
NGO0677	putative 3-isopropylmalate dehydratase small subunit 666276:666914 reverse MW:24208	GLTLQHADKIKAFEEKRRQSQ	197	yes	yes
NGO0677	putative 3-isopropylmalate dehydratase small subunit 666276:666914 reverse MW:24208	HADKIKAFEEKRRQSQPWLFN	202	no	yes
NGO0678	conserved hypothetical protein 666979:667230 reverse MW:8783	AKQDTARNLDKTQAAAERAAE	34	no	yes
NGO0678	conserved hypothetical protein 666979:667230 reverse MW:8783	AAEQTGNAVEKGWDKTKEAVK	52	yes	no
NGO0679	putative 3-isopropylmalate dehydratase large subunit 667328:668734 reverse MW:50474	DHNTPTGDWDKGIQDPISKLQ	73	yes	yes
NGO0679	putative 3-isopropylmalate dehydratase large subunit 667328:668734 reverse MW:50474	LVSDEGAVFDKEYRFNAEDIE	277	yes	yes
NGO0680	conserved hypothetical protein 669166:670332 forward MW:42792	PAEFETALGDKILLEPLLRTR	90	yes	yes
NGO0680	conserved hypothetical protein 669166:670332 forward MW:42792	AKYDESGIADKPFVIVKADAG	217	yes	yes
NGO0680	conserved hypothetical protein 669166:670332 forward MW:42792	WDSLGMPRSEKDCDVDNEHNR	356	yes	yes
NGO0684	putative GTP binding protein 673440:674546 forward MW:40265	LTPTQERNLEKILQCRVLDRV	88	no	yes
NGO0684	putative GTP binding protein 673440:674546 forward MW:40265	NRLTKSGIYAKDQLFATLDTT	219	yes	no
NGO0687	putative ferredoxin-NADP reductase 677673:678446 reverse MW:29331	IILVHGVRYKKDLAYYDRFTK	148	yes	yes
NGO0687	putative ferredoxin-NADP reductase 677673:678446 reverse MW:29331	KDLAYYDRFTKELPEHEYLGD	158	yes	yes
NGO0687	putative ferredoxin-NADP reductase 677673:678446 reverse MW:29331	HEYLGDLVKEKLIYYPIVSRE	173	yes	yes
NGO0687	putative ferredoxin-NADP reductase 677673:678446 reverse MW:29331	GKLFEDIGLPKINPQDDRAML	208	yes	yes
NGO0687	putative ferredoxin-NADP reductase 677673:678446 reverse MW:29331	AMLCGSPAMLKDTCKVLDDFG	226	yes	yes
NGO0687	putative ferredoxin-NADP reductase 677673:678446 reverse MW:29331	GSPAMLKDTCKVLDDFGLTVS	230	yes	yes
NGO0689	putative threonine synthase 679478:680884 reverse MW:51478	TPVRTLSDGIKIQALSNGPTL	100	yes	yes
NGO0689	putative threonine synthase 679478:680884 reverse MW:51478	FEYVLNKEGKKLNILGATSGD	134	no	yes
NGO0689	putative threonine synthase 679478:680884 reverse MW:51478	QDGNIHNIAVKGMFDDCQDIV	192	yes	no
NGO0689	putative threonine synthase 679478:680884 reverse MW:51478	VTSSPSMDISKASNFERFVFD	317	no	yes
NGO0689	putative threonine synthase 679478:680884 reverse MW:51478	LRFALDKVGGKYGFTSGKSTH	361	yes	no
NGO0696	conserved hypothetical protein 688648:689955 forward MW:48378	SLGAQIRRFDKGGESFYNQIS	241	yes	yes
NGO0697	putative type I restriction enzyme 690057:693080 forward MW:116207	LMENAALYGDKLKVFNALSGV	934	yes	no
NGO0697	putative type I restriction enzyme 690057:693080 forward MW:116207	ENAALYGDKLKVFNALSGVKT	936	yes	no
NGO0699	hypothetical protein 693413:694612 forward MW:45584	YGYARHFKFLKEFKIILPSKD	338	no	yes
NGO0701	hypothetical protein 695179:696018 forward MW:32738	ENLKNQDFCPKFLDNSNLFDS	62	yes	yes
NGO0701	hypothetical protein 695179:696018 forward MW:32738	FLDNSNLFDSKMFSEIKKEEI	73	yes	no
NGO0701	hypothetical protein 695179:696018 forward MW:32738	FDSKMFSEIKKEEINIEKLKY	80	yes	no
NGO0701	hypothetical protein 695179:696018 forward MW:32738	EIKKEEINIEKLKYLVSCTND	87	yes	yes
NGO0701	hypothetical protein 695179:696018 forward MW:32738	KKEEINIEKLKYLVSCTNDAL	89	yes	yes
NGO0701	hypothetical protein 695179:696018 forward MW:32738	RTLSSISNIFKGIEDLYREAT	162	yes	no
NGO0702	hypothetical protein 696088:697686 forward MW:60024	KTVLSCEEEQKICNTFTNKQA	447	no	yes
NGO0702	hypothetical protein 696088:697686 forward MW:60024	KIAGFSADLDKLFAESAELEK	510	no	yes
NGO0704	putative bifunctional 3,4-dihydroxy-2-butanone 4-phosphate synthase/GTP cyclohydrolase II 698003:699091 reverse MW:39229	GTMARMPELMKFAEEHKLKIG	181	no	yes
NGO0704	putative bifunctional 3,4-dihydroxy-2-butanone 4-phosphate synthase/GTP cyclohydrolase II 698003:699091 reverse MW:39229	TLPKGANQAYKWDSKSYGIGA	315	yes	yes
NGO0713	putative khg/kdpg 4-hydroxy-2-oxoglutarate aldolase/2-deydro-3-deoxyphosphogluconate bifunctional aldolase (AlkH) 712011:712646 reverse MW:22004	LALEHGIDTLKLFPAEVVGGK	131	yes	yes
NGO0713	putative khg/kdpg 4-hydroxy-2-oxoglutarate aldolase/2-deydro-3-deoxyphosphogluconate bifunctional aldolase (AlkH) 712011:712646 reverse MW:22004	KLFPAEVVGGKAMLKALYGPY	141	yes	yes
NGO0713	putative khg/kdpg 4-hydroxy-2-oxoglutarate aldolase/2-deydro-3-deoxyphosphogluconate bifunctional aldolase (AlkH) 712011:712646 reverse MW:22004	AEVVGGKAMLKALYGPYADVR	145	yes	yes
NGO0713	putative khg/kdpg 4-hydroxy-2-oxoglutarate aldolase/2-deydro-3-deoxyphosphogluconate bifunctional aldolase (AlkH) 712011:712646 reverse MW:22004	LCVGGSWLTPKEAVKNKDWDT	187	yes	yes
NGO0713	putative khg/kdpg 4-hydroxy-2-oxoglutarate aldolase/2-deydro-3-deoxyphosphogluconate bifunctional aldolase (AlkH) 712011:712646 reverse MW:22004	WLTPKEAVKNKDWDTITRLAK	193	yes	yes
NGO0713	putative khg/kdpg 4-hydroxy-2-oxoglutarate aldolase/2-deydro-3-deoxyphosphogluconate bifunctional aldolase (AlkH) 712011:712646 reverse MW:22004	KDWDTITRLAKEAAALKPKAX	203	yes	no
NGO0713	putative khg/kdpg 4-hydroxy-2-oxoglutarate aldolase/2-deydro-3-deoxyphosphogluconate bifunctional aldolase (AlkH) 712011:712646 reverse MW:22004	TRLAKEAAALKPKAXXXXXXX	209	yes	no
NGO0713	putative khg/kdpg 4-hydroxy-2-oxoglutarate aldolase/2-deydro-3-deoxyphosphogluconate bifunctional aldolase (AlkH) 712011:712646 reverse MW:22004	LAKEAAALKPKAXXXXXXXXX	211	yes	no
NGO0714	putative phosphogluconate dehydratase 712859:714691 reverse MW:66240	NLAHGYAAMPKSIKIEMLQET	60	yes	yes
NGO0714	putative phosphogluconate dehydratase 712859:714691 reverse MW:66240	AGPMSSGIGNKEKARTRQLFA	194	no	yes
NGO0714	putative phosphogluconate dehydratase 712859:714691 reverse MW:66240	PMSSGIGNKEKARTRQLFAEG	196	yes	no
NGO0714	putative phosphogluconate dehydratase 712859:714691 reverse MW:66240	EGKVGRDELLKSEMGSYHSPG	215	yes	no
NGO0714	putative phosphogluconate dehydratase 712859:714691 reverse MW:66240	LARGIKNGTIKPLGEMLTEKS	281	no	yes
NGO0714	putative phosphogluconate dehydratase 712859:714691 reverse MW:66240	VVGHGMRHYTKEPFLIDGKLE	388	yes	yes
NGO0714	putative phosphogluconate dehydratase 712859:714691 reverse MW:66240	PRANGMPELHKLTPPLGILQD	494	yes	yes
NGO0714	putative phosphogluconate dehydratase 712859:714691 reverse MW:66240	PLGILQDRGFKVALLTDGRMS	508	yes	no
NGO0715	putative glucose 6-phosphate 1-dehydrogenase 715211:716653 forward MW:53889	FGATGDLAMRKLLPCLYQAHV	22	yes	no
NGO0715	putative glucose 6-phosphate 1-dehydrogenase 715211:716653 forward MW:53889	SELDTEGFLAKVETSSKIHVK	58	yes	yes
NGO0715	putative glucose 6-phosphate 1-dehydrogenase 715211:716653 forward MW:53889	NADNVRVVLEKPLGTDLASSQ	146	yes	yes
NGO0715	putative glucose 6-phosphate 1-dehydrogenase 715211:716653 forward MW:53889	QINTDVARYFKEGQIYRIDHY	167	no	yes
NGO0715	putative glucose 6-phosphate 1-dehydrogenase 715211:716653 forward MW:53889	QIYRIDHYLGKESLQNLLALR	180	yes	yes
NGO0715	putative glucose 6-phosphate 1-dehydrogenase 715211:716653 forward MW:53889	DEKVKVIKSLKPLTIESVNEN	271	yes	yes
NGO0715	putative glucose 6-phosphate 1-dehydrogenase 715211:716653 forward MW:53889	IKAEIENERWKGVPFYLRTGK	324	yes	no
NGO0715	putative glucose 6-phosphate 1-dehydrogenase 715211:716653 forward MW:53889	ERLLLDVINGKLALFNRRDEL	422	yes	yes
NGO0716	conserved hypothetical protein 716808:717500 forward MW:24878	PIAFFNALSQKDLDWKNVGIT	55	yes	no
NGO0716	conserved hypothetical protein 716808:717500 forward MW:24878	NALSQKDLDWKNVGITLADER	60	yes	yes
NGO0716	conserved hypothetical protein 716808:717500 forward MW:24878	HPDAVVDYALKHYKQPDVLIL	122	yes	yes
NGO0716	conserved hypothetical protein 716808:717500 forward MW:24878	VFLAIQGEEKKAVFDQAAQGE	198	yes	no
NGO0717	putative glucokinase 717484:718467 forward MW:35112	VIEKVAVLPCKEYDTVTDAVR	43	yes	yes
NGO0717	putative glucokinase 717484:718467 forward MW:35112	LIYETLAVKQKAEPAKLMPSE	215	yes	yes
NGO0717	putative glucokinase 717484:718467 forward MW:35112	LAVKQKAEPAKLMPSEITEKA	220	no	yes
NGO0717	putative glucokinase 717484:718467 forward MW:35112	AKLMPSEITEKALNCESPLCR	229	no	yes
NGO0717	putative glucokinase 717484:718467 forward MW:35112	GIIPRMLDYFKTSPFRSRFEN	281	yes	yes
NGO0718	putative RpiR-family transcriptional regulator 718519:719364 forward MW:30381	XXXXXXXMLSKISESLADLSG	4	no	yes
NGO0718	putative RpiR-family transcriptional regulator 718519:719364 forward MW:30381	KVAECALAEPKWFVHAAVAEI	28	yes	yes
NGO0718	putative RpiR-family transcriptional regulator 718519:719364 forward MW:30381	VIRFCRSLGYKGLPEFKLSLS	59	yes	no
NGO0718	putative RpiR-family transcriptional regulator 718519:719364 forward MW:30381	AALLGERRFLKESELENGIAT	113	yes	no
NGO0718	putative RpiR-family transcriptional regulator 718519:719364 forward MW:30381	LQKSKKSIHNKHIDYDKDXXX	275	yes	yes
NGO0719	putative glucose-6-phosphate isomerase 719593:721236 forward MW:62117	ERMRQMFHGEKINTTENRAVL	84	yes	yes
NGO0719	putative glucose-6-phosphate isomerase 719593:721236 forward MW:62117	LGPLTMCTALKPFGHPRLNMH	167	yes	yes
NGO0719	putative glucose-6-phosphate isomerase 719593:721236 forward MW:62117	PYDQHLHRLPKFIQQLDMESN	345	yes	yes
NGO0719	putative glucose-6-phosphate isomerase 719593:721236 forward MW:62117	NRPTNLILMDKVNPRNMGSLI	474	yes	yes
NGO0740	putative 3-dehydroquinate dehydratase (AroD) 736220:736981 reverse MW:27279	QMEDCGADICKIAVMPQSSED	171	yes	yes
NGO0741	putative RecA protein 737181:738224 forward MW:37643	ALAAALAQIEKSFGKGAIMKM	18	yes	yes
NGO0741	putative RecA protein 737181:738224 forward MW:37643	DIGVKNDIINKSGAWYSYNGA	286	yes	no
NGO0741	putative RecA protein 737181:738224 forward MW:37643	SGAWYSYNGAKIGQGKDNVRV	297	yes	no
NGO0741	putative RecA protein 737181:738224 forward MW:37643	SYNGAKIGQGKDNVRVWLKEN	302	yes	no
NGO0741	putative RecA protein 737181:738224 forward MW:37643	QGKDNVRVWLKENPEISDEID	310	yes	yes
NGO0741	putative RecA protein 737181:738224 forward MW:37643	NPEISDEIDAKIRALNGVEMH	322	yes	no
NGO0742	conserved hypothetical protein 738883:739215 reverse MW:11982	XXXXXXXMFGKAGLGGLMKQA	4	yes	yes
NGO0742	conserved hypothetical protein 738883:739215 reverse MW:11982	QAQQMQENMKKAQAKLAETEI	23	yes	no
NGO0742	conserved hypothetical protein 738883:739215 reverse MW:11982	MQENMKKAQAKLAETEIEGEA	27	yes	no
NGO0743	putative DNA polymerase III tau and gamma chains 739299:741419 reverse MW:76083	AETPPENQVSKNKAADNETEA	473	yes	yes
NGO0744	putative DNA mismatch repair protein (MutL) 741517:743490 reverse MW:71602	GRPTWVKLTLKELDTLFLRGQ	648	yes	yes
NGO0745	conserved hypothetical protein 743634:743816 forward MW:7394	TQFLNRLIEEKPELAQERLKN	19	no	yes
NGO0745	conserved hypothetical protein 743634:743816 forward MW:7394	WDVELNPEEQKNFESAKVAKK	44	no	yes
NGO0755	putative riboflavin synthase alpha subunit 752091:752750 forward MW:24269	TLAKTNLGLLKEGDCVNIERA	93	yes	yes
NGO0755	putative riboflavin synthase alpha subunit 752091:752750 forward MW:24269	TVWFALPHELKPYILTKGFVG	146	yes	yes
NGO0760	putative Holliday junction DNA helicase 755151:756179 reverse MW:37638	EELLERALRPKTLDDYIGQHK	35	no	yes
NGO0760	putative Holliday junction DNA helicase 755151:756179 reverse MW:37638	GKTTLAHIIAKELGVNLRQTS	86	yes	no
NGO0760	putative Holliday junction DNA helicase 755151:756179 reverse MW:37638	AYLHFGLPVEKXXXXXXXXXX	343	yes	no
NGO0761	conserved hypothetical protein 756266:756571 reverse MW:11739	NNEDYQRLILKHSAEFSGGET	22	yes	yes
NGO0764	putative ABC-transporter, ATP-binding protein 758303:759928 reverse MW:60807	NPEATEDDYMKAAELEAKFAE	115	yes	yes
NGO0764	putative ABC-transporter, ATP-binding protein 758303:759928 reverse MW:60807	VGISEDLHNAKMAEVAPGFKL	152	yes	no
NGO0764	putative ABC-transporter, ATP-binding protein 758303:759928 reverse MW:60807	RVLLAQALFSKPDVLLLDEPT	173	yes	yes
NGO0764	putative ABC-transporter, ATP-binding protein 758303:759928 reverse MW:60807	ERALKDNAKAKEKLQELQEFV	259	yes	no
NGO0764	putative ABC-transporter, ATP-binding protein 758303:759928 reverse MW:60807	ALKDNAKAKEKLQELQEFVAR	261	yes	yes
NGO0764	putative ABC-transporter, ATP-binding protein 758303:759928 reverse MW:60807	NPYIRFEADEKAKLHRQAVEV	316	yes	yes
NGO0764	putative ABC-transporter, ATP-binding protein 758303:759928 reverse MW:60807	KLHRQAVEVEKLAKRFETQLF	328	yes	no
NGO0764	putative ABC-transporter, ATP-binding protein 758303:759928 reverse MW:60807	DGLLPDEGSIKWAEKASVGYY	388	yes	yes
NGO0764	putative ABC-transporter, ATP-binding protein 758303:759928 reverse MW:60807	YLGDYESYLEKKGVAXXXXXX	538	yes	no
NGO0770	putative lipoprotein releasing factor (ABC-transporter, ATP-binding protein) (LolD) 764524:765216 forward MW:25259	XXXXMSDLILKCEGVGKRYRD	7	yes	no
NGO0770	putative lipoprotein releasing factor (ABC-transporter, ATP-binding protein) (LolD) 764524:765216 forward MW:25259	AGRFERVMVMKDGSLHPRQGA	219	yes	yes
NGO0775	putative ATP-dependent protease (Lon) 769560:772019 forward MW:90784	TLLAQFEQYAKLNKKIPAEII	147	yes	yes
NGO0775	putative ATP-dependent protease (Lon) 769560:772019 forward MW:90784	YLNEQIKAIHKELGEEDENGE	243	yes	yes
NGO0775	putative ATP-dependent protease (Lon) 769560:772019 forward MW:90784	VGLAPDFYEKKDIHVHVPEGA	679	yes	yes
NGO0777	putative DNA-binding protein Hu (DbhA) 772204:772470 forward MW:9344	EAIAQEADISKAAAQKALDAT	18	yes	yes
NGO0777	putative DNA-binding protein Hu (DbhA) 772204:772470 forward MW:9344	EADISKAAAQKALDATTNAVT	23	yes	yes
NGO0777	putative DNA-binding protein Hu (DbhA) 772204:772470 forward MW:9344	ERAERQGRNPKTGEPLTIAAA	64	yes	yes
NGO0777	putative DNA-binding protein Hu (DbhA) 772204:772470 forward MW:9344	TGEPLTIAAAKTLKFRAGKAL	75	yes	no
NGO0777	putative DNA-binding protein Hu (DbhA) 772204:772470 forward MW:9344	PLTIAAAKTLKFRAGKALKDA	78	yes	no
NGO0777	putative DNA-binding protein Hu (DbhA) 772204:772470 forward MW:9344	AAKTLKFRAGKALKDALXXXX	83	yes	yes
NGO0777	putative DNA-binding protein Hu (DbhA) 772204:772470 forward MW:9344	TLKFRAGKALKDALXXXXXXX	86	yes	yes
NGO0779	putative homoserine dehydrogenase 773079:774383 reverse MW:46560	XXXXXXXXXMKPVNIGLLGLG	2	yes	no
NGO0779	putative homoserine dehydrogenase 773079:774383 reverse MW:46560	ISAMCDLSEEKARQICPSAAF	49	yes	yes
NGO0779	putative homoserine dehydrogenase 773079:774383 reverse MW:46560	RQICPSAAFVKDPFELVARKD	61	yes	yes
NGO0779	putative homoserine dehydrogenase 773079:774383 reverse MW:46560	VKDPFELVARKDVDVVVELFG	70	yes	no
NGO0779	putative homoserine dehydrogenase 773079:774383 reverse MW:46560	GTGIAKEAVLKAIENGKHIVT	91	no	yes
NGO0779	putative homoserine dehydrogenase 773079:774383 reverse MW:46560	NGKHIVTANKKLLAEYGNEIF	105	yes	no
NGO0779	putative homoserine dehydrogenase 773079:774383 reverse MW:46560	LREGLAANRIKSIAGIINGTS	151	yes	no
NGO0779	putative homoserine dehydrogenase 773079:774383 reverse MW:46560	EKGSAFADVLKEAQALGYAEA	180	yes	yes
NGO0779	putative homoserine dehydrogenase 773079:774383 reverse MW:46560	GISKLDSRDIKYAEELGYRIK	236	yes	no
NGO0779	putative homoserine dehydrogenase 773079:774383 reverse MW:46560	AAIEALDCVEKPITMIRMESL	423	yes	no
NGO0781	putative ABC transporter, ATP-binding protein 775027:776946 forward MW:71831	VNGSGKSTFIKALAGKIDLLS	356	no	yes
NGO0781	putative ABC transporter, ATP-binding protein 775027:776946 forward MW:71831	KLQNTLSELAKVKTQLAQIEE	607	no	yes
NGO0793	putative lipoic acid synthetase 783228:784208 forward MW:37047	KLPSRKFFEIKDILREQKMHT	54	yes	yes
NGO0793	putative lipoic acid synthetase 783228:784208 forward MW:37047	VLRYVTPEQFKIFEKEAYELG	283	yes	no
NGO0793	putative lipoic acid synthetase 783228:784208 forward MW:37047	VTPEQFKIFEKEAYELGFTNA	287	yes	no
NGO0794	bacterioferritin (BfrA) 784686:785147 forward MW:17977	SRLYSEWGYTKLFERLNHEME	39	yes	no
NGO0794	bacterioferritin (BfrA) 784686:785147 forward MW:17977	RRILMLGGTPKMARSELNIGT	70	yes	yes
NGO0794	bacterioferritin (BfrA) 784686:785147 forward MW:17977	NIGTDVVSCLKADLQTEYEVR	87	yes	yes
NGO0794	bacterioferritin (BfrA) 784686:785147 forward MW:17977	EVRDALKKGIKLCEEAQDYVT	105	yes	no
NGO0794	bacterioferritin (BfrA) 784686:785147 forward MW:17977	VTRDLMVAQLKDTEEDHAHWL	124	yes	yes
NGO0795	bacterioferritin B (BfrB) 785178:785648 forward MW:18015	GDRLVIRELNKNLGLLLVTIN	13	yes	no
NGO0795	bacterioferritin B (BfrB) 785178:785648 forward MW:18015	GFEELGEHFFKQSIVEMKAAD	46	yes	no
NGO0795	bacterioferritin B (BfrB) 785178:785648 forward MW:18015	QDYVSRDLLEKQKDTNEEHID	122	yes	no
NGO0795	bacterioferritin B (BfrB) 785178:785648 forward MW:18015	YVSRDLLEKQKDTNEEHIDWL	124	yes	no
NGO0799	putative inosine-5'-monophosphate dehydrogenase 789053:790513 forward MW:52440	KVERVLVLNEKDELKGLITIK	189	yes	yes
NGO0799	putative inosine-5'-monophosphate dehydrogenase 789053:790513 forward MW:52440	KGLITIKDILKTTEFPNANKD	203	yes	yes
NGO0799	putative inosine-5'-monophosphate dehydrogenase 789053:790513 forward MW:52440	LKTTEFPNANKDSEGRLRVGA	212	yes	no
NGO0799	putative inosine-5'-monophosphate dehydrogenase 789053:790513 forward MW:52440	QGSADRYFQDKTDSTDKYVPE	406	yes	yes
NGO0799	putative inosine-5'-monophosphate dehydrogenase 789053:790513 forward MW:52440	YFQDKTDSTDKYVPEGIEGRV	412	yes	yes
NGO0799	putative inosine-5'-monophosphate dehydrogenase 789053:790513 forward MW:52440	PEGIEGRVPYKGPIVNIIHQL	425	no	yes
NGO0803	putative GTP-binding protein 793931:795739 reverse MW:67183	ERVMDSNDLEKERGITILAKN	49	yes	yes
NGO0803	putative GTP-binding protein 793931:795739 reverse MW:67183	VTKKALALGLKPIVVINKIDK	121	yes	yes
NGO0803	putative GTP-binding protein 793931:795739 reverse MW:67183	QGRINQLLGFKGLERVPLEEA	257	yes	yes
NGO0809	putative dihydroxy-acid dehydratase 802732:804588 forward MW:66843	HRAGGIFAILKELDKAGKLHT	340	yes	no
NGO0809	putative dihydroxy-acid dehydratase 802732:804588 forward MW:66843	HAPTLKDAIEKWDVTNPENTR	366	yes	yes
NGO0809	putative dihydroxy-acid dehydratase 802732:804588 forward MW:66843	TQAFSQNRIWKTLDLDREKGC	401	yes	yes
NGO0809	putative dihydroxy-acid dehydratase 802732:804588 forward MW:66843	IWKTLDLDREKGCIRDVAHAY	409	yes	no
NGO0809	putative dihydroxy-acid dehydratase 802732:804588 forward MW:66843	KTAGVDESILKFTGRARVFES	450	yes	yes
NGO0809	putative dihydroxy-acid dehydratase 802732:804588 forward MW:66843	MLYPTSYLKSKGLGKACALLT	505	no	yes
NGO0815	putative UDP-N-acetylmuramate: L-alanyl-gamma-D-glutamyl-meso-diaminopimelate ligase 807104:808477 reverse MW:49447	IAAIAKEAGFKVSGCDAKMYP	27	no	yes
NGO0815	putative UDP-N-acetylmuramate: L-alanyl-gamma-D-glutamyl-meso-diaminopimelate ligase 807104:808477 reverse MW:49447	QTACEALGAFKNVKRRMEIKG	319	yes	no
NGO0815	putative UDP-N-acetylmuramate: L-alanyl-gamma-D-glutamyl-meso-diaminopimelate ligase 807104:808477 reverse MW:49447	APLGCRLRVGKDFDTFVAEIV	419	yes	no
NGO0821	putative acetyl-CoA carboxylase carboxyl transferase subunit A (AccA) 811916:812872 reverse MW:35420	XXXXXXXXXMKPVFLDFEQPI	2	yes	yes
NGO0821	putative acetyl-CoA carboxylase carboxyl transferase subunit A (AccA) 811916:812872 reverse MW:35420	FEQPIAELTNKIDELRFVQDE	18	yes	no
NGO0821	putative acetyl-CoA carboxylase carboxyl transferase subunit A (AccA) 811916:812872 reverse MW:35420	ISDEIHRLQKKSNDLTKSIFS	43	yes	yes
NGO0821	putative acetyl-CoA carboxylase carboxyl transferase subunit A (AccA) 811916:812872 reverse MW:35420	RLQKKSNDLTKSIFSKLTPAQ	49	yes	yes
NGO0821	putative acetyl-CoA carboxylase carboxyl transferase subunit A (AccA) 811916:812872 reverse MW:35420	SNDLTKSIFSKLTPAQISQVS	54	yes	yes
NGO0821	putative acetyl-CoA carboxylase carboxyl transferase subunit A (AccA) 811916:812872 reverse MW:35420	EERGQSEAIGKNLYELTRLRV	180	yes	yes
NGO0821	putative acetyl-CoA carboxylase carboxyl transferase subunit A (AccA) 811916:812872 reverse MW:35420	ALGITADRLQKLDLVDTVIKE	257	yes	no
NGO0821	putative acetyl-CoA carboxylase carboxyl transferase subunit A (AccA) 811916:812872 reverse MW:35420	QKLDLVDTVIKEPLGGAHRDF	266	yes	yes
NGO0821	putative acetyl-CoA carboxylase carboxyl transferase subunit A (AccA) 811916:812872 reverse MW:35420	GAHRDFGQTMKNVKAVLEKQL	281	yes	yes
NGO0821	putative acetyl-CoA carboxylase carboxyl transferase subunit A (AccA) 811916:812872 reverse MW:35420	TMKNVKAVLEKQLHEAQSIPL	289	yes	yes
NGO0822	conserved hypothetical protein 813084:813482 forward MW:15465	KHDSSAMRLDKWLWAARFFKT	14	yes	no
NGO0822	conserved hypothetical protein 813084:813482 forward MW:15465	EARLLYEEDAKTAALREECKQ	91	yes	no
NGO0823	conserved hypothetical protein 813556:813750 reverse MW:7632	XXXXXXXXXMKWTDTRRIAEE	2	yes	yes
NGO0823	conserved hypothetical protein 813556:813750 reverse MW:7632	YDLHGEAIDPKTVRFTQLRDL	24	yes	no
NGO0825	putative ferredoxin 814566:814904 reverse MW:12400	AGEDLIVEIPKYTINHAREEH	103	yes	no
NGO0829	putative chaperone protein 816596:818455 reverse MW:66422	FHNLTQHLVMKTLEPVKQALK	314	no	yes
NGO0829	putative chaperone protein 816596:818455 reverse MW:66422	ELVSDCRSLAKFTLRGIPPMA	457	yes	no
NGO0832	putative oxidoreductase 820969:821685 forward MW:25979	LVARHQKKLEKAYDAIVEAGH	45	yes	no
NGO0832	putative oxidoreductase 820969:821685 forward MW:25979	IRFDLMSAEEKEFERFAATIA	71	yes	yes
NGO0832	putative oxidoreductase 820969:821685 forward MW:25979	FVGESHGETPKAYWGGFGASK	154	yes	no
NGO0842	conserved hypothetical protein 826474:827139 forward MW:25311	DHAWPQYLIKKGLVDAAETEA	29	yes	no
NGO0842	conserved hypothetical protein 826474:827139 forward MW:25311	DAAETEAQNEKFYRDYQNGCL	43	yes	no
NGO0842	conserved hypothetical protein 826474:827139 forward MW:25311	VAVNPDAELEKEAKEKGWPVL	209	yes	yes
NGO0842	conserved hypothetical protein 826474:827139 forward MW:25311	NPDAELEKEAKEKGWPVLNFK	212	yes	no
NGO0842	conserved hypothetical protein 826474:827139 forward MW:25311	KEKGWPVLNFKXXXXXXXXXX	222	yes	no
NGO0844	putative acetylglutamate kinase 827592:828485 reverse MW:31417	RRFSGSVAVIKYGGNAMTEPA	34	yes	no
NGO0844	putative acetylglutamate kinase 827592:828485 reverse MW:31417	PVVAPVGVGEKGEAFNINADL	186	yes	yes
NGO0844	putative acetylglutamate kinase 827592:828485 reverse MW:31417	TGNLLTKLTPKRIDGLIADGT	233	yes	no
NGO0845	conserved hypothetical protein 828655:829782 forward MW:41986	TRFDAGSVVVKDLTDPSNIRL	16	yes	yes
NGO0845	conserved hypothetical protein 828655:829782 forward MW:41986	NREWENPTLEKSPEVFFVRGK	237	yes	yes
NGO0845	conserved hypothetical protein 828655:829782 forward MW:41986	PDFQDEYGYEKDAPGKANMTL	309	yes	yes
NGO0847	conserved hypothetical protein 830798:831457 reverse MW:24723	KRRLGELLDAKSEQGNTMRCD	21	no	yes
NGO0847	conserved hypothetical protein 830798:831457 reverse MW:24723	IYRYWQAVINKPQTVRREGEK	188	no	yes
NGO0848	putative 2-isopropylmalate synthase 831659:833209 reverse MW:55336	IATSPIHMEYKLKMKPKQVIE	112	no	yes
NGO0848	putative 2-isopropylmalate synthase 831659:833209 reverse MW:55336	TSPIHMEYKLKMKPKQVIEAA	114	yes	no
NGO0848	putative 2-isopropylmalate synthase 831659:833209 reverse MW:55336	ESGIHQDGVLKHRETYEIMSA	308	yes	yes
NGO0848	putative 2-isopropylmalate synthase 831659:833209 reverse MW:55336	NAESYKFISQKISTETGEEPR	400	yes	no
NGO0848	putative 2-isopropylmalate synthase 831659:833209 reverse MW:55336	TAKAYLSALSKLEFSAAKPKA	501	yes	no
NGO0862	putative fructose-bisphosphatase 844638:845609 forward MW:35474	KENPKVPESTKEFAINMSNRR	194	yes	no
NGO0862	putative fructose-bisphosphatase 844638:845609 forward MW:35474	RGGVFMYLQDKRDPSKPGKLR	257	yes	yes
NGO0862	putative fructose-bisphosphatase 844638:845609 forward MW:35474	MYLQDKRDPSKPGKLRLMYEA	262	yes	no
NGO0862	putative fructose-bisphosphatase 844638:845609 forward MW:35474	QDKRDPSKPGKLRLMYEANPM	265	yes	no
NGO0863	conserved hypothetical protein 845774:845989 reverse MW:8222	MFPEYRDLISKLKQENSRFAR	11	yes	no
NGO0863	conserved hypothetical protein 845774:845989 reverse MW:8222	PEYRDLISKLKQENSRFARLF	13	yes	no
NGO0863	conserved hypothetical protein 845774:845989 reverse MW:8222	LFDEHNELDDKITGLANNPVT	32	yes	yes
NGO0863	conserved hypothetical protein 845774:845989 reverse MW:8222	TSGAETIDELKKAKLKLKDEL	52	yes	yes
NGO0863	conserved hypothetical protein 845774:845989 reverse MW:8222	SGAETIDELKKAKLKLKDELY	53	yes	yes
NGO0863	conserved hypothetical protein 845774:845989 reverse MW:8222	TIDELKKAKLKLKDELYAILQ	57	yes	yes
NGO0863	conserved hypothetical protein 845774:845989 reverse MW:8222	DELKKAKLKLKDELYAILQKA	59	yes	yes
NGO0863	conserved hypothetical protein 845774:845989 reverse MW:8222	LKDELYAILQKAAGKXXXXXX	68	yes	yes
NGO0863	conserved hypothetical protein 845774:845989 reverse MW:8222	LYAILQKAAGKXXXXXXXXXX	72	yes	no
NGO0866	putative serine hydroxymethyltransferase (GlyA) 848837:850084 forward MW:44990	TNKYAEGYPAKRYYGGCEYVD	62	yes	no
NGO0866	putative serine hydroxymethyltransferase (GlyA) 848837:850084 forward MW:44990	VILCRDNTHEKALNSSIFPSL	248	yes	no
NGO0866	putative serine hydroxymethyltransferase (GlyA) 848837:850084 forward MW:44990	HVIAAKAVAFKEALQPEFKQY	275	yes	no
NGO0866	putative serine hydroxymethyltransferase (GlyA) 848837:850084 forward MW:44990	AFKEALQPEFKQYAKQVKINA	283	yes	no
NGO0866	putative serine hydroxymethyltransferase (GlyA) 848837:850084 forward MW:44990	NKNAIPNDPEKPFVTSGIRIG	353	yes	no
NGO0867	conserved hypothetical protein 850163:850549 reverse MW:15056	KLEMSVNGYSKIERGKSGINL	34	no	yes
NGO0867	conserved hypothetical protein 850163:850549 reverse MW:15056	ERGKSGINLDKLRQIAQIFNI	46	yes	no
NGO0867	conserved hypothetical protein 850163:850549 reverse MW:15056	NEKLRSLLDAKDELIRQKDSE	104	yes	no
NGO0870	putative ABC-type transporter, ATP-binding protein (AbcZ) 853094:855001 forward MW:71732	ILRSYPGSFSKYSEKKAQELA	240	no	yes
NGO0870	putative ABC-type transporter, ATP-binding protein (AbcZ) 853094:855001 forward MW:71732	VEAEHNRLFDKFHAQEEAWIR	261	yes	no
NGO0870	putative ABC-type transporter, ATP-binding protein (AbcZ) 853094:855001 forward MW:71732	FAYDDKVIMDKFSAILQRGDK	337	yes	yes
NGO0870	putative ABC-type transporter, ATP-binding protein (AbcZ) 853094:855001 forward MW:71732	DYIDAKSREDKIQTASAPKAS	535	yes	no
NGO0874	type II DNA restriction endonuclease R.NGOI (DcrD) 858002:858859 forward MW:31793	GSNTRSFNIAKGIADLLHSET	45	yes	no
NGO0875	putative phosphoribosylaminoimidazole carboxylase (PurK) 858879:860012 forward MW:41076	DDRAALDELAKCAAVTTEFEN	69	yes	no
NGO0875	putative phosphoribosylaminoimidazole carboxylase (PurK) 858879:860012 forward MW:41076	VNADAMRSLAKHTNVSPSGDC	90	yes	no
NGO0880	conserved hypothetical protein 862279:862881 forward MW:23074	XXXXMNTDFQKILKQLGKQAK	7	yes	yes
NGO0880	conserved hypothetical protein 862279:862881 forward MW:23074	NRQQYYAQSDKTPIKARPKDN	61	yes	no
NGO0880	conserved hypothetical protein 862279:862881 forward MW:23074	HGSGLGSKGYKPVLKNMTRNW	158	yes	no
NGO0890	putative D-lactate dehydrogenase 868321:870009 reverse MW:63390	ISSLTQTVGEKYIITDPAKTE	17	yes	yes
NGO0890	putative D-lactate dehydrogenase 868321:870009 reverse MW:63390	IKKFGTHQLPKLFDLKARVDR	333	no	yes
NGO0890	putative D-lactate dehydrogenase 868321:870009 reverse MW:63390	RFGKKVSFLPKHFSDKAMQFV	353	yes	yes
NGO0899	putative transcription elongation factor (GreA) 878296:878769 reverse MW:17472	XXXXXXXXMQKIPLTVRGAEL	3	yes	yes
NGO0899	putative transcription elongation factor (GreA) 878296:878769 reverse MW:17472	PLTVRGAELLKQELQQLKSVA	15	yes	yes
NGO0899	putative transcription elongation factor (GreA) 878296:878769 reverse MW:17472	LSENAEYEAAKERQGFIEGRI	52	yes	no
NGO0900	putative 5-enolpyruvoylshikimate-3-phosphate synthase 879160:880458 forward MW:46744	ESVRLPAASPKPSTVALPGSK	13	yes	yes
NGO0905	conserved hypothetical protein 885232:885930 forward MW:25794	EPAVFDYYREKGVSWDSEAER	31	yes	yes
NGO0905	conserved hypothetical protein 885232:885930 forward MW:25794	KHWAAAMRAVKTEIYWVTKSN	53	yes	no
NGO0906	conserved hypothetical protein 885930:887381 forward MW:53922	MTTQTIKFHMKPETFKQNAAI	11	yes	yes
NGO0906	conserved hypothetical protein 885930:887381 forward MW:53922	KQNAAISLQDKPLRKSLRTAM	26	yes	yes
NGO0906	conserved hypothetical protein 885930:887381 forward MW:53922	LRTAMDMLMTKRKAVLTDEEE	42	yes	yes
NGO0906	conserved hypothetical protein 885930:887381 forward MW:53922	LLEQLEENLTKLGVKVHWAET	84	yes	yes
NGO0906	conserved hypothetical protein 885930:887381 forward MW:53922	EIELNHYLEAKGIKAVESDLG	134	yes	no
NGO0906	conserved hypothetical protein 885930:887381 forward MW:53922	GEFIVQMAGEKPTHIVMPAIH	154	yes	yes
NGO0906	conserved hypothetical protein 885930:887381 forward MW:53922	VITGIEKVVAKLSDVPPLYSL	252	yes	yes
NGO0906	conserved hypothetical protein 885930:887381 forward MW:53922	KKTLHELMAEKMRQKEQAXXX	477	no	yes
NGO0908	trafficking protein A (FitA) 887955:888188 reverse MW:8433	NLSEATHNAIKFRARAAGRST	18	yes	no
NGO0912	putative succinyl-CoA synthetase alpha subunit 890632:891519 reverse MW:30549	XXXXMSVLINKDTKVLVQGFT	7	yes	yes
NGO0912	putative succinyl-CoA synthetase alpha subunit 890632:891519 reverse MW:30549	XMSVLINKDTKVLVQGFTGKN	10	yes	no
NGO0912	putative succinyl-CoA synthetase alpha subunit 890632:891519 reverse MW:30549	ISGGKGTAEEKFAAFEKAGIA	264	yes	yes
NGO0912	putative succinyl-CoA synthetase alpha subunit 890632:891519 reverse MW:30549	TAEEKFAAFEKAGIAYTRSPA	270	yes	yes
NGO0912	putative succinyl-CoA synthetase alpha subunit 890632:891519 reverse MW:30549	ELGTTMLEVLKAKGLAXXXXX	291	no	yes
NGO0912	putative succinyl-CoA synthetase alpha subunit 890632:891519 reverse MW:30549	GTTMLEVLKAKGLAXXXXXXX	293	yes	yes
NGO0913	putative succinyl-CoA synthetase beta subunit 891533:892696 reverse MW:41308	NGEEAAAAYDKLGGKFAVVKA	37	yes	yes
NGO0913	putative succinyl-CoA synthetase beta subunit 891533:892696 reverse MW:41308	AAAAYDKLGGKFAVVKAQVHA	41	yes	yes
NGO0913	putative succinyl-CoA synthetase beta subunit 891533:892696 reverse MW:41308	DKLGGKFAVVKAQVHAGGRGK	46	yes	no
NGO0913	putative succinyl-CoA synthetase beta subunit 891533:892696 reverse MW:41308	KAQVHAGGRGKAGGVKVVKSR	56	yes	no
NGO0913	putative succinyl-CoA synthetase beta subunit 891533:892696 reverse MW:41308	AGGRGKAGGVKVVKSREKAKE	61	yes	yes
NGO0913	putative succinyl-CoA synthetase beta subunit 891533:892696 reverse MW:41308	RGKAGGVKVVKSREKAKEVAE	64	yes	no
NGO0913	putative succinyl-CoA synthetase beta subunit 891533:892696 reverse MW:41308	IEKVAAETPEKIFKVTVDPLV	144	yes	yes
NGO0913	putative succinyl-CoA synthetase beta subunit 891533:892696 reverse MW:41308	VAAETPEKIFKVTVDPLVGLQ	147	yes	no
NGO0913	putative succinyl-CoA synthetase beta subunit 891533:892696 reverse MW:41308	EVAFQLGLKDKQINEFAKLMT	173	yes	yes
NGO0913	putative succinyl-CoA synthetase beta subunit 891533:892696 reverse MW:41308	LKDKQINEFAKLMTGAYKAFV	180	yes	yes
NGO0913	putative succinyl-CoA synthetase beta subunit 891533:892696 reverse MW:41308	IDSNALYRLPKIAELRDKSQE	229	yes	yes
NGO0913	putative succinyl-CoA synthetase beta subunit 891533:892696 reverse MW:41308	VEAFKLILEDKSVKGVLINIF	310	yes	yes
NGO0913	putative succinyl-CoA synthetase beta subunit 891533:892696 reverse MW:41308	FKLILEDKSVKGVLINIFGGI	313	yes	no
NGO0913	putative succinyl-CoA synthetase beta subunit 891533:892696 reverse MW:41308	GAKILNESGLKLTSADGLNDA	368	yes	yes
NGO0915	putative dihydrolipoamide dehydrogenase E3 component (DldH) 893178:894608 reverse MW:50079	AAIRAAQLGFKTACVDAGVNK	28	yes	yes
NGO0915	putative dihydrolipoamide dehydrogenase E3 component (DldH) 893178:894608 reverse MW:50079	MIERKDAIVTKLTGGVKFLFQ	101	yes	no
NGO0915	putative dihydrolipoamide dehydrogenase E3 component (DldH) 893178:894608 reverse MW:50079	AIVTKLTGGVKFLFQKNKVTS	107	yes	yes
NGO0915	putative dihydrolipoamide dehydrogenase E3 component (DldH) 893178:894608 reverse MW:50079	FLAAADQQIAKEAFKYFTKEQ	229	yes	yes
NGO0915	putative dihydrolipoamide dehydrogenase E3 component (DldH) 893178:894608 reverse MW:50079	ADQQIAKEAFKYFTKEQGLSI	233	yes	yes
NGO0915	putative dihydrolipoamide dehydrogenase E3 component (DldH) 893178:894608 reverse MW:50079	IAKEAFKYFTKEQGLSIELGV	237	yes	no
NGO0915	putative dihydrolipoamide dehydrogenase E3 component (DldH) 893178:894608 reverse MW:50079	GLNAEAVGLEKDERGFIKVDG	300	yes	yes
NGO0915	putative dihydrolipoamide dehydrogenase E3 component (DldH) 893178:894608 reverse MW:50079	GLEKDERGFIKVDGECRTNLP	307	yes	yes
NGO0915	putative dihydrolipoamide dehydrogenase E3 component (DldH) 893178:894608 reverse MW:50079	AWVGKTEEQLKAEGVEYKKGT	379	yes	yes
NGO0915	putative dihydrolipoamide dehydrogenase E3 component (DldH) 893178:894608 reverse MW:50079	KGTVKVLADAKTDRILGVHMI	415	yes	no
NGO0915	putative dihydrolipoamide dehydrogenase E3 component (DldH) 893178:894608 reverse MW:50079	VVHEAALAADKRALHGXXXXX	472	yes	no
NGO0916	putative dihydrolipoamide succinyltransferase E2 component (Odo2) 894872:896050 reverse MW:41685	VSEGTLLEWKKKVGEAVARDE	24	yes	no
NGO0916	putative dihydrolipoamide succinyltransferase E2 component (Odo2) 894872:896050 reverse MW:41685	QGSGRDGRVLKEDVQNAAAKP	137	yes	yes
NGO0916	putative dihydrolipoamide succinyltransferase E2 component (Odo2) 894872:896050 reverse MW:41685	LKEDVQNAAAKPAAAVAPAVA	146	yes	no
NGO0916	putative dihydrolipoamide succinyltransferase E2 component (Odo2) 894872:896050 reverse MW:41685	ILTTFNEVNMKPIMDLRAKYK	199	yes	yes
NGO0916	putative dihydrolipoamide succinyltransferase E2 component (Odo2) 894872:896050 reverse MW:41685	NMKPIMDLRAKYKEKFEKEHG	207	yes	no
NGO0916	putative dihydrolipoamide succinyltransferase E2 component (Odo2) 894872:896050 reverse MW:41685	KPIMDLRAKYKEKFEKEHGVK	209	yes	yes
NGO0916	putative dihydrolipoamide succinyltransferase E2 component (Odo2) 894872:896050 reverse MW:41685	IMDLRAKYKEKFEKEHGVKLG	211	yes	yes
NGO0916	putative dihydrolipoamide succinyltransferase E2 component (Odo2) 894872:896050 reverse MW:41685	LRAKYKEKFEKEHGVKLGFMS	214	yes	yes
NGO0916	putative dihydrolipoamide succinyltransferase E2 component (Odo2) 894872:896050 reverse MW:41685	KEKFEKEHGVKLGFMSFFVKA	219	yes	no
NGO0916	putative dihydrolipoamide succinyltransferase E2 component (Odo2) 894872:896050 reverse MW:41685	DIEQAIVDYAKKAKDGKIAIE	292	yes	no
NGO0916	putative dihydrolipoamide succinyltransferase E2 component (Odo2) 894872:896050 reverse MW:41685	IEQAIVDYAKKAKDGKIAIED	293	yes	yes
NGO0916	putative dihydrolipoamide succinyltransferase E2 component (Odo2) 894872:896050 reverse MW:41685	REAVLTLVAIKDALEDPVRLL	380	yes	no
NGO0917	putative 2-oxoglutarate dehydrogenase, E1 component (Odo1) 896153:898978 reverse MW:105119	GVGAAQLDPLKRIPPRDIEAL	112	yes	yes
NGO0917	putative 2-oxoglutarate dehydrogenase, E1 component (Odo1) 896153:898978 reverse MW:105119	AETLERYLHTKYVGQKRFGVE	222	yes	yes
NGO0917	putative 2-oxoglutarate dehydrogenase, E1 component (Odo1) 896153:898978 reverse MW:105119	RYLHTKYVGQKRFGVEGGESA	227	yes	yes
NGO0917	putative 2-oxoglutarate dehydrogenase, E1 component (Odo1) 896153:898978 reverse MW:105119	NFQRTQIDWSKYQGKDWREKI	538	yes	yes
NGO0917	putative 2-oxoglutarate dehydrogenase, E1 component (Odo1) 896153:898978 reverse MW:105119	PAADIERLTEKFTAVPEGFAL	563	yes	no
NGO0917	putative 2-oxoglutarate dehydrogenase, E1 component (Odo1) 896153:898978 reverse MW:105119	HAVLHDQKREKWDDGTYVPLR	640	yes	no
NGO0917	putative 2-oxoglutarate dehydrogenase, E1 component (Odo1) 896153:898978 reverse MW:105119	QLYPFPYDEVKAELAKYPNAK	867	no	yes
NGO0917	putative 2-oxoglutarate dehydrogenase, E1 component (Odo1) 896153:898978 reverse MW:105119	PYDEVKAELAKYPNAKSVVWA	872	yes	yes
NGO0918	putative citrate synthase 899186:900466 reverse MW:48121	HDVVDIRGLTKNTGLFAFDPG	36	yes	yes
NGO0918	putative citrate synthase 899186:900466 reverse MW:48121	SLDITNPEHRKIAIYRLISKI	159	no	yes
NGO0918	putative citrate synthase 899186:900466 reverse MW:48121	IMRETCYEVLKELGLEDSPKF	326	yes	no
NGO0918	putative citrate synthase 899186:900466 reverse MW:48121	LKELGLEDSPKFKLAMELEQI	335	yes	yes
NGO0918	putative citrate synthase 899186:900466 reverse MW:48121	ELGLEDSPKFKLAMELEQIAL	337	yes	no
NGO0918	putative citrate synthase 899186:900466 reverse MW:48121	LAMELEQIALKDPFFIERKLY	348	yes	no
NGO0920	putative succinate dehydrogenase 900833:901558 reverse MW:27944	YELELEPTDVKLLDALVRLKA	41	no	yes
NGO0920	putative succinate dehydrogenase 900833:901558 reverse MW:27944	TQFFKQYHSVKPYVVNDNPID	122	yes	yes
NGO0920	putative succinate dehydrogenase 900833:901558 reverse MW:27944	VVNDNPIDADKERLQTQEERK	135	yes	no
NGO0920	putative succinate dehydrogenase 900833:901558 reverse MW:27944	LNPTRAIGKIKEIMLKRVVXX	234	yes	no
NGO0921	putative succinate dehydrogenase flavoprotein subunit 901660:903420 reverse MW:64449	AGLRAALQLSKSGLNCAVLSK	28	yes	yes
NGO0921	putative succinate dehydrogenase flavoprotein subunit 901660:903420 reverse MW:64449	KSGLNCAVLSKVFPTRSHTVA	38	no	yes
NGO0921	putative succinate dehydrogenase flavoprotein subunit 901660:903420 reverse MW:64449	RFMERYAPTVKDLASRDVVSR	281	yes	no
NGO0921	putative succinate dehydrogenase flavoprotein subunit 901660:903420 reverse MW:64449	LLKIDHIGAEKIMEKLPGIRE	321	yes	yes
NGO0921	putative succinate dehydrogenase flavoprotein subunit 901660:903420 reverse MW:64449	NSLLDLVVFGKAAGDSMIKFI	412	no	yes
NGO0921	putative succinate dehydrogenase flavoprotein subunit 901660:903420 reverse MW:64449	FGKAAGDSMIKFIKEQSDWKP	420	yes	no
NGO0921	putative succinate dehydrogenase flavoprotein subunit 901660:903420 reverse MW:64449	AAGDSMIKFIKEQSDWKPLPA	423	yes	yes
NGO0921	putative succinate dehydrogenase flavoprotein subunit 901660:903420 reverse MW:64449	IKFIKEQSDWKPLPANAGELT	429	no	yes
NGO0921	putative succinate dehydrogenase flavoprotein subunit 901660:903420 reverse MW:64449	NTLSYKPVHTKPLSVEYIKPA	573	yes	no
NGO0925	putative dihydrolipoamide dehydrogenase 904425:905825 reverse MW:50832	TCARVGCMPSKLLIAAAEARH	52	no	yes
NGO0925	putative dihydrolipoamide dehydrogenase 904425:905825 reverse MW:50832	DDVFSWDTLPKRVAVFGPGVI	174	yes	yes
NGO0925	putative dihydrolipoamide dehydrogenase 904425:905825 reverse MW:50832	EAKAVFGEELKLHLDAKTEVK	229	yes	no
NGO0925	putative dihydrolipoamide dehydrogenase 904425:905825 reverse MW:50832	NIGLENINIDKDARGVPVADP	286	yes	no
NGO0926	putative peroxiredoxin family protein/glutaredoxin 906077:906811 reverse MW:26879	XMALQDRTGQKVPSVVFRTRV	10	yes	yes
NGO0926	putative peroxiredoxin family protein/glutaredoxin 906077:906811 reverse MW:26879	VFRTRVGDTWKDVSTDDLFKG	25	yes	yes
NGO0926	putative peroxiredoxin family protein/glutaredoxin 906077:906811 reverse MW:26879	WKDVSTDDLFKGKKVVVFSLP	34	yes	yes
NGO0926	putative peroxiredoxin family protein/glutaredoxin 906077:906811 reverse MW:26879	DVSTDDLFKGKKVVVFSLPGA	36	yes	yes
NGO0926	putative peroxiredoxin family protein/glutaredoxin 906077:906811 reverse MW:26879	VSTDDLFKGKKVVVFSLPGAF	37	yes	no
NGO0926	putative peroxiredoxin family protein/glutaredoxin 906077:906811 reverse MW:26879	LVGKEDLGFGKRSWRYSMLVN	124	yes	yes
NGO0926	putative peroxiredoxin family protein/glutaredoxin 906077:906811 reverse MW:26879	SMLVNDGVVEKMFIEPEEPGD	140	yes	no
NGO0926	putative peroxiredoxin family protein/glutaredoxin 906077:906811 reverse MW:26879	IEPEEPGDPFKVSDADTMLKF	153	yes	yes
NGO0926	putative peroxiredoxin family protein/glutaredoxin 906077:906811 reverse MW:26879	FKVSDADTMLKFVAPDWKAQE	162	yes	yes
NGO0926	putative peroxiredoxin family protein/glutaredoxin 906077:906811 reverse MW:26879	TMLKFVAPDWKAQESVAIFTK	169	yes	yes
NGO0926	putative peroxiredoxin family protein/glutaredoxin 906077:906811 reverse MW:26879	KAQESVAIFTKPGCQFCAKVK	179	yes	yes
NGO0926	putative peroxiredoxin family protein/glutaredoxin 906077:906811 reverse MW:26879	FTKPGCQFCAKVKQALQDKGL	187	yes	yes
NGO0926	putative peroxiredoxin family protein/glutaredoxin 906077:906811 reverse MW:26879	KPGCQFCAKVKQALQDKGLSY	189	yes	yes
NGO0926	putative peroxiredoxin family protein/glutaredoxin 906077:906811 reverse MW:26879	CAKVKQALQDKGLSYEEIVLG	195	yes	yes
NGO0926	putative peroxiredoxin family protein/glutaredoxin 906077:906811 reverse MW:26879	GLSYEEIVLGKDATVTSVRAI	206	yes	yes
NGO0926	putative peroxiredoxin family protein/glutaredoxin 906077:906811 reverse MW:26879	TVTSVRAITGKMTAPQVFIGG	219	yes	yes
NGO0926	putative peroxiredoxin family protein/glutaredoxin 906077:906811 reverse MW:26879	MTAPQVFIGGKYIGGSEDLEA	230	yes	yes
NGO0926	putative peroxiredoxin family protein/glutaredoxin 906077:906811 reverse MW:26879	GSEDLEAYLAKNXXXXXXXXX	244	yes	yes
NGO0928	putative 5-methyltetrahydropteroyltriglutamate--homocysteine methyltransferase 907093:909366 reverse MW:85013	FPRVGAFRELKFAQEKYWRKE	19	yes	yes
NGO0928	putative 5-methyltetrahydropteroyltriglutamate--homocysteine methyltransferase 907093:909366 reverse MW:85013	AFRELKFAQEKYWRKEISEQE	24	yes	yes
NGO0928	putative 5-methyltetrahydropteroyltriglutamate--homocysteine methyltransferase 907093:909366 reverse MW:85013	EQFFQLARGNKDQFAIEMTKW	103	yes	yes
NGO0928	putative 5-methyltetrahydropteroyltriglutamate--homocysteine methyltransferase 907093:909366 reverse MW:85013	GRNIWRANLNKVLETVGPLQA	297	yes	yes
NGO0928	putative 5-methyltetrahydropteroyltriglutamate--homocysteine methyltransferase 907093:909366 reverse MW:85013	VLETVGPLQAKLGERLWISSS	308	yes	yes
NGO0928	putative 5-methyltetrahydropteroyltriglutamate--homocysteine methyltransferase 907093:909366 reverse MW:85013	ALNDEVLDLEKAGIKVIQIDE	592	yes	yes
NGO0928	putative 5-methyltetrahydropteroyltriglutamate--homocysteine methyltransferase 907093:909366 reverse MW:85013	PDCGLKTRGWKETLEQLQVMM	736	yes	yes
NGO0930	putative additional 50S ribosomal protein 910579:910851 forward MW:10424	RNVNTEGRASKFNQRFQSVMS	75	yes	no
NGO0931	putative 50S ribosomal protein L36 910854:910976 forward MW:4958	RDCQIVRRRGKVYVICKSNPR	25	no	yes
NGO0931	putative 50S ribosomal protein L36 910854:910976 forward MW:4958	RRRGKVYVICKSNPRFKSRQR	31	no	yes
NGO0934	conserved hypothetical protein 912562:913140 forward MW:21844	TLKDFDLLCAKNNIRVLERAV	160	yes	yes
NGO0936	putative elongation factor P 914253:914810 reverse MW:20880	XXXXXXXXXMKTAQELRAGNV	2	yes	no
NGO0936	putative elongation factor P 914253:914810 reverse MW:20880	MVGNDPMVVQKTEYIKGGRSS	24	yes	yes
NGO0936	putative elongation factor P 914253:914810 reverse MW:20880	PMVVQKTEYIKGGRSSAKVSM	29	yes	yes
NGO0936	putative elongation factor P 914253:914810 reverse MW:20880	RSSAKVSMKLKNLLTGAASET	42	no	yes
NGO0936	putative elongation factor P 914253:914810 reverse MW:20880	ASETIYKADDKFDVVILSRKN	59	yes	yes
NGO0947	putative dihydrodipicolinate synthase 921442:922314 forward MW:30751	YTLSVVPYYNKPSQEGMYRHF	109	yes	yes
NGO0947	putative dihydrodipicolinate synthase 921442:922314 forward MW:30751	PSQEGMYRHFKAVAEAAAIPM	120	yes	no
NGO0949	proline iminopeptidase 923582:924511 reverse MW:34791	VSRIYPEQWQKFVAPIAENRR	159	yes	no
NGO0949	proline iminopeptidase 923582:924511 reverse MW:34791	TPMQSAWELSKAFPEAELRVV	273	yes	yes
NGO0956	putative aspartate kinase 929928:931142 reverse MW:43398	KARIESIDDEKMRADLAAGKV	120	yes	yes
NGO0956	putative aspartate kinase 929928:931142 reverse MW:43398	LQIRSVEFAGKYKVRLRVLSS	221	yes	yes
NGO0956	putative aspartate kinase 929928:931142 reverse MW:43398	RAAVTGIAFDKNQARINVRGV	261	yes	yes
NGO0956	putative aspartate kinase 929928:931142 reverse MW:43398	FSFTVPRGDYKQTLEILSERK	317	yes	yes
NGO0956	putative aspartate kinase 929928:931142 reverse MW:43398	GMRSHVGVAAKIFRTLAEEGI	360	yes	yes
NGO0956	putative aspartate kinase 929928:931142 reverse MW:43398	EIKVSVLIDEKYMELATRVLH	389	yes	no
NGO0958	putative ribonuclease PH 931347:932072 reverse MW:25646	GAPFSLDELGKLVALAQKGIG	219	yes	no
NGO0959	conserved hypothetical protein 932157:932618 reverse MW:16421	XXXXXXXXMYKHLVVAVDGSE	3	yes	yes
NGO0959	conserved hypothetical protein 932157:932618 reverse MW:16421	DGSETSINALKHAAELAGVNG	20	yes	no
NGO0962	putative nicotinic acid phosphoribosyltransferase 934701:935957 forward MW:48221	RRFVEVGTDDKGRLNIRIEGP	121	yes	yes
NGO0963	putative arginyl-tRNA synthetase 936052:937767 forward MW:62620	VIDYSSPNLAKEMHVGHLRSS	126	yes	yes
NGO0963	putative arginyl-tRNA synthetase 936052:937767 forward MW:62620	LRPEDVAGESKYNDDLQPVAD	259	yes	yes
NGO0963	putative arginyl-tRNA synthetase 936052:937767 forward MW:62620	GAKVVFLDEFKNKEGEPAAFI	292	yes	yes
NGO0963	putative arginyl-tRNA synthetase 936052:937767 forward MW:62620	KVVFLDEFKNKEGEPAAFIVQ	294	no	yes
NGO0963	putative arginyl-tRNA synthetase 936052:937767 forward MW:62620	NPELGADEAAKIGKTVGIGAV	418	yes	no
NGO0963	putative arginyl-tRNA synthetase 936052:937767 forward MW:62620	SRFYEACPILKAEGASRNSRL	537	yes	yes
NGO0972	conserved hypothetical protein 943110:943796 reverse MW:24467	IGVRFGADKPKQYVEIGSKTV	24	yes	no
NGO0973	putative DNA polymerase III, epsilon chain 943796:944527 reverse MW:27151	HGLTIQVLEEKNAPPFAEVGR	69	yes	no
NGO0977	putative acetate kinase 946788:948011 forward MW:43597	LGLRAAQSIFKGLPNVVVFDT	147	no	yes
NGO0977	putative acetate kinase 946788:948011 forward MW:43597	KYAVPQELYEKYGLRRYGAHG	179	no	yes
NGO0977	putative acetate kinase 946788:948011 forward MW:43597	VADETAHFLGKDKKDLRMVIA	205	no	yes
NGO0977	putative acetate kinase 946788:948011 forward MW:43597	DETAHFLGKDKKDLRMVIAHL	207	no	yes
NGO0981	putative peptidyl-prolyl cis-trans isomerase 951904:952383 reverse MW:17345	HPLAGMKIRFKATVESVRDAS	132	no	yes
NGO0984	conserved hypothetical protein 953232:954596 forward MW:50270	ASQRKLGTSIKHDIAVPIGRV	332	yes	no
NGO0986	putative small protein B homolog 957332:957781 reverse MW:17471	KAIRAARVQLKESYIYWKKDA	43	yes	no
NGO0986	putative small protein B homolog 957332:957781 reverse MW:17471	QLKESYIYWKKDAFYLVGCHI	51	yes	no
NGO0986	putative small protein B homolog 957332:957781 reverse MW:17471	KLLLKQSEINKLIGKTERAGY	90	yes	yes
NGO0991	putative succinyl-diaminopimelate desuccinylase 962112:963254 reverse MW:41469	TDVVPTGPVEKWDSPPFEPTE	79	yes	no
NGO0991	putative succinyl-diaminopimelate desuccinylase 962112:963254 reverse MW:41469	DGTTKVVDVLKARGELIDYCI	151	yes	no
NGO0991	putative succinyl-diaminopimelate desuccinylase 962112:963254 reverse MW:41469	TGGTSDGRFIKAIAKELIELG	333	yes	no
NGO0991	putative succinyl-diaminopimelate desuccinylase 962112:963254 reverse MW:41469	NENVRLDDIPKLSAVYERILA	363	yes	yes
NGO0996	putative preprotein translocase SecA subunit 966013:968761 forward MW:103204	IERIENEYAAKTELVGKQAMA	752	yes	no
NGO0999	putative RNA polymerase sigma factor 970867:972792 forward MW:73681	KVIGHFAQIEKDYKKMIGCLE	250	yes	yes
NGO0999	putative RNA polymerase sigma factor 970867:972792 forward MW:73681	KETRISIEELKEINKNMVSSE	383	no	yes
NGO1013	putative phage repressor, putative phage associated protein 980161:980538 reverse MW:14071	KCGFSREMWGKWERGENRPSS	38	yes	no
NGO1013	putative phage repressor, putative phage associated protein 980161:980538 reverse MW:14071	ERGENRPSSEKLFSFSKIGID	50	yes	no
NGO1028	putative transketolase 990552:992528 forward MW:71575	KGSANKEGSHKTHGAPLGADE	256	yes	yes
NGO1028	putative transketolase 990552:992528 forward MW:71575	WNELFAQYQAKYPAEAAEFVR	314	yes	yes
NGO1028	putative transketolase 990552:992528 forward MW:71575	ARSEQQLNDIKRGAYVISEAQ	534	yes	yes
NGO1028	putative transketolase 990552:992528 forward MW:71575	GESAPADLLFKAFGFTVDNVV	642	yes	no
NGO1029	putative fumarate hydratase class II (FumC) 992675:994060 forward MW:49282	AATNVSLGRIKPEQADLITQA	65	yes	no
NGO1029	putative fumarate hydratase class II (FumC) 992675:994060 forward MW:49282	NRKIGYENAAKVAKTAYKNDK	422	yes	no
NGO1029	putative fumarate hydratase class II (FumC) 992675:994060 forward MW:49282	IGYENAAKVAKTAYKNDKSLR	425	yes	no
NGO1029	putative fumarate hydratase class II (FumC) 992675:994060 forward MW:49282	NAAKVAKTAYKNDKSLRETAV	429	yes	no
NGO1029	putative fumarate hydratase class II (FumC) 992675:994060 forward MW:49282	KVAKTAYKNDKSLRETAVGLG	432	yes	no
NGO1031	putative single-stranded DNA binding protein 995427:995948 reverse MW:19448	LAEIAGQYLKKGGLVYLEGRI	70	yes	no
NGO1031	putative single-stranded DNA binding protein 995427:995948 reverse MW:19448	VYLEGRIQSRKYQGKDGIERT	84	yes	no
NGO1031	putative single-stranded DNA binding protein 995427:995948 reverse MW:19448	GRIQSRKYQGKDGIERTAYDI	88	yes	yes
NGO1041	putative exopolyphosphatase 1001853:1003358 forward MW:55828	NGQLKVIDSFKQMVRFAAGLD	38	yes	yes
NGO1041	putative exopolyphosphatase 1001853:1003358 forward MW:55828	AVATNTFRVAKNIADFLPKAE	92	yes	yes
NGO1041	putative exopolyphosphatase 1001853:1003358 forward MW:55828	VTYSLRFFQNKITAKDFQAAI	177	yes	no
NGO1041	putative exopolyphosphatase 1001853:1003358 forward MW:55828	IIEAGSVKKAKFENLKPERIE	255	yes	no
NGO1041	putative exopolyphosphatase 1001853:1003358 forward MW:55828	SVKKAKFENLKPERIEVFAGG	260	yes	no
NGO1045	putative tryptophanyl-tRNA synthetase 1004861:1005868 reverse MW:37579	LVGLDGRKMSKSYGNTIPLWE	206	yes	no
NGO1045	putative tryptophanyl-tRNA synthetase 1004861:1005868 reverse MW:37579	GNTIPLWENDKKTQKSVNKII	219	yes	no
NGO1045	putative tryptophanyl-tRNA synthetase 1004861:1005868 reverse MW:37579	NTIPLWENDKKTQKSVNKIIT	220	yes	yes
NGO1045	putative tryptophanyl-tRNA synthetase 1004861:1005868 reverse MW:37579	PLWENDKKTQKSVNKIITNMK	223	yes	yes
NGO1045	putative tryptophanyl-tRNA synthetase 1004861:1005868 reverse MW:37579	VRDAVGIRPLKXXXXXXXXXX	336	yes	no
NGO1046	putative ClpB protein 1006128:1008704 forward MW:95098	ANAEDQRDALKKYTLDLTQRA	162	yes	no
NGO1046	putative ClpB protein 1006128:1008704 forward MW:95098	NAEDQRDALKKYTLDLTQRAR	163	yes	yes
NGO1046	putative ClpB protein 1006128:1008704 forward MW:95098	LDLAALIAGAKYRGEFEERLK	250	yes	yes
NGO1046	putative ClpB protein 1006128:1008704 forward MW:95098	TLDEYRQYIEKDAALERRFQK	325	yes	yes
NGO1046	putative ClpB protein 1006128:1008704 forward MW:95098	KDAALERRFQKVLVGEPSVED	335	yes	yes
NGO1046	putative ClpB protein 1006128:1008704 forward MW:95098	KEYADLDEIWKAEKAISDGAA	463	yes	yes
NGO1046	putative ClpB protein 1006128:1008704 forward MW:95098	ADLDEIWKAEKAISDGAANIK	466	no	yes
NGO1046	putative ClpB protein 1006128:1008704 forward MW:95098	AISDGAANIKKQIDEVKIKIE	477	yes	yes
NGO1046	putative ClpB protein 1006128:1008704 forward MW:95098	LMYEDLEHLEKQRAAAERADT	511	yes	yes
NGO1046	putative ClpB protein 1006128:1008704 forward MW:95098	VSRMTGIPVSKMMEGERDKLL	554	yes	yes
NGO1046	putative ClpB protein 1006128:1008704 forward MW:95098	MMEGERDKLLKMEEVLHRRVV	565	yes	yes
NGO1046	putative ClpB protein 1006128:1008704 forward MW:95098	RSRSGLADPNKPYGSFLFLGP	600	no	yes
NGO1046	putative ClpB protein 1006128:1008704 forward MW:95098	PTGVGKTELCKALAGFLFDSE	620	yes	yes
NGO1046	putative ClpB protein 1006128:1008704 forward MW:95098	IRIDMSEYMEKHAVARLIGAP	644	yes	yes
NGO1046	putative ClpB protein 1006128:1008704 forward MW:95098	NIRSIAKIQLKGLEKRLEKQN	783	yes	yes
NGO1046	putative ClpB protein 1006128:1008704 forward MW:95098	IAKIQLKGLEKRLEKQNLRLT	787	yes	no
NGO1046	putative ClpB protein 1006128:1008704 forward MW:95098	QLKGLEKRLEKQNLRLTVSDA	791	yes	no
NGO1046	putative ClpB protein 1006128:1008704 forward MW:95098	VSDAALDIIAKAGFDPIYGAR	808	yes	no
NGO1046	putative ClpB protein 1006128:1008704 forward MW:95098	IQSEIENPLAKALLAGNYAPE	834	yes	yes
NGO1046	putative ClpB protein 1006128:1008704 forward MW:95098	AGNYAPESEIKVEADGDRLKF	848	yes	no
NGO1046	putative ClpB protein 1006128:1008704 forward MW:95098	IKVEADGDRLKFAXXXXXXXX	857	yes	no
NGO1047	putative aminotransferase 1008782:1009993 reverse MW:45426	XXMDKFPKSAKLDHVCYDIRG	9	no	yes
NGO1047	putative aminotransferase 1008782:1009993 reverse MW:45426	QLEEEGNKILKLNIGNPAPFG	37	yes	no
NGO1052	putative phosphatase 1012963:1013670 forward MW:25654	LGIPLVIITNKNEILAAELLK	121	yes	no
NGO1079	putative oxidoreductase 1037290:1038108 reverse MW:30124	AVPEVREDFEKQSMSLFSRIR	259	no	yes
NGO1080	putative C-type cytochrome 1038227:1038682 forward MW:16092	VKGEEPYDVEKFKQAAAAFAE	64	no	yes
NGO1082	putative isocitrate dehydrogenase 1040337:1042559 forward MW:79949	YPADPQTDEEKAVRERYDRIK	121	yes	yes
NGO1082	putative isocitrate dehydrogenase 1040337:1042559 forward MW:79949	SDPIIFGHAVKVFFAPVFEKF	273	yes	no
NGO1082	putative isocitrate dehydrogenase 1040337:1042559 forward MW:79949	VKVFFAPVFEKFGGKLAAAGV	282	yes	yes
NGO1082	putative isocitrate dehydrogenase 1040337:1042559 forward MW:79949	GFGNLIANLDKLDADTRAAVE	307	yes	yes
NGO1082	putative isocitrate dehydrogenase 1040337:1042559 forward MW:79949	FWLDENRPHDKSLLAKVKAYL	497	yes	no
NGO1082	putative isocitrate dehydrogenase 1040337:1042559 forward MW:79949	NRPHDKSLLAKVKAYLAELDT	502	yes	no
NGO1082	putative isocitrate dehydrogenase 1040337:1042559 forward MW:79949	IRVLAPEEAAKFSLGRLKNGE	527	yes	yes
NGO1093	hypothetical protein, putative phage associated protein 1055031:1056446 reverse MW:49015	LGGSILNMGKKAAGKAALEKM	241	no	yes
NGO1121	hypothetical protein, putative phage associated protein 1072918:1073391 forward MW:17220; hypothetical protein, putative phage associated protein 461694:462167 reverse MW:17220	XXXXXXMEANKFEVKSLSDLI	5	yes	no
NGO1134	putative GTP cyclohydrolase II 1079240:1079830 forward MW:21854	QEGRGIGLINKIRAYHLQEQG	102	yes	no
NGO1134	putative GTP cyclohydrolase II 1079240:1079830 forward MW:21854	SVKLLTNNPEKIQTLKDAGIN	155	yes	yes
NGO1134	putative GTP cyclohydrolase II 1079240:1079830 forward MW:21854	NERYLQTKADKLGHLMSEXXX	190	yes	no
NGO1149	putative O-succinylhomoserine sulfhydrolase (MetZ) 1088972:1090129 reverse MW:41574	GVETLSLRMEKQFDNALRIAQ	262	no	yes
NGO1150	conserved hypothetical protein 1090278:1091045 reverse MW:29249	NTAPAYVPLTKPSEVGKEEPI	36	yes	yes
NGO1150	conserved hypothetical protein 1090278:1091045 reverse MW:29249	LDDANRDRVLKAYLKKWQEEH	59	yes	yes
NGO1150	conserved hypothetical protein 1090278:1091045 reverse MW:29249	HDVRKILNDIKYELKYKRXXX	249	yes	yes
NGO1150	conserved hypothetical protein 1090278:1091045 reverse MW:29249	KILNDIKYELKYKRXXXXXXX	253	yes	yes
NGO1150	conserved hypothetical protein 1090278:1091045 reverse MW:29249	LNDIKYELKYKRXXXXXXXXX	255	yes	no
NGO1160	putative phosphomethylpyrimidine kinase (ThiD) 1100404:1101207 forward MW:28353	RRVLDPVMIAKGGAPLLQDSA	113	yes	yes
NGO1160	putative phosphomethylpyrimidine kinase (ThiD) 1100404:1101207 forward MW:28353	AELAKGLDVCKAVQTAKAYIT	235	yes	no
NGO1162	Ribonuclease H 1102250:1102684 forward MW:16196	GVLMRYGSREKELFGGEAQTT	33	no	yes
NGO1178	DNA-binding competence protein 1 (ComE1) 1115392:1115688 reverse MW:10266; DNA-binding competence protein 4 (ComE4) 1872229:1872519 reverse MW:10067; DNA-binding competence protein 2 (ComE2) 1257501:1257791 reverse MW:10067	AEYRAQNGAFKSVDDLIKVKG	56	yes	no
NGO1182	putative nitrogen regulatory protein P-II (GlnB) 1123805:1124140 reverse MW:12297	XXMKKIEAIVKPFKLDDVREA	9	yes	no
NGO1182	putative nitrogen regulatory protein P-II (GlnB) 1123805:1124140 reverse MW:12297	KKIEAIVKPFKLDDVREALTE	12	yes	no
NGO1182	putative nitrogen regulatory protein P-II (GlnB) 1123805:1124140 reverse MW:12297	GAEYAVDFLPKVKIELVLADD	58	yes	no
NGO1182	putative nitrogen regulatory protein P-II (GlnB) 1123805:1124140 reverse MW:12297	DVIVEVARSGKIGDGKIFVLP	85	yes	no
NGO1182	putative nitrogen regulatory protein P-II (GlnB) 1123805:1124140 reverse MW:12297	VARSGKIGDGKIFVLPVEEAI	90	yes	no
NGO1183	phophoribosylformylglycinamidine synthase (PurL) 1124292:1128245 forward MW:143371	SLIISAFAPVKDVRKTVTPEL	808	yes	yes
NGO1194	Arginine biosynthesis bifunctional protein (ArgJ) 1135979:1137196 forward MW:42851	AYAAARSPLVKTAFFASDPNL	310	yes	no
NGO1197	hypothetical protein 1140198:1141814 forward MW:62959	IAEELQSKFDKVLENDPDGRF	118	yes	yes
NGO1204	putative anthranilate synthase component II (TrpG) 1150424:1151011 reverse MW:21862	PVSHSGKGMFKGLPNPVTCTR	116	yes	yes
NGO1204	putative anthranilate synthase component II (TrpG) 1150424:1151011 reverse MW:21862	NNFLVEFQNFKPQKIXXXXXX	192	yes	no
NGO1206	putative phosphatidylserine decarboxylase (Psd) 1154093:1154869 reverse MW:28294	KIQAAVQDVLKDXXXXXXXXX	258	yes	no
NGO1207	excinuclease ABC subunit A (UvrA) 1155023:1157869 forward MW:105478	DTPENVAKCEKSVTGQYLGGK	594	no	yes
NGO1208	restriction endonuclease R.NgoMIII (NgoMIIIM) 1157890:1158528 forward MW:24331	VHTLPPPKQFKGAGVYAIYYI	43	yes	no
NGO1208	restriction endonuclease R.NgoMIII (NgoMIIIM) 1157890:1158528 forward MW:24331	LSYNAPIYVGKAVPKGWRQAR	78	yes	no
NGO1209	DNA cytosine methyltransferase M.NgoMIII (NgomIIIm) 1158535:1159665 forward MW:42983	EKHNEPKRFNKDIAEKLQKKY	231	no	yes
NGO1212	putative CTP synthase (PyrG) 1160959:1162590 reverse MW:59842	GKYVDLTESYKSLIEALKHAG	305	yes	no
NGO1212	putative CTP synthase (PyrG) 1160959:1162590 reverse MW:59842	EKNKGDVSVLKDMDAILVPGG	343	no	yes
NGO1212	putative CTP synthase (PyrG) 1160959:1162590 reverse MW:59842	KGANSTEFDLKCAAPVVALID	408	yes	no
NGO1212	putative CTP synthase (PyrG) 1160959:1162590 reverse MW:59842	KGHPLFTAFVKAALNNKKAXX	536	no	yes
NGO1213	putative long-chain-fatty-acid--CoA-ligase (LcfA) 1162705:1164372 reverse MW:61430	RTGLTAYKVPKDIEFRDELPK	529	yes	yes
NGO1214	putative tRNA (5-methylaminomethyl-2-thiouridylate) methyltransferase 1164446:1165594 reverse MW:42795	NPDVLCNAEIKFKCFLDYAVG	125	yes	yes
NGO1214	putative tRNA (5-methylaminomethyl-2-thiouridylate) methyltransferase 1164446:1165594 reverse MW:42795	DVLCNAEIKFKCFLDYAVGQG	127	yes	no
NGO1214	putative tRNA (5-methylaminomethyl-2-thiouridylate) methyltransferase 1164446:1165594 reverse MW:42795	GERPFREFLQKYLPTDNGKMV	229	yes	yes
NGO1217	putative glutathione synthetase (GshB) 1166821:1167777 reverse MW:35288	XXXXXXXXMMKVLFIADPMAS	3	yes	yes
NGO1217	putative glutathione synthetase (GshB) 1166821:1167777 reverse MW:35288	LFIADPMASFKTYKDTTYAMM	15	yes	yes
NGO1217	putative glutathione synthetase (GshB) 1166821:1167777 reverse MW:35288	ADPMASFKTYKDTTYAMMREM	18	yes	yes
NGO1217	putative glutathione synthetase (GshB) 1166821:1167777 reverse MW:35288	SGRAMRDFNEKLAILNFSRFT	129	yes	yes
NGO1217	putative glutathione synthetase (GshB) 1166821:1167777 reverse MW:35288	GGMGIFRLTEKDPNIGSILET	180	yes	yes
NGO1217	putative glutathione synthetase (GshB) 1166821:1167777 reverse MW:35288	EIAETLAPELKRSGILLAGLD	267	yes	yes
NGO1218	putative glutaminyl-tRNA synthetase (GlnRS) 1167869:1169587 reverse MW:65775	FIRTIIEDDLKSGKHEAVQTR	33	no	yes
NGO1222	conserved hypothetical protein 1172774:1173121 reverse MW:12413	IHFKVIGHDLKESAIERAVQM	77	yes	yes
NGO1222	conserved hypothetical protein 1172774:1173121 reverse MW:12413	IERAVQMSAEKYCSASIMLGK	91	yes	no
NGO1222	conserved hypothetical protein 1172774:1173121 reverse MW:12413	THSFEIAGAEKXXXXXXXXXX	116	yes	no
NGO1225	putative peptidyl-prolylisomerase 1174734:1175549 reverse MW:28922	VKTTASGLQYKITKQGEGKQP	154	yes	no
NGO1227	putative aminopeptidase A (AmpA) 1176315:1177718 reverse MW:49996	LEKTDRAALNKAAAEAAKWAQ	75	yes	yes
NGO1227	putative aminopeptidase A (AmpA) 1176315:1177718 reverse MW:49996	KLGAHAKIIEKDYIKENMGSF	198	yes	yes
NGO1227	putative aminopeptidase A (AmpA) 1176315:1177718 reverse MW:49996	HAKIIEKDYIKENMGSFWSVA	202	yes	no
NGO1227	putative aminopeptidase A (AmpA) 1176315:1177718 reverse MW:49996	VELSYFGAADKEAAPVVLVGK	232	yes	no
NGO1227	putative aminopeptidase A (AmpA) 1176315:1177718 reverse MW:49996	CDALTYAEQFKPKAVIDVATL	342	yes	yes
NGO1231	putative aconitate hydratase 2 (Aco2) 1180389:1182971 forward MW:92732	RVPPGVDDAAKVKASFLAAVA	62	yes	no
NGO1231	putative aconitate hydratase 2 (Aco2) 1180389:1182971 forward MW:92732	HALIELLDDDKLAPIAAKGLK	110	yes	yes
NGO1231	putative aconitate hydratase 2 (Aco2) 1180389:1182971 forward MW:92732	DVQEKAEKGNKYAQEVLQSWA	141	yes	yes
NGO1231	putative aconitate hydratase 2 (Aco2) 1180389:1182971 forward MW:92732	PDKPGEVGPIKLLEELKAKGH	221	yes	yes
NGO1231	putative aconitate hydratase 2 (Aco2) 1180389:1182971 forward MW:92732	QSFCHTAAYPKPVDVKTHKEL	451	yes	yes
NGO1231	putative aconitate hydratase 2 (Aco2) 1180389:1182971 forward MW:92732	YPKPVDVKTHKELPAFISTRG	459	yes	yes
NGO1231	putative aconitate hydratase 2 (Aco2) 1180389:1182971 forward MW:92732	PESVLVRFSGKLQPGVTLRDL	540	yes	no
NGO1231	putative aconitate hydratase 2 (Aco2) 1180389:1182971 forward MW:92732	LVNAIPLYAIKQGLLTVAKAG	560	yes	yes
NGO1231	putative aconitate hydratase 2 (Aco2) 1180389:1182971 forward MW:92732	QGLLTVAKAGKKNIFSGRILE	571	yes	no
NGO1231	putative aconitate hydratase 2 (Aco2) 1180389:1182971 forward MW:92732	ILEIEGLPDLKVEQAFELTDA	589	yes	yes
NGO1231	putative aconitate hydratase 2 (Aco2) 1180389:1182971 forward MW:92732	FRAASKLLEGKSDIPVRLWVA	728	yes	yes
NGO1231	putative aconitate hydratase 2 (Aco2) 1180389:1182971 forward MW:92732	WVAPPTKMDAKELSDEGHYGV	746	yes	no
NGO1231	putative aconitate hydratase 2 (Aco2) 1180389:1182971 forward MW:92732	NIGIINEQGDKIYRYMNFNEI	839	yes	no
NGO1232	ornithine carbamoyltransferase (OtcC) 1183116:1184108 forward MW:36645	KGKNIALIFEKTSTRTRCAFE	53	yes	yes
NGO1232	ornithine carbamoyltransferase (OtcC) 1183116:1184108 forward MW:36645	LEPSASQIGHKESIKDTARVL	86	yes	yes
NGO1232	ornithine carbamoyltransferase (OtcC) 1183116:1184108 forward MW:36645	ASQIGHKESIKDTARVLGRMY	90	yes	no
NGO1232	ornithine carbamoyltransferase (OtcC) 1183116:1184108 forward MW:36645	TDVWVSMGEPKEVWQERIDLL	239	yes	no
NGO1232	ornithine carbamoyltransferase (OtcC) 1183116:1184108 forward MW:36645	EVWQERIDLLKDYRVTPELMA	250	yes	yes
NGO1233	putative ketol-acid reductoisomerase (IlvC) 1184233:1185243 reverse MW:36417	XXXXMQVYYDKDADLSLIKGK	7	yes	yes
NGO1233	putative ketol-acid reductoisomerase (IlvC) 1184233:1185243 reverse MW:36417	YDKDADLSLIKGKTVAIIGYG	15	yes	no
NGO1233	putative ketol-acid reductoisomerase (IlvC) 1184233:1185243 reverse MW:36417	KDADLSLIKGKTVAIIGYGSQ	17	yes	no
NGO1233	putative ketol-acid reductoisomerase (IlvC) 1184233:1185243 reverse MW:36417	RRLNADHQVEKVGARLRAMMP	314	yes	yes
NGO1233	putative ketol-acid reductoisomerase (IlvC) 1184233:1185243 reverse MW:36417	ITANKLVDQDKNXXXXXXXXX	336	yes	yes
NGO1235	putative acetolactatesynthase isozyme III small subunit (IlvH) 1185686:1186174 reverse MW:18293	DSLAVAPTEDKTLSRMTIVTH	41	yes	no
NGO1235	putative acetolactatesynthase isozyme III small subunit (IlvH) 1185686:1186174 reverse MW:18293	VIEQITKQLNKLIEVIKVVDL	66	yes	yes
NGO1236	putative acetolactate synthase isozyme III large subunit (IlvI) 1186188:1187912 reverse MW:62856	VPKDVTQAMAKFSYPQEDIFI	170	yes	yes
NGO1236	putative acetolactate synthase isozyme III large subunit (IlvI) 1186188:1187912 reverse MW:62856	ESVPSEDALGKWWKTIEEWRS	348	yes	yes
NGO1238	putative ATP phosphoribosyltransferase (HisG) 1189709:1190371 forward MW:23776	AGIAPTEEPEKSRKLIIGTNH	36	yes	no
NGO1238	putative ATP phosphoribosyltransferase (HisG) 1189709:1190371 forward MW:23776	YGAADFGIAGKDVLIEHGGTG	75	yes	no
NGO1238	putative ATP phosphoribosyltransferase (HisG) 1189709:1190371 forward MW:23776	QPGCRLKIATKYPEIAASHFA	124	yes	yes
NGO1239	conserved hypothetical protein 1190466:1191350 forward MW:33016	RFYVYCLTDLKKDKILYIGKG	32	yes	yes
NGO1239	conserved hypothetical protein 1190466:1191350 forward MW:33016	FYVYCLTDLKKDKILYIGKGC	33	no	yes
NGO1239	conserved hypothetical protein 1190466:1191350 forward MW:33016	VYCLTDLKKDKILYIGKGCGN	35	yes	no
NGO1239	conserved hypothetical protein 1190466:1191350 forward MW:33016	LKKDKILYIGKGCGNRIFEHE	41	yes	no
NGO1239	conserved hypothetical protein 1190466:1191350 forward MW:33016	DPVSGEIIDRKLKAISKCKKL	69	yes	no
NGO1239	conserved hypothetical protein 1190466:1191350 forward MW:33016	VSGEIIDRKLKAISKCKKLGR	71	yes	no
NGO1239	conserved hypothetical protein 1190466:1191350 forward MW:33016	IIDRKLKAISKCKKLGRYIIS	75	yes	no
NGO1239	conserved hypothetical protein 1190466:1191350 forward MW:33016	DRKLKAISKCKKLGRYIISYH	77	yes	no
NGO1239	conserved hypothetical protein 1190466:1191350 forward MW:33016	RKLKAISKCKKLGRYIISYHL	78	yes	no
NGO1239	conserved hypothetical protein 1190466:1191350 forward MW:33016	GLQQKCLPELKFGSGGGKAYI	261	yes	yes
NGO1240	putative histidinol dehydrogenase (HisX) 1191350:1192636 forward MW:46381	TQSPDFQAGLKALLAFETAQN	16	yes	yes
NGO1240	putative histidinol dehydrogenase (HisX) 1191350:1192636 forward MW:46381	GDAALIEYTNKFDQTNAKSID	54	yes	yes
NGO1240	putative histidinol dehydrogenase (HisX) 1191350:1192636 forward MW:46381	YTNKFDQTNAKSIDDLILTQA	61	yes	yes
NGO1241	putative histidinol-phosphate aminotransferase (HisC) 1192685:1193761 forward MW:39257	PNLIVLRTLSKIGFAGLRIGY	220	yes	yes
NGO1241	putative histidinol-phosphate aminotransferase (HisC) 1192685:1193761 forward MW:39257	NMNQLSLTTAKLALQHYGIIS	259	yes	yes
NGO1241	putative histidinol-phosphate aminotransferase (HisC) 1192685:1193761 forward MW:39257	GIISANIDSLKNERERMFAEL	276	yes	no
NGO1241	putative histidinol-phosphate aminotransferase (HisC) 1192685:1193761 forward MW:39257	ERERMFAELGKICRLNAFPSQ	288	yes	yes
NGO1241	putative histidinol-phosphate aminotransferase (HisC) 1192685:1193761 forward MW:39257	PDADLLFDTLKQNRILVKKLH	317	yes	yes
NGO1242	putative imidazoleglycerol-phosphate dehydratase (HisB) 1193958:1194689 forward MW:26904	NAHHQAETVFKAFGRALRMAV	215	yes	no
NGO1249	conserved hypothetical protein 1200307:1200639 reverse MW:11485	XXXXXXXXMFKDWKEHTALVK	3	yes	yes
NGO1249	conserved hypothetical protein 1200307:1200639 reverse MW:11485	XXXXXMFKDWKEHTALVKKSF	6	yes	no
NGO1249	conserved hypothetical protein 1200307:1200639 reverse MW:11485	KDWKEHTALVKKSFGELGKAH	13	yes	yes
NGO1249	conserved hypothetical protein 1200307:1200639 reverse MW:11485	DWKEHTALVKKSFGELGKAHP	14	yes	yes
NGO1249	conserved hypothetical protein 1200307:1200639 reverse MW:11485	LVKKSFGELGKAHPKILQAYG	21	yes	yes
NGO1249	conserved hypothetical protein 1200307:1200639 reverse MW:11485	LRALEAVETQKXXXXXXXXXX	111	yes	no
NGO1254	putative alanyl-tRNA synthetase (AlaS) 1204637:1207258 forward MW:95928	KTSELRQKFLKFFETKGHTVV	12	yes	yes
NGO1254	putative alanyl-tRNA synthetase (AlaS) 1204637:1207258 forward MW:95928	QFKDVFLGFDKRPYSRATTAQ	54	yes	yes
NGO1254	putative alanyl-tRNA synthetase (AlaS) 1204637:1207258 forward MW:95928	EKQAQIEEALKNEESRFAQTL	360	no	yes
NGO1254	putative alanyl-tRNA synthetase (AlaS) 1204637:1207258 forward MW:95928	LPYDGQDTEFKGYSERQTESK	456	yes	no
NGO1254	putative alanyl-tRNA synthetase (AlaS) 1204637:1207258 forward MW:95928	KTDAMMLFGEKYGDEVRVLQM	646	yes	no
NGO1254	putative alanyl-tRNA synthetase (AlaS) 1204637:1207258 forward MW:95928	IIAETKAQTEKDVLAKIQAGA	725	yes	no
NGO1254	putative alanyl-tRNA synthetase (AlaS) 1204637:1207258 forward MW:95928	AGAAHAKALEKELARAKAELA	743	yes	yes
NGO1254	putative alanyl-tRNA synthetase (AlaS) 1204637:1207258 forward MW:95928	LDDAKDLGAAKLVAAQIEADA	771	yes	yes
NGO1254	putative alanyl-tRNA synthetase (AlaS) 1204637:1207258 forward MW:95928	TGKVKAGDLVKFAAEQVGGKG	831	yes	no
NGO1258	putative phosphoglycerate mutase (PgmA) 1209697:1210377 reverse MW:25928	IRHGQSEWNAKNLFTGWRDVK	16	yes	no
NGO1258	putative phosphoglycerate mutase (PgmA) 1209697:1210377 reverse MW:25928	KNLFTGWRDVKLSEQGLAEAA	26	yes	no
NGO1258	putative phosphoglycerate mutase (PgmA) 1209697:1210377 reverse MW:25928	RHYGRLQGLDKKQTAEKYGDE	97	yes	yes
NGO1258	putative phosphoglycerate mutase (PgmA) 1209697:1210377 reverse MW:25928	HYGRLQGLDKKQTAEKYGDEQ	98	yes	yes
NGO1258	putative phosphoglycerate mutase (PgmA) 1209697:1210377 reverse MW:25928	QGLDKKQTAEKYGDEQVRIWR	103	yes	yes
NGO1258	putative phosphoglycerate mutase (PgmA) 1209697:1210377 reverse MW:25928	SYDTLPPLLDKDDAFSAHKDR	125	yes	yes
NGO1258	putative phosphoglycerate mutase (PgmA) 1209697:1210377 reverse MW:25928	LDKDDAFSAHKDRRYAHLPAD	133	yes	yes
NGO1258	putative phosphoglycerate mutase (PgmA) 1209697:1210377 reverse MW:25928	ADVVPDGENLKVTLERVLPFW	152	yes	yes
NGO1258	putative phosphoglycerate mutase (PgmA) 1209697:1210377 reverse MW:25928	DQIAPAILSGKRVLVAAHGNS	174	yes	yes
NGO1258	putative phosphoglycerate mutase (PgmA) 1209697:1210377 reverse MW:25928	AHGNSLRALAKHIEGISDEDI	190	yes	no
NGO1258	putative phosphoglycerate mutase (PgmA) 1209697:1210377 reverse MW:25928	EIPTGQPLVYKLDDNLKVIEK	214	yes	no
NGO1258	putative phosphoglycerate mutase (PgmA) 1209697:1210377 reverse MW:25928	PLVYKLDDNLKVIEKFYLXXX	220	yes	yes
NGO1261	conserved hypothetical protein 1214673:1215422 forward MW:27316	FDVYLPYGADKGXXXXXXXXX	249	yes	no
NGO1274	conserved hypothetical protein 1224815:1225993 forward MW:42261	DSSYDFSAVAKHISRTAKIPV	313	yes	no
NGO1279	conserved hypothetical protein 1232386:1232940 reverse MW:20592	XXXXXXMDALKLLTNRRSSKK	5	yes	yes
NGO1279	conserved hypothetical protein 1232386:1232940 reverse MW:20592	ELNFGDDAMKKAEKVGNMAPM	79	yes	yes
NGO1283	putative phosphoserine aminotransferase (SerC) 1235049:1236152 reverse MW:41294	LQGLCLLKGYKSVGGMRASIY	335	no	yes
NGO1284	conserved hypothetical protein 1236501:1236947 forward MW:16460	SSPGLDRPLKKAADFVRFAGQ	84	yes	no
NGO1284	conserved hypothetical protein 1236501:1236947 forward MW:16460	DFVRFAGQNAKIKTRLPIGGQ	97	yes	no
NGO1284	conserved hypothetical protein 1236501:1236947 forward MW:16460	VRFAGQNAKIKTRLPIGGQKN	99	yes	no
NGO1284	conserved hypothetical protein 1236501:1236947 forward MW:16460	TVQIELGNIDKARLRPEFKFX	140	yes	yes
NGO1284	conserved hypothetical protein 1236501:1236947 forward MW:16460	IDKARLRPEFKFXXXXXXXXX	148	yes	yes
NGO1285	putative N utilisation substance protein A (NusA) 1236963:1238477 forward MW:56443	GFGRQAAQTAKQIILQRIRDA	121	yes	no
NGO1285	putative N utilisation substance protein A (NusA) 1236963:1238477 forward MW:56443	EVSRIVIDEDKHAVDVIVAED	315	yes	yes
NGO1285	putative N utilisation substance protein A (NusA) 1236963:1238477 forward MW:56443	ILTMAIAAEEKLGEVSDDMRN	437	yes	no
NGO1286	putative translation initiation factor IF-2 (InfB) 1238492:1241320 forward MW:101019	ELKRPVEDLLKQLKEAGVSKN	22	yes	no
NGO1286	putative translation initiation factor IF-2 (InfB) 1238492:1241320 forward MW:101019	SGSDSLTLDDKQLLNAYLTKK	43	no	yes
NGO1286	putative translation initiation factor IF-2 (InfB) 1238492:1241320 forward MW:101019	DKQLLNAYLTKKNGSNGGTIS	52	yes	no
NGO1286	putative translation initiation factor IF-2 (InfB) 1238492:1241320 forward MW:101019	AGNKAKPAAQKPTEAKAETAP	157	yes	no
NGO1286	putative translation initiation factor IF-2 (InfB) 1238492:1241320 forward MW:101019	RAHQEALLKEKQERQARREAM	240	yes	yes
NGO1286	putative translation initiation factor IF-2 (InfB) 1238492:1241320 forward MW:101019	ITQHIGAYHVKTPRGVITFLD	488	yes	yes
NGO1286	putative translation initiation factor IF-2 (InfB) 1238492:1241320 forward MW:101019	AGVPIVVAVNKIDKDTANPER	553	no	yes
NGO1286	putative translation initiation factor IF-2 (InfB) 1238492:1241320 forward MW:101019	FNVRADASSRKLAENENVEIR	810	yes	no
NGO1286	putative translation initiation factor IF-2 (InfB) 1238492:1241320 forward MW:101019	ASLKRYKDDVKEVRMGFECGL	907	yes	no
NGO1291	conserved hypothetical protein 1246816:1247541 forward MW:26074	XXXXXMAGHSKWANIQHKKAR	6	yes	no
NGO1291	conserved hypothetical protein 1246816:1247541 forward MW:26074	HSKWANIQHKKARQDAKRGKI	14	yes	no
NGO1291	conserved hypothetical protein 1246816:1247541 forward MW:26074	PKDNVQRAIDKGTGNLEGVEY	72	yes	no
NGO1291	conserved hypothetical protein 1246816:1247541 forward MW:26074	ALMVDCLTDNKTRTVADVRHA	106	yes	no
NGO1291	conserved hypothetical protein 1246816:1247541 forward MW:26074	VKSALEAAGYKSVDGDVTMRA	193	yes	yes
NGO1297	conserved hypothetical protein 1251402:1252754 reverse MW:46335	LVATAKHLSAKYGVPIVNQRI	67	yes	yes
NGO1297	conserved hypothetical protein 1251402:1252754 reverse MW:46335	SYVSVAQTLDKAAKAIGVSFI	103	yes	no
NGO1297	conserved hypothetical protein 1251402:1252754 reverse MW:46335	GRIPAPVQSMKNXXXXXXXXX	450	yes	yes
NGO1298	conserved hypothetical protein 1252772:1253041 reverse MW:10382	DRVGIVYDVSKILAENRINIL	22	yes	yes
NGO1298	conserved hypothetical protein 1252772:1253041 reverse MW:10382	EILDLFAEESKKLALDIRMQN	70	yes	no
NGO1298	conserved hypothetical protein 1252772:1253041 reverse MW:10382	ILDLFAEESKKLALDIRMQNE	71	yes	no
NGO1308	putative guanosine-3',5'-bis(diphosphate)3'-pyrophosphohydrolase (SpoT) 1265176:1267329 reverse MW:80159	FVEFKFLLKVKNLDQLNQIIQ	694	yes	no
NGO1312	conserved hypothetical protein 1269079:1269885 reverse MW:29080	NGEQAAKEAAKYVCPGVDEDG	248	yes	yes
NGO1314	putative protease 1270189:1271541 forward MW:50809	SLRARNNEFAKLDVLEQGIKE	45	yes	yes
NGO1314	putative protease 1270189:1271541 forward MW:50809	TCTNSCRWDYKVHNATESEAG	203	yes	yes
NGO1314	putative protease 1270189:1271541 forward MW:50809	AQLLQGFNFEKAQEEANQNFE	225	yes	yes
NGO1314	putative protease 1270189:1271541 forward MW:50809	KDLRGIEVVEKLAKIGVDSLK	287	yes	no
NGO1314	putative protease 1270189:1271541 forward MW:50809	KLAKIGVDSLKVEGRTKSLYY	297	yes	yes
NGO1314	putative protease 1270189:1271541 forward MW:50809	VDSLKVEGRTKSLYYVARVAQ	303	yes	no
NGO1318	conserved hypothetical protein 1275624:1276313 reverse MW:25858	ETENQALTFAKRLKADTTAVH	34	yes	no
NGO1318	conserved hypothetical protein 1275624:1276313 reverse MW:25858	LVMSVQPFVSKENYIKFLKLQ	60	yes	no
NGO1318	conserved hypothetical protein 1275624:1276313 reverse MW:25858	QPFVSKENYIKFLKLQSVFHK	65	no	yes
NGO1318	conserved hypothetical protein 1275624:1276313 reverse MW:25858	VSKENYIKFLKLQSVFHKAVD	68	yes	no
NGO1318	conserved hypothetical protein 1275624:1276313 reverse MW:25858	KFLKLQSVFHKAVDHIYKDPE	75	yes	no
NGO1318	conserved hypothetical protein 1275624:1276313 reverse MW:25858	DHIYKDPELNKAISELEYMAR	88	yes	no
NGO1318	conserved hypothetical protein 1275624:1276313 reverse MW:25858	ARYDAVTQDLKDLGEEPYKFD	107	yes	yes
NGO1318	conserved hypothetical protein 1275624:1276313 reverse MW:25858	DLKDLGEEPYKFDKELPHETG	115	yes	yes
NGO1318	conserved hypothetical protein 1275624:1276313 reverse MW:25858	DLGEEPYKFDKELPHETGNKA	118	yes	no
NGO1318	conserved hypothetical protein 1275624:1276313 reverse MW:25858	GSNLGAAFLFKHAQKLDYTGE	147	yes	yes
NGO1318	conserved hypothetical protein 1275624:1276313 reverse MW:25858	GAAFLFKHAQKLDYTGEHGAR	151	yes	no
NGO1325	putative glycine dehydrogenase (GcsP) 1281814:1284663 forward MW:104081	RVYPQTLDVMKTRAKYFGFEL	183	no	yes
NGO1329	putative amino acid aminotransferase 1287295:1288485 reverse MW:44506	RSAVQHLLFGKGNPALAQGRI	85	yes	yes
NGO1329	putative amino acid aminotransferase 1287295:1288485 reverse MW:44506	LPLFVSNSFSKNLSLYGERVG	246	yes	no
NGO1329	putative amino acid aminotransferase 1287295:1288485 reverse MW:44506	IPDRDFTYFIKQRGMFGYTGL	343	yes	no
NGO1332	conserved hypothetical protein 1290931:1291353 forward MW:15499	TEMIADHIYGKYDVFKRFKPL	34	yes	yes
NGO1332	conserved hypothetical protein 1290931:1291353 forward MW:15499	YGKYDVFKRFKPLALGIDQDL	42	yes	yes
NGO1332	conserved hypothetical protein 1290931:1291353 forward MW:15499	ANHCRRPRYLKALARGGKRFD	79	yes	no
NGO1334	putative invasion protein 1293485:1294090 reverse MW:24222	EEVGLLPQHVKIVGRTRDWLR	94	yes	no
NGO1335	putative seryl-tRNA synthetase (SerS) 1294172:1295464 forward MW:47828	TTLQGTGQLPKFAEDLFHVTR	213	yes	yes
NGO1335	putative seryl-tRNA synthetase (SerS) 1294172:1295464 forward MW:47828	CFRSEAGSYGKDTRGLIRQHQ	276	yes	no
NGO1335	putative seryl-tRNA synthetase (SerS) 1294172:1295464 forward MW:47828	FQARRMKARFKDENGKNRLVH	375	yes	no
NGO1335	putative seryl-tRNA synthetase (SerS) 1294172:1295464 forward MW:47828	MKARFKDENGKNRLVHTLNGS	380	yes	no
NGO1336	putative dehydrogenase, lactate 1295543:1296538 reverse MW:36634	NDDASRPVLEKLAQIGVKTVA	63	yes	no
NGO1336	putative dehydrogenase, lactate 1295543:1296538 reverse MW:36634	KIGIATMRILKGFGMNLLAYD	164	yes	yes
NGO1336	putative dehydrogenase, lactate 1295543:1296538 reverse MW:36634	YDPFCNPEVEKLGGRYVDLDE	183	yes	yes
NGO1336	putative dehydrogenase, lactate 1295543:1296538 reverse MW:36634	IDSAAAIEALKCRKIGALGMD	248	no	yes
NGO1337	putative peptide chain release factor I 1296666:1297739 reverse MW:39780	KIDELDTELQKLLLPKDADDD	98	no	yes
NGO1342	putative dihydropteroate synthase (DHPS) 1302000:1302851 reverse MW:30380	GLPETMQDNPKYQDVVGEVAR	159	yes	yes
NGO1342	putative dihydropteroate synthase (DHPS) 1302000:1302851 reverse MW:30380	GAQIVRVHDVKATADALKVWE	268	yes	yes
NGO1342	putative dihydropteroate synthase (DHPS) 1302000:1302851 reverse MW:30380	HDVKATADALKVWEALGVNRX	275	yes	no
NGO1343	conserved hypothetical protein 1302994:1303884 reverse MW:31884	REVQTLPEVEKAVRILDTWKT	61	yes	yes
NGO1345	conserved hypothetical protein 1306144:1307619 reverse MW:55308	VTVKIDGIWGKLGLXXXXXXX	489	yes	yes
NGO1357	putative thymidylate synthase B 1317131:1317922 reverse MW:30247	FGYQMRFDLGKGFPLLTTKKL	40	no	yes
NGO1358	putative glutamate dehydrogenase 1318346:1319677 forward MW:48473	TDLNTLFANLKQRNPNQEPFH	12	yes	yes
NGO1358	putative glutamate dehydrogenase 1318346:1319677 forward MW:48473	VFMSLDPFLAKNPKYTQQSLL	38	yes	no
NGO1358	putative glutamate dehydrogenase 1318346:1319677 forward MW:48473	SLDPFLAKNPKYTQQSLLERI	41	yes	yes
NGO1358	putative glutamate dehydrogenase 1318346:1319677 forward MW:48473	VMFRVTWQDDKGQVQVNRGYR	68	yes	yes
NGO1358	putative glutamate dehydrogenase 1318346:1319677 forward MW:48473	LKFLAFEQVFKNALTTLPMGG	113	yes	no
NGO1358	putative glutamate dehydrogenase 1318346:1319677 forward MW:48473	GGKGGSDFDPKGKSDAEVMRF	133	yes	no
NGO1358	putative glutamate dehydrogenase 1318346:1319677 forward MW:48473	KGGSDFDPKGKSDAEVMRFCQ	135	yes	no
NGO1358	putative glutamate dehydrogenase 1318346:1319677 forward MW:48473	SGNVAQYAAEKAIQLGAKVLT	247	no	yes
NGO1358	putative glutamate dehydrogenase 1318346:1319677 forward MW:48473	IMQSIHESCLKYGKVGDKVNY	413	yes	yes
NGO1358	putative glutamate dehydrogenase 1318346:1319677 forward MW:48473	SCLKYGKVGDKVNYVNGANIA	420	yes	no
NGO1360	putative GntR-family transcriptional regulator 1319922:1320698 reverse MW:29501	HADTLAQNDLKRVQDWEVXXX	252	yes	yes
NGO1376	conserved hypothetical protein 1341454:1341918 forward MW:17692	QSKGNKMAILKLDEHLYISPQ	18	yes	yes
NGO1376	conserved hypothetical protein 1341454:1341918 forward MW:17692	EHLYISPQLTKADAEQIAQLG	31	yes	yes
NGO1376	conserved hypothetical protein 1341454:1341918 forward MW:17692	EESQPDFAQIKQWLEQAGVTG	64	yes	no
NGO1376	conserved hypothetical protein 1341454:1341918 forward MW:17692	HQPVTARDIQKHDVETFRQLI	87	yes	yes
NGO1381	putative glutaredoxin 2 (Glr2) 1345407:1346045 reverse MW:23767	WLDKVGGYNNKLVQPRLIKIG	96	yes	yes
NGO1381	putative glutaredoxin 2 (Glr2) 1345407:1346045 reverse MW:23767	NNKLVQPRLIKIGLPEFVTPE	104	yes	yes
NGO1381	putative glutaredoxin 2 (Glr2) 1345407:1346045 reverse MW:23767	LPEFVTPEAVKYFTDKKEKSI	117	yes	yes
NGO1381	putative glutaredoxin 2 (Glr2) 1345407:1346045 reverse MW:23767	TPEAVKYFTDKKEKSIGSFSA	122	yes	no
NGO1381	putative glutaredoxin 2 (Glr2) 1345407:1346045 reverse MW:23767	PEAVKYFTDKKEKSIGSFSAN	123	yes	no
NGO1381	putative glutaredoxin 2 (Glr2) 1345407:1346045 reverse MW:23767	AVKYFTDKKEKSIGSFSANLN	125	yes	yes
NGO1381	putative glutaredoxin 2 (Glr2) 1345407:1346045 reverse MW:23767	SIGSFSANLNKTAQYLERINA	136	yes	yes
NGO1382	putative GTP pyrophosphokinase 1346188:1348398 forward MW:82398	QELAENLGYKKPEDLYTAVGQ	542	yes	no
NGO1404	putative glycine cleavage system component H 1370078:1370461 reverse MW:13613	XMSNNIPTELKYVASHEWLRL	10	yes	no
NGO1406	putative aminomethyltransferase (glycine cleavage system T protein) 1371202:1372299 reverse MW:39637	PEWADVIHGLKPFQGADLGND	175	yes	no
NGO1406	putative aminomethyltransferase (glycine cleavage system T protein) 1371202:1372299 reverse MW:39637	EAGMGRTVDLKDESRDFVGKA	262	yes	yes
NGO1406	putative aminomethyltransferase (glycine cleavage system T protein) 1371202:1372299 reverse MW:39637	FVGKAALLALKEKGVAVKQVG	278	yes	yes
NGO1406	putative aminomethyltransferase (glycine cleavage system T protein) 1371202:1372299 reverse MW:39637	AVKQVGLLLEKGGILRAHMEV	293	yes	yes
NGO1406	putative aminomethyltransferase (glycine cleavage system T protein) 1371202:1372299 reverse MW:39637	KQSIAIARVPKDFDGDTAKVL	332	yes	yes
NGO1407	putative AsnC-family transcriptional regulator 1372811:1373290 forward MW:18017	XXXMPQLTLDKTDIKILQVLQ	8	no	yes
NGO1413	putative Na(+)-translocating NADH-ubiquinone reductase subunit A (NqrA) 1377046:1378386 forward MW:48742	VKKGQVLFEDKKNPGVVFTAP	61	yes	yes
NGO1413	putative Na(+)-translocating NADH-ubiquinone reductase subunit A (NqrA) 1377046:1378386 forward MW:48742	KKGQVLFEDKKNPGVVFTAPA	62	yes	no
NGO1413	putative Na(+)-translocating NADH-ubiquinone reductase subunit A (NqrA) 1377046:1378386 forward MW:48742	FERYVPEALAKLSSEKVRRNL	112	yes	no
NGO1422	putative heat shock protein 1384787:1385362 reverse MW:21350	ARIAELEAQLKDEQLRALANE	57	yes	yes
NGO1422	putative heat shock protein 1384787:1385362 reverse MW:21350	RHQQEIADTHKFAGQKFAVEM	83	yes	yes
NGO1422	putative heat shock protein 1384787:1385362 reverse MW:21350	IADTHKFAGQKFAVEMLPVKD	88	yes	yes
NGO1422	putative heat shock protein 1384787:1385362 reverse MW:21350	GVQMTLNELQKAFDATQIKEI	127	yes	yes
NGO1422	putative heat shock protein 1384787:1385362 reverse MW:21350	LQKAFDATQIKEINPKAGDKL	135	yes	yes
NGO1422	putative heat shock protein 1384787:1385362 reverse MW:21350	IKEINPKAGDKLDPNIHQAMQ	144	yes	no
NGO1426	conserved hypothetical protein 1388733:1389068 reverse MW:12290	PIIFTDSCCAKVADLIAEENN	16	yes	no
NGO1426	conserved hypothetical protein 1388733:1389068 reverse MW:12290	LIAEENNPDLKLRVFVNGGGC	30	yes	no
NGO1427	putative transcriptional regulator, repressor 1389204:1389911 reverse MW:26589	TFKDRLVFLWKSEARQAKIAS	21	yes	yes
NGO1427	putative transcriptional regulator, repressor 1389204:1389911 reverse MW:26589	SRIWNEGGLPKSETLKKIKQL	51	yes	yes
NGO1427	putative transcriptional regulator, repressor 1389204:1389911 reverse MW:26589	EGGLPKSETLKKIKQLKGCSI	56	yes	no
NGO1427	putative transcriptional regulator, repressor 1389204:1389911 reverse MW:26589	GGLPKSETLKKIKQLKGCSID	57	yes	no
NGO1429	putative heat shock protein (chaperone) (DnaK) 1390554:1392479 forward MW:68863	PAKRQAVTNAKNTIYAAKRLI	63	yes	yes
NGO1429	putative heat shock protein (chaperone) (DnaK) 1390554:1392479 forward MW:68863	TNAKNTIYAAKRLIGHKFEDK	70	yes	no
NGO1429	putative heat shock protein (chaperone) (DnaK) 1390554:1392479 forward MW:68863	IYAAKRLIGHKFEDKEVQRDI	76	yes	yes
NGO1429	putative heat shock protein (chaperone) (DnaK) 1390554:1392479 forward MW:68863	KRLIGHKFEDKEVQRDIESMP	80	yes	yes
NGO1429	putative heat shock protein (chaperone) (DnaK) 1390554:1392479 forward MW:68863	DIESMPFEIIKADNGDAWVKA	95	yes	yes
NGO1429	putative heat shock protein (chaperone) (DnaK) 1390554:1392479 forward MW:68863	IKADNGDAWVKAQGKELSPPQ	104	yes	yes
NGO1429	putative heat shock protein (chaperone) (DnaK) 1390554:1392479 forward MW:68863	KEAAEAYLGEKVTEAVITVPA	134	yes	yes
NGO1429	putative heat shock protein (chaperone) (DnaK) 1390554:1392479 forward MW:68863	DAGRIAGLDVKRIINEPTAAA	166	no	yes
NGO1429	putative heat shock protein (chaperone) (DnaK) 1390554:1392479 forward MW:68863	TAAALAFGMDKGDNKDRKIAV	183	yes	yes
NGO1429	putative heat shock protein (chaperone) (DnaK) 1390554:1392479 forward MW:68863	LAFGMDKGDNKDRKIAVYDLG	187	yes	no
NGO1429	putative heat shock protein (chaperone) (DnaK) 1390554:1392479 forward MW:68863	RLIDYIIDEFKKEQGIDLKQD	246	yes	yes
NGO1429	putative heat shock protein (chaperone) (DnaK) 1390554:1392479 forward MW:68863	LIDYIIDEFKKEQGIDLKQDV	247	yes	yes
NGO1429	putative heat shock protein (chaperone) (DnaK) 1390554:1392479 forward MW:68863	EFKKEQGIDLKQDVMALQRLK	254	yes	yes
NGO1429	putative heat shock protein (chaperone) (DnaK) 1390554:1392479 forward MW:68863	KHLAMKITRAKFESLVEDLIA	305	yes	yes
NGO1429	putative heat shock protein (chaperone) (DnaK) 1390554:1392479 forward MW:68863	RSIEPCRTALKDAGLSTGDID	326	yes	no
NGO1429	putative heat shock protein (chaperone) (DnaK) 1390554:1392479 forward MW:68863	ILVGGQSRMPKVQEAVKDFFG	349	no	yes
NGO1429	putative heat shock protein (chaperone) (DnaK) 1390554:1392479 forward MW:68863	SRMPKVQEAVKDFFGKEPRKD	355	yes	yes
NGO1429	putative heat shock protein (chaperone) (DnaK) 1390554:1392479 forward MW:68863	VQEAVKDFFGKEPRKDVNPDE	360	no	yes
NGO1429	putative heat shock protein (chaperone) (DnaK) 1390554:1392479 forward MW:68863	VKDFFGKEPRKDVNPDEAVAV	364	yes	no
NGO1429	putative heat shock protein (chaperone) (DnaK) 1390554:1392479 forward MW:68863	MGGVMTKLIQKNTTIPTKASQ	415	yes	yes
NGO1429	putative heat shock protein (chaperone) (DnaK) 1390554:1392479 forward MW:68863	KDAEANAEEDKKLTELVASRN	528	yes	yes
NGO1429	putative heat shock protein (chaperone) (DnaK) 1390554:1392479 forward MW:68863	DAEANAEEDKKLTELVASRNQ	529	yes	yes
NGO1429	putative heat shock protein (chaperone) (DnaK) 1390554:1392479 forward MW:68863	NQAEALIHSVKKSLADYGDKL	548	yes	no
NGO1429	putative heat shock protein (chaperone) (DnaK) 1390554:1392479 forward MW:68863	VKKSLADYGDKLDAAEKEKIE	557	yes	yes
NGO1429	putative heat shock protein (chaperone) (DnaK) 1390554:1392479 forward MW:68863	GDKLDAAEKEKIEAALKEAEE	565	no	yes
NGO1429	putative heat shock protein (chaperone) (DnaK) 1390554:1392479 forward MW:68863	AEKEKIEAALKEAEEAVKGDD	571	no	yes
NGO1429	putative heat shock protein (chaperone) (DnaK) 1390554:1392479 forward MW:68863	EAEEAVKGDDKTAIDAKAEAL	582	yes	yes
NGO1429	putative heat shock protein (chaperone) (DnaK) 1390554:1392479 forward MW:68863	KGDDKTAIDAKAEALGTASQK	588	no	yes
NGO1429	putative heat shock protein (chaperone) (DnaK) 1390554:1392479 forward MW:68863	KAEALGTASQKLGEMVYAQAQ	598	yes	yes
NGO1429	putative heat shock protein (chaperone) (DnaK) 1390554:1392479 forward MW:68863	EGAQANASAKKDDDVVDADFE	625	yes	yes
NGO1429	putative heat shock protein (chaperone) (DnaK) 1390554:1392479 forward MW:68863	DVVDADFEEVKDDKKXXXXXX	638	yes	yes
NGO1429	putative heat shock protein (chaperone) (DnaK) 1390554:1392479 forward MW:68863	DADFEEVKDDKKXXXXXXXXX	641	yes	yes
NGO1429	putative heat shock protein (chaperone) (DnaK) 1390554:1392479 forward MW:68863	ADFEEVKDDKKXXXXXXXXXX	642	yes	yes
NGO1442	putative alcohol dehydrogenase (AdhA) 1407236:1408279 forward MW:36608	VLGHEGIGLVKEVADGVKNLK	69	yes	yes
NGO1442	putative alcohol dehydrogenase (AdhA) 1407236:1408279 forward MW:36608	GLVKEVADGVKNLKVGDRVSI	76	yes	yes
NGO1442	putative alcohol dehydrogenase (AdhA) 1407236:1408279 forward MW:36608	TGADLVVNAAKEDAAKVIQEK	219	yes	no
NGO1442	putative alcohol dehydrogenase (AdhA) 1407236:1408279 forward MW:36608	VVNAAKEDAAKVIQEKTGGAH	224	yes	no
NGO1442	putative alcohol dehydrogenase (AdhA) 1407236:1408279 forward MW:36608	KEDAAKVIQEKTGGAHAAVVT	229	yes	no
NGO1442	putative alcohol dehydrogenase (AdhA) 1407236:1408279 forward MW:36608	KITGRMVIDMKKECGCDHHHX	339	no	yes
NGO1452	putative aspartate aminotransferase 1417471:1418658 forward MW:44065	XXXXXXXMFFKHIEAAPADPI	4	yes	yes
NGO1452	putative aspartate aminotransferase 1417471:1418658 forward MW:44065	DPILGLGEAFKAETRPEKVNL	22	yes	yes
NGO1452	putative aspartate aminotransferase 1417471:1418658 forward MW:44065	EKVNLGIGVYKDASGATPIVK	38	yes	yes
NGO1452	putative aspartate aminotransferase 1417471:1418658 forward MW:44065	AIAKAVGIQDKPYRYYDAAKH	146	no	yes
NGO1452	putative aspartate aminotransferase 1417471:1418658 forward MW:44065	DKPYRYYDAAKHCLDWDGMIE	155	yes	yes
NGO1452	putative aspartate aminotransferase 1417471:1418658 forward MW:44065	PTPEQWETLAKLSAEKGWLPL	200	yes	yes
NGO1452	putative aspartate aminotransferase 1417471:1418658 forward MW:44065	EDAYGLRVFLKHNTELLIASS	234	yes	no
NGO1452	putative aspartate aminotransferase 1417471:1418658 forward MW:44065	HGANTIALVLKNDDLKAQWIA	300	yes	no
NGO1452	putative aspartate aminotransferase 1417471:1418658 forward MW:44065	IALVLKNDDLKAQWIAELDEM	305	yes	yes
NGO1454	putative lysyl-tRNA synthetase (LysRS) 1419720:1421228 reverse MW:57380	QQRNAYPNDFKRDSFAADLQA	41	yes	yes
NGO1454	putative lysyl-tRNA synthetase (LysRS) 1419720:1421228 reverse MW:57380	KHKGLSDQETKYRQRYVDLIA	165	yes	yes
NGO1456	putative aminopeptidase 1423095:1424888 forward MW:64934	VDSRYWEQAAKQLSGSGIELQ	77	yes	yes
NGO1456	putative aminopeptidase 1423095:1424888 forward MW:64934	KRTLAQSLAAKNIRIQHPDDL	131	yes	yes
NGO1456	putative aminopeptidase 1423095:1424888 forward MW:64934	LARVRAVMAEKGADYHLVSSL	183	yes	no
NGO1456	putative aminopeptidase 1423095:1424888 forward MW:64934	IEGINPSTFFKSVKSEADIAR	297	no	yes
NGO1456	putative aminopeptidase 1423095:1424888 forward MW:64934	TEGAAKAWLIKRTEPLARXXX	591	yes	no
NGO1466	putative bifunctional purine biosynthesis protein 1429174:1430751 reverse MW:56688	GAVEFAQNLHKLGVEILSTGG	26	yes	yes
NGO1468	putative phosphoserine phosphatase (SerB) 1432202:1433032 reverse MW:30485	RLPEPDYADEKRMRFIVEEGF	32	yes	yes
NGO1470	putative NADP transhydrogenase, alpha subunit (PntA) 1433321:1434856 forward MW:53776	LYATNLVNLTKLLSPNKDGEI	336	no	yes
NGO1475	conserved hypothetical protein 1439315:1439671 reverse MW:12493	GRLGLILLDAKRAARHIAEAI	109	yes	no
NGO1486	putative agmatine ureohydrolase (SpeB) 1449381:1450301 reverse MW:33965	VQIGIRTEHSKKLPFTVLSAP	194	yes	no
NGO1486	putative agmatine ureohydrolase (SpeB) 1449381:1450301 reverse MW:33965	QIGIRTEHSKKLPFTVLSAPK	195	yes	no
NGO1487	putative arginine decarboxylase (SpeA) 1450403:1452292 reverse MW:71053	RARLASQGSGKWQSSGGEKSK	204	no	yes
NGO1487	putative arginine decarboxylase (SpeA) 1450403:1452292 reverse MW:71053	VLQLVDILKQKNRLDCLQLLH	232	yes	yes
NGO1489	putative aspartyl-tRNA synthetase 1452896:1454443 reverse MW:58218	ITEGMAKQVFKDALNVDLGDF	172	yes	yes
NGO1489	putative aspartyl-tRNA synthetase 1452896:1454443 reverse MW:58218	SEAMFYYGSDKPDMRINLKFT	198	yes	yes
NGO1489	putative aspartyl-tRNA synthetase 1452896:1454443 reverse MW:58218	SDKPDMRINLKFTELTDLMKT	206	yes	yes
NGO1489	putative aspartyl-tRNA synthetase 1452896:1454443 reverse MW:58218	LKFTELTDLMKTEEFKVFRGA	215	yes	yes
NGO1489	putative aspartyl-tRNA synthetase 1452896:1454443 reverse MW:58218	LTDLMKTEEFKVFRGAADMKG	220	yes	yes
NGO1489	putative aspartyl-tRNA synthetase 1452896:1454443 reverse MW:58218	VVALRVPNGAKFSRKEIDEYT	243	yes	no
NGO1489	putative aspartyl-tRNA synthetase 1452896:1454443 reverse MW:58218	RVPNGAKFSRKEIDEYTKFVG	247	yes	yes
NGO1489	putative aspartyl-tRNA synthetase 1452896:1454443 reverse MW:58218	IYGAKGLAYIKVNDAGNLSNG	268	yes	yes
NGO1489	putative aspartyl-tRNA synthetase 1452896:1454443 reverse MW:58218	IVKFLSENALKEIIERTAAQN	297	yes	no
NGO1489	putative aspartyl-tRNA synthetase 1452896:1454443 reverse MW:58218	LTDAPNSVDDKQLRELSLRLR	497	yes	yes
NGO1493	putative ribosomal protein S20 1456911:1457171 reverse MW:9508	LRTAFRTAVKKVLKAVEAGDK	34	no	yes
NGO1493	putative ribosomal protein S20 1456911:1457171 reverse MW:9508	AFRTAVKKVLKAVEAGDKAAA	37	no	yes
NGO1493	putative ribosomal protein S20 1456911:1457171 reverse MW:9508	SVKVIDRIADKGVFHKNKAAR	64	no	yes
NGO1494	putative ABC transporter, periplasmic binding protein, polyamine 1457475:1458614 forward MW:41257	KVNKDLIPNYKNIDPELLKML	123	yes	no
NGO1500	putative glutamate racemase (MurI) 1468912:1469721 reverse MW:29515	YRFYVSDIPLKFRTIGERFLG	248	yes	no
NGO1502	putative amidase 1470320:1471615 forward MW:47002	RLTLESTAALKYQHFALDNPG	75	yes	no
NGO1503	conserved hypothetical protein 1471646:1472515 forward MW:33172	RHLLSGLDSPKPFDWLDFLKT	128	yes	no
NGO1504	conserved hypothetical protein 1472567:1473706 reverse MW:42294	PGMMRRFGFEKLQNFDKTLWA	229	no	yes
NGO1504	conserved hypothetical protein 1472567:1473706 reverse MW:42294	FGFEKLQNFDKTLWADLRRRA	235	yes	yes
NGO1507	putative acyl-carrier protein synthase 1475064:1475438 reverse MW:13508	YGIGTDIVSLKRIIRLNKKFG	13	yes	yes
NGO1507	putative acyl-carrier protein synthase 1475064:1475438 reverse MW:13508	SLKRIIRLNKKFGQAFAGRIL	21	yes	no
NGO1507	putative acyl-carrier protein synthase 1475064:1475438 reverse MW:13508	EELLEFPQAGKPVNYLAKRFA	44	yes	no
NGO1507	putative acyl-carrier protein synthase 1475064:1475438 reverse MW:13508	QAGKPVNYLAKRFAAKEAFAK	51	yes	yes
NGO1508	putative pyridoxal phosphate biosynthetic protein (PdxJ) 1475491:1476216 reverse MW:26565	MHLREDRRHIKDADVFAVKNA	51	yes	no
NGO1508	putative pyridoxal phosphate biosynthetic protein (PdxJ) 1475491:1476216 reverse MW:26565	AQQEKIAEFAKILTDAGIRVS	118	yes	no
NGO1510	putative chorismate mutase 1477052:1478176 reverse MW:40822	AVLRRIQDLNKGPLPDESVAR	77	yes	yes
NGO1520	conserved hypothetical protein 1487126:1487827 reverse MW:25845	CYALGCKLGDKAAMERILSIR	75	yes	yes
NGO1520	conserved hypothetical protein 1487126:1487827 reverse MW:25845	RILSIRKIDLKHHLTLMCADL	90	no	yes
NGO1528	putative cell division protein (FtsZ) 1498877:1500052 reverse MW:41511	LKMSELSEVMKIVNQSAHPDL	285	yes	yes
NGO1528	putative cell division protein (FtsZ) 1498877:1500052 reverse MW:41511	NQSAHPDLECKFGAAEDETMS	298	yes	yes
NGO1529	putative cell division protein (FtsA) 1500174:1501415 reverse MW:44055	VIPAGGNLITKDLSKSLRTPL	239	yes	yes
NGO1529	putative cell division protein (FtsA) 1500174:1501415 reverse MW:44055	GGNLITKDLSKSLRTPLDAAE	243	no	yes
NGO1529	putative cell division protein (FtsA) 1500174:1501415 reverse MW:44055	IFGVVLGELQKSGFPKEVLNA	312	yes	no
NGO1532	putative UDP-N-acetylmuramate--alanine ligase (MurC) 1503248:1504765 reverse MW:54839	GFEGVGRRFQKYGDIKLPNGG	358	yes	yes
NGO1533	putative UDP-N-acetylglucosamine--N-acetylmuramyl-(pentapeptide) pyrophosphoryl-undecaprenol N-acetylglucosamine transferase (MurG) 1504812:1505876 reverse MW:38283	YGIRLETLAIKGIRGNGIKRK	61	no	yes
NGO1535	putative UDP-N-acetylmuramoylalanine--D-glutamate ligase (MurD) 1507333:1508667 reverse MW:48035	AEVAAYDAELKAERVAQIGKM	39	no	yes
NGO1539	putative UDP-MurNAc-pentapeptide synthetase (MurF) 1510766:1512121 reverse MW:47773	XXXXXXXXXMKPLDLNFICQA	2	no	yes
NGO1544	conserved hypothetical protein 1517520:1518473 reverse MW:34797	GDAGRLIVFDKDPQAIAVAEE	58	yes	yes
NGO1544	conserved hypothetical protein 1517520:1518473 reverse MW:34797	AFHSLEDRIVKQFVKKYSQHE	253	yes	yes
NGO1544	conserved hypothetical protein 1517520:1518473 reverse MW:34797	LEDRIVKQFVKKYSQHEPLPS	257	yes	no
NGO1544	conserved hypothetical protein 1517520:1518473 reverse MW:34797	PPLKIVGRALKPGEAEIAANP	289	yes	yes
NGO1548	putative thiol-disulfide isomerase (DsbA) 1521749:1522390 reverse MW:24003	IRLENRAVAGKWALSQKGFDG	129	yes	no
NGO1550	conserved hypothetical protein 1523365:1524858 reverse MW:53299	TVNLAPADLPKESGRFDLPIA	76	yes	yes
NGO1551	hypothetical protein 1524875:1525528 reverse MW:24404	CSGRMQIMFGKQLFEEVGSKI	116	yes	yes
NGO1551	hypothetical protein 1524875:1525528 reverse MW:24404	ISETIANSPAKDVEKNIKAML	136	yes	yes
NGO1551	hypothetical protein 1524875:1525528 reverse MW:24404	IANSPAKDVEKNIKAMLGGAF	140	yes	yes
NGO1551	hypothetical protein 1524875:1525528 reverse MW:24404	SPAKDVEKNIKAMLGGAFNRM	143	yes	no
NGO1551	hypothetical protein 1524875:1525528 reverse MW:24404	EFDIQQQVLIKTRTKLAALEA	170	yes	yes
NGO1551	hypothetical protein 1524875:1525528 reverse MW:24404	QQQVLIKTRTKLAALEARLAK	174	yes	yes
NGO1561	putative exodeoxyribonuclease III 1534424:1535191 reverse MW:29182	CVNGEALDSPKFKYKEQWFAA	116	yes	yes
NGO1561	putative exodeoxyribonuclease III 1534424:1535191 reverse MW:29182	NGEALDSPKFKYKEQWFAALT	118	yes	yes
NGO1561	putative exodeoxyribonuclease III 1534424:1535191 reverse MW:29182	PADADCYDPEKWYEKIHCSSV	161	yes	no
NGO1565	putative nicotinate-nucleotide pyrophosphorylase (NadC) 1536270:1537148 reverse MW:31190	RMGLDDAVLIKDNHLAYCGSI	174	yes	yes
NGO1565	putative nicotinate-nucleotide pyrophosphorylase (NadC) 1536270:1537148 reverse MW:31190	LLDNMDDETLKEAANRCHTQT	233	no	yes
NGO1567	putative quinolinate synthetase (NadA) 1538364:1539473 forward MW:40055	SACQIRQAWAKVADTPDHETA	31	no	yes
NGO1567	putative quinolinate synthetase (NadA) 1538364:1539473 forward MW:40055	WMAMNSLGGIKHALTGGRNEI	324	yes	no
NGO1573	putative ABC transporter, ATP-binding protein 1547579:1549252 forward MW:62035	KVVPPQKTIIKDISLSFFPGA	24	yes	yes
NGO1573	putative ABC transporter, ATP-binding protein 1547579:1549252 forward MW:62035	LPQEPELDPEKTVREEVESGL	85	no	yes
NGO1573	putative ABC transporter, ATP-binding protein 1547579:1549252 forward MW:62035	DALRLPDWDAKIGNLSGGEKR	162	yes	yes
NGO1573	putative ABC transporter, ATP-binding protein 1547579:1549252 forward MW:62035	KSEAARVKAMKQELEWVRQNA	273	yes	yes
NGO1573	putative ABC transporter, ATP-binding protein 1547579:1549252 forward MW:62035	FEEMSNYEYQKRNETQEIFIP	307	yes	yes
NGO1573	putative ABC transporter, ATP-binding protein 1547579:1549252 forward MW:62035	FVNVSKSFGDKVLIDGLSFKV	339	yes	yes
NGO1573	putative ABC transporter, ATP-binding protein 1547579:1549252 forward MW:62035	ARQYLGRFNFKGSDQSKIARQ	437	yes	yes
NGO1577	outer membrane protein PIII (Omp3) 1551527:1552234 reverse MW:25540	IVRNNYGECWKNAYFDKASQG	49	yes	yes
NGO1577	outer membrane protein PIII (Omp3) 1551527:1552234 reverse MW:25540	GECWKNAYFDKASQGRVECGD	55	yes	yes
NGO1577	outer membrane protein PIII (Omp3) 1551527:1552234 reverse MW:25540	LSAKTLFGFDKDSLRAEAQDN	103	yes	yes
NGO1577	outer membrane protein PIII (Omp3) 1551527:1552234 reverse MW:25540	EGHTDFMGSEKYNQALSERRA	142	yes	yes
NGO1577	outer membrane protein PIII (Omp3) 1551527:1552234 reverse MW:25540	MTQVCQAEVAKLGAKASKAKK	191	no	yes
NGO1588	conserved hypothetical protein 1562943:1563356 forward MW:15811	QIPILENPNIKEINNFFSVSN	31	yes	yes
NGO1588	conserved hypothetical protein 1562943:1563356 forward MW:15811	NFFSVSNFEKKAGVLVFRIIP	45	yes	yes
NGO1594	hypothetical protein 1566516:1566785 forward MW:10538	ELFKVILDENKDFPIRTIHRT	16	yes	yes
NGO1596	conserved hypothetical protein 1567858:1568256 forward MW:15969	XXXXXXXVKIKPLQFSNNNHR	4	no	yes
NGO1600	glutamine synthetase (GlnA) 1572078:1573493 reverse MW:52004	TALYYIGGIIKHAKALNAITN	307	yes	yes
NGO1600	glutamine synthetase (GlnA) 1572078:1573493 reverse MW:52004	RLVPHFEAPTKLAYSAKNRSA	335	yes	no
NGO1600	glutamine synthetase (GlnA) 1572078:1573493 reverse MW:52004	NKIHPGDPADKNLYDLPPEED	398	yes	no
NGO1600	glutamine synthetase (GlnA) 1572078:1573493 reverse MW:52004	EFLLRGGVFSKDWIDSYIAFK	440	yes	yes
NGO1602	putative shikimate dehydrogenase 1573804:1574610 forward MW:28649	AYDMVYGEAAKPFLDFARQSG	220	yes	no
NGO1605	putative ABC transporter, ATP-binding protein 1575860:1576591 reverse MW:27011	IDIQKIIGFLKSRGIGVLITD	187	no	yes
NGO1608	conserved hypothetical protein 1577754:1578314 reverse MW:20169	VKQLGINYYFKGISDKRAAYE	95	yes	no
NGO1609	putative polysialic acid capsule expression protein (KpsF) 1578356:1579408 reverse MW:37337	QRRMAMAENEKYLDWAREVLH	33	yes	no
NGO1610	putative transaldolase 1579424:1580476 forward MW:37502	VQSGELAQMLKQGVCGVTSNP	34	yes	yes
NGO1610	putative transaldolase 1579424:1580476 forward MW:37502	GVTSNPAIFQKAFAGDALYAD	49	yes	yes
NGO1610	putative transaldolase 1579424:1580476 forward MW:37502	ALYADEVAALKRQNLSPKQRY	65	yes	yes
NGO1610	putative transaldolase 1579424:1580476 forward MW:37502	LAARLQEDGLKQFEEAFEKLL	337	yes	yes
NGO1610	putative transaldolase 1579424:1580476 forward MW:37502	GLKQFEEAFEKLLAPLVXXXX	345	yes	yes
NGO1612	conserved hypothetical protein 1581897:1582940 reverse MW:39589	PKENRDVPPLKYDYVYRLKQE	205	yes	no
NGO1627	conserved hypothetical protein, putative phage associated protein 1591374:1591772 reverse MW:14634	XXMFIPAALHKDEHSAYGVTI	9	yes	no
NGO1628	hypothetical protein, putative phage associated protein 1591878:1592057 reverse MW:6669	LNSLDVIALLKQDGWYKVAQS	11	no	yes
NGO1628	hypothetical protein, putative phage associated protein 1591878:1592057 reverse MW:6669	IALLKQDGWYKVAQSGSHSQY	17	yes	yes
NGO1628	hypothetical protein, putative phage associated protein 1591878:1592057 reverse MW:6669	VAQSGSHSQYKHPTKKGRVTV	28	yes	no
NGO1628	hypothetical protein, putative phage associated protein 1591878:1592057 reverse MW:6669	KGRVTVPHPKKDLPTGTVKNI	43	yes	no
NGO1628	hypothetical protein, putative phage associated protein 1591878:1592057 reverse MW:6669	PKKDLPTGTVKNIYKQAGLKX	51	yes	no
NGO1628	hypothetical protein, putative phage associated protein 1591878:1592057 reverse MW:6669	LPTGTVKNIYKQAGLKXXXXX	55	yes	no
NGO1654	conserved hypothetical protein 1610660:1611148 reverse MW:17667	LLGVTHSDTEKDARYIADKIA	44	yes	no
NGO1654	conserved hypothetical protein 1610660:1611148 reverse MW:17667	TEKDARYIADKIAHLRVFEDE	52	yes	yes
NGO1654	conserved hypothetical protein 1610660:1611148 reverse MW:17667	HLRVFEDEAGKLNLSLKDVGG	65	yes	yes
NGO1656	conserved hypothetical protein 1612053:1612916 reverse MW:31528	RLKLDRSAEFKDALAKLRAEA	86	yes	no
NGO1656	conserved hypothetical protein 1612053:1612916 reverse MW:31528	NGEAYALHIAKTQPVSEQEVK	129	no	yes
NGO1656	conserved hypothetical protein 1612053:1612916 reverse MW:31528	EVKVPSFDEMKGQIAGNLQAE	259	yes	yes
NGO1657	conserved hypothetical protein 1612968:1613243 reverse MW:10017	NRQKTVKSLLKDLFSGGMIHA	66	yes	no
NGO1658	conserved hypothetical protein 1613246:1613533 reverse MW:10715	ARMAARPEHFKRLETLKSEGR	27	yes	no
NGO1658	conserved hypothetical protein 1613246:1613533 reverse MW:10715	PEHFKRLETLKSEGRLLTAGP	33	yes	yes
NGO1658	conserved hypothetical protein 1613246:1613533 reverse MW:10715	VYSEVLIKPFKAVFKXXXXXX	92	no	yes
NGO1665	putative branched-chain amino acid aminotranferase 1619112:1620107 forward MW:36129	QMPVLAYREGKWQPTEWQSSQ	26	yes	yes
NGO1665	putative branched-chain amino acid aminotranferase 1619112:1620107 forward MW:36129	GLKAFRQADGKIVLFRPTANI	66	yes	no
NGO1665	putative branched-chain amino acid aminotranferase 1619112:1620107 forward MW:36129	ILASPVGDYFKVGSPVKILVE	155	yes	yes
NGO1665	putative branched-chain amino acid aminotranferase 1619112:1620107 forward MW:36129	NYASAMHWLLKAKAEYGANQV	193	yes	yes
NGO1665	putative branched-chain amino acid aminotranferase 1619112:1620107 forward MW:36129	ASAMHWLLKAKAEYGANQVLF	195	yes	yes
NGO1665	putative branched-chain amino acid aminotranferase 1619112:1620107 forward MW:36129	VTRDSVLTVAKDLGYTVSERN	250	yes	yes
NGO1665	putative branched-chain amino acid aminotranferase 1619112:1620107 forward MW:36129	SPVTSFVIGGKEIEVKNQERG	296	yes	no
NGO1666	putative enoyl-ACP reductase (FabI) 1620358:1621140 reverse MW:27690	AELAFTYVVDKLEERVRKMAA	43	yes	yes
NGO1666	putative enoyl-ACP reductase (FabI) 1620358:1621140 reverse MW:27690	EINQVFADLGKHWDGLDGLVH	80	yes	no
NGO1666	putative enoyl-ACP reductase (FabI) 1620358:1621140 reverse MW:27690	GLVHSIGFAPKEALSGDFLDS	97	yes	no
NGO1666	putative enoyl-ACP reductase (FabI) 1620358:1621140 reverse MW:27690	GIRFTAACLGKEGIRCNGISA	180	yes	yes
NGO1666	putative enoyl-ACP reductase (FabI) 1620358:1621140 reverse MW:27690	LAASGIADFGKLLGHVAAHNP	206	yes	yes
NGO1667	putative 2,3,4,5-tetrahydropyridine-2-carboxylate N-succinyltransferase (DapD) 1621298:1622116 reverse MW:29305	LETIRQLDSGKLRVAERLGVG	41	yes	no
NGO1667	putative 2,3,4,5-tetrahydropyridine-2-carboxylate N-succinyltransferase (DapD) 1621298:1622116 reverse MW:29305	VAERLGVGEWKVNEWAKKAVL	54	yes	yes
NGO1667	putative 2,3,4,5-tetrahydropyridine-2-carboxylate N-succinyltransferase (DapD) 1621298:1622116 reverse MW:29305	DNEVLNDGVNKYFDKVPTKFA	81	yes	yes
NGO1667	putative 2,3,4,5-tetrahydropyridine-2-carboxylate N-succinyltransferase (DapD) 1621298:1622116 reverse MW:29305	LNDGVNKYFDKVPTKFADWSE	85	yes	yes
NGO1667	putative 2,3,4,5-tetrahydropyridine-2-carboxylate N-succinyltransferase (DapD) 1621298:1622116 reverse MW:29305	KFADWSEDEFKNAGFRAVPGA	99	yes	yes
NGO1667	putative 2,3,4,5-tetrahydropyridine-2-carboxylate N-succinyltransferase (DapD) 1621298:1622116 reverse MW:29305	SVVVSGSLPSKDGSHSLYCAV	241	yes	no
NGO1667	putative 2,3,4,5-tetrahydropyridine-2-carboxylate N-succinyltransferase (DapD) 1621298:1622116 reverse MW:29305	SHSLYCAVIVKRVDAQTRAKT	254	yes	yes
NGO1668	putative glucose-6-phosphate isomerase (Gpi) 1622329:1623969 reverse MW:60318	EIRRELNRALKFAHSLDDGLY	125	no	yes
NGO1673	type IV pilus assembly protein (PilF) 1627564:1629237 reverse MW:61892	EDGPVPRFIHKTLSDALRSGA	178	yes	no
NGO1673	type IV pilus assembly protein (PilF) 1627564:1629237 reverse MW:61892	KVMSRLDISEKRIPQDGRMQL	239	yes	no
NGO1673	type IV pilus assembly protein (PilF) 1627564:1629237 reverse MW:61892	IDQLGFEPFQKKLLLEAIHRP	297	no	yes
NGO1673	type IV pilus assembly protein (PilF) 1627564:1629237 reverse MW:61892	DQLGFEPFQKKLLLEAIHRPY	298	yes	yes
NGO1673	type IV pilus assembly protein (PilF) 1627564:1629237 reverse MW:61892	KQGLTFAAALKSFLRQDPDII	371	yes	no
NGO1673	type IV pilus assembly protein (PilF) 1627564:1629237 reverse MW:61892	EVGFTDEDLAKDWKLYRAVGC	475	yes	no
NGO1675	putative octaprenyl-diphosphate synthase (IspB) 1630028:1630999 reverse MW:35414	FQRHLPEDLAKVNEVINRAVQ	18	yes	no
NGO1675	putative octaprenyl-diphosphate synthase (IspB) 1630028:1630999 reverse MW:35414	IGTYIISAGGKRLRPIMTILA	47	yes	no
NGO1675	putative octaprenyl-diphosphate synthase (IspB) 1630028:1630999 reverse MW:35414	AGKAVGYDDEKLYSLAAMVEF	67	yes	no
NGO1675	putative octaprenyl-diphosphate synthase (IspB) 1630028:1630999 reverse MW:35414	LENADRGYFEKIRDYVVRSDA	271	yes	no
NGO1675	putative octaprenyl-diphosphate synthase (IspB) 1630028:1630999 reverse MW:35414	EVKDAMIQLAKESLVRVSXXX	317	yes	no
NGO1676	50S ribosomal protein L21 (RplU) 1631223:1631528 forward MW:11447	QYKVSVGEKLKVEQIPAQLDS	21	yes	no
NGO1676	50S ribosomal protein L21 (RplU) 1631223:1631528 forward MW:11447	KVGAPFIEGAKVTAKVVAHGR	58	yes	no
NGO1676	50S ribosomal protein L21 (RplU) 1631223:1631528 forward MW:11447	PFIEGAKVTAKVVAHGRGEKV	62	no	yes
NGO1677	putative 50S ribosomal protein L27 (RpmA) 1631556:1631825 forward MW:9699	GSIIVRQRGTKFHAGDNVGMG	44	yes	yes
NGO1677	putative 50S ribosomal protein L27 (RpmA) 1631556:1631825 forward MW:9699	FHAGDNVGMGKDHTLFAKIDG	55	yes	yes
NGO1677	putative 50S ribosomal protein L27 (RpmA) 1631556:1631825 forward MW:9699	GMGKDHTLFAKIDGYVEFKTK	62	yes	no
NGO1677	putative 50S ribosomal protein L27 (RpmA) 1631556:1631825 forward MW:9699	FAKIDGYVEFKTKGALNRKTV	70	yes	yes
NGO1677	putative 50S ribosomal protein L27 (RpmA) 1631556:1631825 forward MW:9699	KIDGYVEFKTKGALNRKTVSI	72	no	yes
NGO1678	putative monooxygenase (VisC) 1632063:1633244 forward MW:43603	GRTIALLPLEKRLTNTVITVD	223	yes	yes
NGO1678	putative monooxygenase (VisC) 1632063:1633244 forward MW:43603	QDIGAASLLEKYSSKHMLHAH	337	no	yes
NGO1679	putative 50S ribosomal protein L33 (RpmG) 1633439:1633591 reverse MW:5907	XXXXXMRDKIKLESGAGTGHF	6	yes	yes
NGO1679	putative 50S ribosomal protein L33 (RpmG) 1633439:1633591 reverse MW:5907	AGTGHFYTTTKNKRTMPGKLE	21	yes	no
NGO1679	putative 50S ribosomal protein L33 (RpmG) 1633439:1633591 reverse MW:5907	TTKNKRTMPGKLEIKKFDPVA	29	yes	no
NGO1679	putative 50S ribosomal protein L33 (RpmG) 1633439:1633591 reverse MW:5907	RTMPGKLEIKKFDPVARKHVV	34	yes	yes
NGO1679	putative 50S ribosomal protein L33 (RpmG) 1633439:1633591 reverse MW:5907	EIKKFDPVARKHVVYKETKLK	41	yes	no
NGO1679	putative 50S ribosomal protein L33 (RpmG) 1633439:1633591 reverse MW:5907	DPVARKHVVYKETKLKXXXXX	46	yes	no
NGO1679	putative 50S ribosomal protein L33 (RpmG) 1633439:1633591 reverse MW:5907	ARKHVVYKETKLKXXXXXXXX	49	yes	no
NGO1679	putative 50S ribosomal protein L33 (RpmG) 1633439:1633591 reverse MW:5907	KHVVYKETKLKXXXXXXXXXX	51	yes	no
NGO1680	putative 50S ribosomal protein L28 (RpmB) 1633626:1633856 reverse MW:8818	XMARVCKVTGKRPMSGNNVSH	10	yes	no
NGO1680	putative 50S ribosomal protein L28 (RpmB) 1633626:1633856 reverse MW:8818	SGNNVSHANNKTKRRFLPNLQ	24	yes	no
NGO1684	conserved hypothetical protein 1637096:1637566 forward MW:17998	LQGISLLGNQKTQYPTGYAPE	18	yes	yes
NGO1684	conserved hypothetical protein 1637096:1637566 forward MW:17998	APEILEAFDNKHPDNDYFVKF	36	yes	yes
NGO1684	conserved hypothetical protein 1637096:1637566 forward MW:17998	YIPHIKMVESKSLKLYLFSFR	80	yes	no
NGO1684	conserved hypothetical protein 1637096:1637566 forward MW:17998	HIKMVESKSLKLYLFSFRNHG	83	yes	no
NGO1690	conserved hypothetical protein 1644379:1644621 reverse MW:9499	RKLYSEQKMQKFFWEKRDLIA	62	yes	no
NGO1693	conserved hypothetical protein 1645173:1645646 forward MW:18586	IERRFLIENDKWRQYADEPLL	15	yes	no
NGO1693	conserved hypothetical protein 1645173:1645646 forward MW:18586	IAGKRAWLTLKGYISEISRSE	53	yes	no
NGO1693	conserved hypothetical protein 1645173:1645646 forward MW:18586	EYEIPLADAEKMMETMCPFKM	75	yes	no
NGO1693	conserved hypothetical protein 1645173:1645646 forward MW:18586	DGMFTNAYLSKHPFSSWKNAV	148	yes	yes
NGO1695	putative phospho-2-dehydr-3-deoxyheptonate aldolase (AroG) 1646238:1647290 reverse MW:38655	IAHLYELPISKEASGLVHRTR	32	yes	yes
NGO1695	putative phospho-2-dehydr-3-deoxyheptonate aldolase (AroG) 1646238:1647290 reverse MW:38655	EQLRAAGVTDKLMIDCSHANS	263	yes	no
NGO1695	putative phospho-2-dehydr-3-deoxyheptonate aldolase (AroG) 1646238:1647290 reverse MW:38655	ESHLVEGRQDKPEVYGKSITD	314	no	yes
NGO1700	putative signal recognition particle protein (Ffh) 1656453:1657820 forward MW:49501	NLTGRFSNVFKNIRGQAKLTE	14	yes	yes
NGO1700	putative signal recognition particle protein (Ffh) 1656453:1657820 forward MW:49501	NVFKNIRGQAKLTEDNIKEAL	21	yes	no
NGO1700	putative signal recognition particle protein (Ffh) 1656453:1657820 forward MW:49501	GQAKLTEDNIKEALREVRLAL	28	yes	yes
NGO1700	putative signal recognition particle protein (Ffh) 1656453:1657820 forward MW:49501	LEADVALPVVKEFVNNVKEKA	49	yes	yes
NGO1700	putative signal recognition particle protein (Ffh) 1656453:1657820 forward MW:49501	PVVKEFVNNVKEKALGQEVAG	56	yes	no
NGO1700	putative signal recognition particle protein (Ffh) 1656453:1657820 forward MW:49501	QKGIDEEAAAKMAKKLQKGKG	318	yes	yes
NGO1700	putative signal recognition particle protein (Ffh) 1656453:1657820 forward MW:49501	PKERANPALLKAGRKRRIAMG	396	yes	yes
NGO1700	putative signal recognition particle protein (Ffh) 1656453:1657820 forward MW:49501	GAGTTVQEVNKLLKQFEQMQQ	416	yes	yes
NGO1701	hypothetical protein 1658079:1658531 forward MW:15980	QNSPLTRDAAKVCLEACKQCA	109	yes	yes
NGO1709	conserved hypothetical protein 1665458:1666069 forward MW:21928	YRGYQMWQQNKGRATVTQSDF	75	yes	no
NGO1711	putative adenylosuccinate lyase (PurB) 1668159:1669526 reverse MW:50337	AIEATTNHDVKAIEYWLKKRF	93	yes	yes
NGO1711	putative adenylosuccinate lyase (PurB) 1668159:1669526 reverse MW:50337	HDVKAIEYWLKKRFAEVPEVA	100	yes	yes
NGO1711	putative adenylosuccinate lyase (PurB) 1668159:1669526 reverse MW:50337	GKGGITPEVLKGFIGSLEIPA	421	yes	yes
NGO1713	conserved hypothetical protein 1670359:1672263 forward MW:70348	VFKAAPEETLKQALAAIERKK	136	yes	no
NGO1713	conserved hypothetical protein 1670359:1672263 forward MW:70348	ATGIPFDALPKSQALFKITEL	599	no	yes
NGO1716	conserved hypothetical protein 1676324:1677325 forward MW:38854	INLFPEWFVAKELGRELTFKQ	153	yes	no
NGO1716	conserved hypothetical protein 1676324:1677325 forward MW:38854	ARLYYRDGKDKYRPEIPRFLN	290	no	yes
NGO1721	putative indole-3-glycerol phosphate synthetase (TrpC) 1681208:1681987 forward MW:28622	XXXXMTDILNKILATKAQEVA	7	yes	yes
NGO1727	putative tRNA/rRNA methyltransferase (SpoU) 1688399:1688860 forward MW:16845	TARPDETAFQKGDVLLFGPET	93	yes	yes
NGO1730	putative Holliday junction DNA helicase (RuvA) 1690146:1690727 forward MW:20730	LARAVAEEDVKRLSSAPGIGK	108	yes	no
NGO1730	putative Holliday junction DNA helicase (RuvA) 1690146:1690727 forward MW:20730	EAKAAVKGVPKGTDVGEGVRL	177	yes	yes
NGO1734	putative exodeoxyribonuclease VII small subunit (XseB) 1693791:1694012 forward MW:8363	XXXXMKKNTPKSFEEALSRLE	7	yes	no
NGO1734	putative exodeoxyribonuclease VII small subunit (XseB) 1693791:1694012 forward MW:8363	GNELVRYCQTKLAQVEQKLQV	49	yes	no
NGO1735	putative geranyltranstransferase (IspA) 1693999:1694892 forward MW:31702	KTAGKDADNDKPTYVKLMGLE	249	yes	yes
NGO1743	putative NADH dehydrogenase I chain I (NuoI) 1702850:1703326 reverse MW:18156	XXXXXMANLVKTFLLGELVKG	6	yes	no
NGO1745	putative NADH dehydrogenase I chain G (NuoG) 1704489:1706747 reverse MW:81392	NCRMCLVDVEKAPKPLPACAT	54	no	yes
NGO1745	putative NADH dehydrogenase I chain G (NuoG) 1704489:1706747 reverse MW:81392	MCLVDVEKAPKPLPACATPVT	57	yes	yes
NGO1745	putative NADH dehydrogenase I chain G (NuoG) 1704489:1706747 reverse MW:81392	AKKFADGLGVKNFATRLRQQD	339	no	yes
NGO1746	putative NADH dehydrogenase I chain F (NuoF) 1707463:1708761 reverse MW:47417	PLGTPFAEVLKMAGGMRGGKK	272	yes	no
NGO1747	putative NADH dehydrogenase I chain E (NuoE) 1709154:1709624 reverse MW:17146	XXXMLSAKSLKQIDIELAKYP	8	yes	no
NGO1748	putative NADH dehydrogenase I chain D (NuoD) 1709627:1710880 reverse MW:47562	SSKFRNAKVLKQLNESREGTM	183	yes	yes
NGO1748	putative NADH dehydrogenase I chain D (NuoD) 1709627:1710880 reverse MW:47562	FIDAFCERFPKNIDTLETLLT	206	no	yes
NGO1748	putative NADH dehydrogenase I chain D (NuoD) 1709627:1710880 reverse MW:47562	EEMRQSVRIIKQCADWLRVNP	298	no	yes
NGO1761	putative dihydroorotate dehydrogenase (PyrD) 1723167:1724171 reverse MW:35822	ITVNISSPNTKNLRALQGGGE	176	yes	no
NGO1761	putative dihydroorotate dehydrogenase (PyrD) 1723167:1724171 reverse MW:35822	GELGALLEALKNKQAQLAAAH	195	yes	yes
NGO1761	putative dihydroorotate dehydrogenase (PyrD) 1723167:1724171 reverse MW:35822	KQAQLAAAHGKYIPLAVKIAP	207	no	yes
NGO1763	putative 3-oxoacyl-[acyl-carrier-protein] synthase II (FabF) 1724796:1726040 forward MW:43041	AEAWDNLLAGKSGIGAITRFD	32	no	yes
NGO1763	putative 3-oxoacyl-[acyl-carrier-protein] synthase II (FabF) 1724796:1726040 forward MW:43041	GFDIGQYISAKEARRMDVFIH	66	yes	yes
NGO1763	putative 3-oxoacyl-[acyl-carrier-protein] synthase II (FabF) 1724796:1726040 forward MW:43041	GPALAVTRALKDAGINPEDVD	288	yes	yes
NGO1763	putative 3-oxoacyl-[acyl-carrier-protein] synthase II (FabF) 1724796:1726040 forward MW:43041	LKRAFGEHACKTVISSTKSMT	328	yes	no
NGO1767	putative catalase (KatA) 1730759:1732270 forward MW:57313	LLTQDLWLNEKLADFVREVIP	44	yes	yes
NGO1767	putative catalase (KatA) 1730759:1732270 forward MW:57313	GTFTVTHDITKYTRAKIFSEV	77	yes	yes
NGO1767	putative catalase (KatA) 1730759:1732270 forward MW:57313	KFHFRSQQGIKNLTNEEAAKI	227	yes	yes
NGO1767	putative catalase (KatA) 1730759:1732270 forward MW:57313	IKNLTNEEAAKIIADDRESHQ	236	yes	no
NGO1767	putative catalase (KatA) 1730759:1732270 forward MW:57313	AAMGDAPDFIKYRHIRNCYRC	459	no	yes
NGO1770	putative oligopeptidase A (PrlC) 1735324:1737357 reverse MW:75905	LGEEPRFNQIKTEDIKPAVQT	19	yes	no
NGO1770	putative oligopeptidase A (PrlC) 1735324:1737357 reverse MW:75905	TRASELSNDGKFDNTANIDRT	251	yes	yes
NGO1770	putative oligopeptidase A (PrlC) 1735324:1737357 reverse MW:75905	LARRAKPYAEKDLAEVKAFAR	310	yes	yes
NGO1770	putative oligopeptidase A (PrlC) 1735324:1737357 reverse MW:75905	PYAEKDLAEVKAFAREHLGLA	316	yes	yes
NGO1770	putative oligopeptidase A (PrlC) 1735324:1737357 reverse MW:75905	QPWDLSYAGEKLREAKYAFSE	339	yes	yes
NGO1770	putative oligopeptidase A (PrlC) 1735324:1737357 reverse MW:75905	SYAGEKLREAKYAFSETEVKK	344	yes	yes
NGO1770	putative oligopeptidase A (PrlC) 1735324:1737357 reverse MW:75905	FAEKTVPVWHKDVRYFELQQN	387	yes	no
NGO1770	putative oligopeptidase A (PrlC) 1735324:1737357 reverse MW:75905	KRGGAWMNDYKGRRRFADGTL	424	no	yes
NGO1770	putative oligopeptidase A (PrlC) 1735324:1737357 reverse MW:75905	GEPLPKELFDKMLAAKNFQRG	532	yes	no
NGO1770	putative oligopeptidase A (PrlC) 1735324:1737357 reverse MW:75905	KELFDKMLAAKNFQRGMFLVR	537	no	yes
NGO1770	putative oligopeptidase A (PrlC) 1735324:1737357 reverse MW:75905	GGSRSAAESFKAFRGREPSID	656	yes	yes
NGO1772	putative DNA gyrase subunit B (GyrB) 1738583:1740970 forward MW:88210	VAELSGLLDEKEAALERIEGH	638	no	yes
NGO1772	putative DNA gyrase subunit B (GyrB) 1738583:1740970 forward MW:88210	SYIEPKFLNSKAYQTLTQTAA	677	yes	yes
NGO1773	putative L-serine dehydratase (SdaA) 1741072:1742454 forward MW:49186	RNGIAAEKALKLGTLALLEDG	400	no	yes
NGO1779	ferric uptake regulation protein (Fur) 1748921:1749352 reverse MW:16410	XXXXXXXXMEKFSNIAQLKDS	3	yes	yes
NGO1779	ferric uptake regulation protein (Fur) 1748921:1749352 reverse MW:16410	MEKFSNIAQLKDSGLKVTGPR	11	yes	yes
NGO1779	ferric uptake regulation protein (Fur) 1748921:1749352 reverse MW:16410	NIAQLKDSGLKVTGPRLKILD	16	yes	no
NGO1779	ferric uptake regulation protein (Fur) 1748921:1749352 reverse MW:16410	SGLKVTGPRLKILDLFEKHAE	23	yes	yes
NGO1779	ferric uptake regulation protein (Fur) 1748921:1749352 reverse MW:16410	PRLKILDLFEKHAEEHLSAED	30	yes	no
NGO1779	ferric uptake regulation protein (Fur) 1748921:1749352 reverse MW:16410	ETGKAVYELDKGDHHDHIVCV	86	yes	no
NGO1779	ferric uptake regulation protein (Fur) 1748921:1749352 reverse MW:16410	HNPEIEALQDKIAEENGYRIV	115	yes	no
NGO1781	putative dihydrodipicolinate reductase (DapB) 1749966:1750772 forward MW:28269	IEIIEGHHRHKVDAPSGTALR	160	yes	yes
NGO1781	putative dihydrodipicolinate reductase (DapB) 1749966:1750772 forward MW:28269	VIAGALGRDLKQCAVYGREGH	184	yes	no
NGO1783	putative ribosomal large subunit pseudouridine synthase C (RluC) 1752741:1753730 reverse MW:36662	GKLPDDNFHVKLPLFKYTGAQ	193	yes	no
NGO1783	putative ribosomal large subunit pseudouridine synthase C (RluC) 1752741:1753730 reverse MW:36662	DNFHVKLPLFKYTGAQGEKMV	198	no	yes
NGO1783	putative ribosomal large subunit pseudouridine synthase C (RluC) 1752741:1753730 reverse MW:36662	LFKYTGAQGEKMVRVSEDGQS	206	no	yes
NGO1785	putative ribonuclease E (Rne) 1754223:1756979 forward MW:101667	RIEGEERQELKAAMAQLDIPN	150	yes	yes
NGO1786	putative pyridoxal phosphate biosynthetic protein (PdxA) 1757215:1758204 reverse MW:34501	LPCRCAVLGDKHLLRARAEAL	39	yes	no
NGO1788	putative glucose inhibited division protein A (GidA) 1759972:1761855 forward MW:69625	AEVQQKLNQHKPETVGQASRI	595	yes	yes
NGO1791	putative glucose inhibited division protein B (GidB) 1764134:1764754 reverse MW:22774	DRLLAYVDLLKKWNKTYNLTA	34	yes	no
NGO1791	putative glucose inhibited division protein B (GidB) 1764134:1764754 reverse MW:22774	RLLAYVDLLKKWNKTYNLTAL	35	yes	no
NGO1791	putative glucose inhibited division protein B (GidB) 1764134:1764754 reverse MW:22774	AYVDLLKKWNKTYNLTALRDE	38	yes	yes
NGO1791	putative glucose inhibited division protein B (GidB) 1764134:1764754 reverse MW:22774	LKDGGYWAAMKGVYPQGEIGR	167	yes	no
NGO1791	putative glucose inhibited division protein B (GidB) 1764134:1764754 reverse MW:22774	GRLPQDVCVEKVQRLDVPGLD	186	no	yes
NGO1796	putative ribosome recycling factor (Rrf) 1768792:1769346 forward MW:20643	XXXXMINDIQKTAEGKMQRSV	7	yes	yes
NGO1796	putative ribosome recycling factor (Rrf) 1768792:1769346 forward MW:20643	GKMQRSVEVLKENLAKVRTGR	21	yes	yes
NGO1796	putative ribosome recycling factor (Rrf) 1768792:1769346 forward MW:20643	SVEVLKENLAKVRTGRAHTGL	26	yes	yes
NGO1796	putative ribosome recycling factor (Rrf) 1768792:1769346 forward MW:20643	TLLDARTIGVKPFEGNMAAKV	68	yes	yes
NGO1796	putative ribosome recycling factor (Rrf) 1768792:1769346 forward MW:20643	VKPFEGNMAAKVEKAIRDSNL	77	yes	yes
NGO1796	putative ribosome recycling factor (Rrf) 1768792:1769346 forward MW:20643	FEGNMAAKVEKAIRDSNLGLN	80	no	yes
NGO1796	putative ribosome recycling factor (Rrf) 1768792:1769346 forward MW:20643	PMPMLTEERRKDLIKVVRGEA	111	yes	no
NGO1796	putative ribosome recycling factor (Rrf) 1768792:1769346 forward MW:20643	LTEERRKDLIKVVRGEAEEGR	115	yes	yes
NGO1796	putative ribosome recycling factor (Rrf) 1768792:1769346 forward MW:20643	VRRDANDHIKKLLKDKEISED	141	yes	yes
NGO1796	putative ribosome recycling factor (Rrf) 1768792:1769346 forward MW:20643	DANDHIKKLLKDKEISEDEAR	144	yes	yes
NGO1796	putative ribosome recycling factor (Rrf) 1768792:1769346 forward MW:20643	NDHIKKLLKDKEISEDEARRG	146	yes	yes
NGO1796	putative ribosome recycling factor (Rrf) 1768792:1769346 forward MW:20643	EARRGEEAVQKLTDKYIAEAD	162	yes	yes
NGO1796	putative ribosome recycling factor (Rrf) 1768792:1769346 forward MW:20643	GEEAVQKLTDKYIAEADKVLA	166	yes	yes
NGO1796	putative ribosome recycling factor (Rrf) 1768792:1769346 forward MW:20643	LTDKYIAEADKVLAAKEEDLM	173	yes	yes
NGO1799	putative 1-deoxy-D-xylulose 5-phosphate reductoisomerase (Dxr) 1771007:1772188 forward MW:42023	FGALSALTFQKPDFGRFPCLK	306	yes	yes
NGO1801	conserved hypothetical protein 1773623:1775998 forward MW:87943	GAKMLQNDAIKKNLESFGLAQ	110	no	yes
NGO1802	conserved hypothetical protein 1776010:1776564 forward MW:21253	LESKQARNIQKTLDGEFSARQ	68	no	yes
NGO1802	conserved hypothetical protein 1776010:1776564 forward MW:21253	EFSARQDELQKLQREGLDLER	83	yes	no
NGO1803	putative UDP-3-O-[3-hydroxymyristoyl] glucosamine N-acyltransferase (LpxD) 1776600:1777640 forward MW:36269	AEHISFLANPKYKAEVHDSSA	47	yes	no
NGO1803	putative UDP-3-O-[3-hydroxymyristoyl] glucosamine N-acyltransferase (LpxD) 1776600:1777640 forward MW:36269	VADDPYLYFAKVARLFSPVVK	87	yes	yes
NGO1803	putative UDP-3-O-[3-hydroxymyristoyl] glucosamine N-acyltransferase (LpxD) 1776600:1777640 forward MW:36269	LANAVVQHDCKLGDEVVLHPN	149	yes	no
NGO1806	putative acyl-(acyl-carrier protein)--UDP-N-acetylglucosamine O-acyltransferase (LpxA) 1779064:1779837 forward MW:28171	LIHPTAVIDPKAELDSGVKVG	13	yes	yes
NGO1806	putative acyl-(acyl-carrier protein)--UDP-N-acetylglucosamine O-acyltransferase (LpxA) 1779064:1779837 forward MW:28171	AMTAFAAGVHKDVPPYFMASG	175	no	yes
NGO1806	putative acyl-(acyl-carrier protein)--UDP-N-acetylglucosamine O-acyltransferase (LpxA) 1779064:1779837 forward MW:28171	GFTAEQISAVKDVYKTLYHRG	212	yes	no
NGO1806	putative acyl-(acyl-carrier protein)--UDP-N-acetylglucosamine O-acyltransferase (LpxA) 1779064:1779837 forward MW:28171	EQISAVKDVYKTLYHRGIPFE	216	yes	no
NGO1809	putative valyl-tRNA synthetase (ValS) 1783137:1785971 forward MW:106334	XXXXXXXMLDKYSPAEIESKH	4	yes	yes
NGO1809	putative valyl-tRNA synthetase (ValS) 1783137:1785971 forward MW:106334	HDLGREKFLEKVWEWKEVSGG	112	no	yes
NGO1809	putative valyl-tRNA synthetase (ValS) 1783137:1785971 forward MW:106334	VLANAEVFNFKGEAQPGFSLP	311	yes	yes
NGO1809	putative valyl-tRNA synthetase (ValS) 1783137:1785971 forward MW:106334	VRDHEGKKMSKSEGNVIDPVD	555	yes	no
NGO1809	putative valyl-tRNA synthetase (ValS) 1783137:1785971 forward MW:106334	VDLIDGIGLDKLLMKRTTGLR	574	yes	yes
NGO1809	putative valyl-tRNA synthetase (ValS) 1783137:1785971 forward MW:106334	SLGRSVNFDFKRAEGYRNFCN	631	no	yes
NGO1809	putative valyl-tRNA synthetase (ValS) 1783137:1785971 forward MW:106334	ESADDLADYLKYLPMMTRLTE	839	yes	yes
NGO1809	putative valyl-tRNA synthetase (ValS) 1783137:1785971 forward MW:106334	RLSKEAEKLQKALDKLNAKLS	896	yes	no
NGO1809	putative valyl-tRNA synthetase (ValS) 1783137:1785971 forward MW:106334	DLAELEDKMAKVQNQLAKLKD	935	no	yes
NGO1812	major outer membrane protein porin P.IB (por) 1788700:1789743 forward MW:37187	TGSEIADFGSKIGFKGQEDLG	59	no	yes
NGO1812	major outer membrane protein porin P.IB (por) 1788700:1789743 forward MW:37187	IADFGSKIGFKGQEDLGNGLK	63	no	yes
NGO1812	major outer membrane protein porin P.IB (por) 1788700:1789743 forward MW:37187	WGNKQSFVGLKGGFGTIRAGS	101	yes	yes
NGO1812	major outer membrane protein porin P.IB (por) 1788700:1789743 forward MW:37187	GWLQEGKGADKIVSTASAVVL	334	no	yes
NGO1813	putative LysR-family transcriptional regulator 1790270:1791187 reverse MW:34104	LAYRRNFVRPKALSAMKAAIM	284	no	yes
NGO1814	putative cell division topological specificity factor (MinE) 1791194:1791454 reverse MW:10040	QTPDYLPTLRKELMEVLSKYV	45	yes	yes
NGO1815	putative septum site-determining protein (MinD), fragment 1791461:1792273 reverse MW:29595	GEATLNQALIKDKNCENLFIL	76	yes	yes
NGO1815	putative septum site-determining protein (MinD), fragment 1791461:1792273 reverse MW:29595	ATLNQALIKDKNCENLFILPA	78	yes	no
NGO1815	putative septum site-determining protein (MinD), fragment 1791461:1792273 reverse MW:29595	FILPASQTRDKDALTREGVEK	94	yes	no
NGO1815	putative septum site-determining protein (MinD), fragment 1791461:1792273 reverse MW:29595	KDALTREGVEKVMQELSGKKM	104	yes	yes
NGO1815	putative septum site-determining protein (MinD), fragment 1791461:1792273 reverse MW:29595	VEKVMQELSGKKMGFEYIICD	112	yes	no
NGO1815	putative septum site-determining protein (MinD), fragment 1791461:1792273 reverse MW:29595	EKVMQELSGKKMGFEYIICDS	113	yes	no
NGO1815	putative septum site-determining protein (MinD), fragment 1791461:1792273 reverse MW:29595	SRKAEQGGSVKEHLLITRYSP	176	yes	no
NGO1815	putative septum site-determining protein (MinD), fragment 1791461:1792273 reverse MW:29595	REMRFLEAEKKSFFKRLFGGX	262	yes	no
NGO1816	putative cell division inhibitor (MinC) 1792305:1793015 reverse MW:26268	MVYIMNAFDIKSTKMDVLSIS	12	yes	yes
NGO1816	putative cell division inhibitor (MinC) 1792305:1793015 reverse MW:26268	VKELGQVEVQKTEDGQKARKT	118	yes	no
NGO1817	putative 50S ribosomal protein L17 (RplQ) 1793165:1793530 reverse MW:13775	ARNGGYVRVLKYGFRKGDNAP	99	yes	no
NGO1818	putative DNA-directed RNA polymerase alpha chain (RpoA) 1793557:1794540 reverse MW:36001	XMQNSTTEFLKPRQIDVNTFS	10	yes	yes
NGO1818	putative DNA-directed RNA polymerase alpha chain (RpoA) 1793557:1794540 reverse MW:36001	ARVEQRTDLDKLVLDIETDGS	199	yes	yes
NGO1818	putative DNA-directed RNA polymerase alpha chain (RpoA) 1793557:1794540 reverse MW:36001	ELTVRSANCLKAEDIYYIGDL	270	yes	no
NGO1818	putative DNA-directed RNA polymerase alpha chain (RpoA) 1793557:1794540 reverse MW:36001	LIQRTETELLKTPNLGRKSLN	290	yes	yes
NGO1818	putative DNA-directed RNA polymerase alpha chain (RpoA) 1793557:1794540 reverse MW:36001	NLGRKSLNEIKEVLASKGLTL	303	yes	no
NGO1818	putative DNA-directed RNA polymerase alpha chain (RpoA) 1793557:1794540 reverse MW:36001	LASKGLTLGSKLEAWPPVGLE	316	yes	no
NGO1818	putative DNA-directed RNA polymerase alpha chain (RpoA) 1793557:1794540 reverse MW:36001	LEAWPPVGLEKPXXXXXXXXX	327	yes	yes
NGO1819	putative 30S ribosomal protein S4 (RpsD) 1794569:1795186 reverse MW:23250	XXXMARYIGPKCKLARREGTD	8	yes	no
NGO1819	putative 30S ribosomal protein S4 (RpsD) 1794569:1795186 reverse MW:23250	XMARYIGPKCKLARREGTDLF	10	yes	no
NGO1819	putative 30S ribosomal protein S4 (RpsD) 1794569:1795186 reverse MW:23250	ARREGTDLFLKSARRSLDSKC	22	yes	yes
NGO1819	putative 30S ribosomal protein S4 (RpsD) 1794569:1795186 reverse MW:23250	SARRSLDSKCKIDSAPGQHGA	33	yes	no
NGO1819	putative 30S ribosomal protein S4 (RpsD) 1794569:1795186 reverse MW:23250	IDSAPGQHGAKKPRLSDYGLQ	44	yes	no
NGO1819	putative 30S ribosomal protein S4 (RpsD) 1794569:1795186 reverse MW:23250	DSAPGQHGAKKPRLSDYGLQL	45	yes	no
NGO1819	putative 30S ribosomal protein S4 (RpsD) 1794569:1795186 reverse MW:23250	QVVNIPSFQVKAGDVVSVREK	138	no	yes
NGO1819	putative 30S ribosomal protein S4 (RpsD) 1794569:1795186 reverse MW:23250	VDADKLEGVFKNMPDRSELTG	183	yes	yes
NGO1820	putative 30S ribosomal protein S11 (RpsK) 1795209:1795601 reverse MW:13919	SWATSGGAGFKGSRKSTPFAA	55	yes	yes
NGO1820	putative 30S ribosomal protein S11 (RpsK) 1795209:1795601 reverse MW:13919	SGGAGFKGSRKSTPFAAQVAA	59	yes	no
NGO1820	putative 30S ribosomal protein S11 (RpsK) 1795209:1795601 reverse MW:13919	AAQVAAEAAGKVAQEYGVKNL	74	yes	no
NGO1820	putative 30S ribosomal protein S11 (RpsK) 1795209:1795601 reverse MW:13919	AGKVAQEYGVKNLEVRIKGPG	82	yes	yes
NGO1821	putative 30S ribosomal protein S13 (RpsM) 1795624:1795983 reverse MW:13359	AIYGIGATRAKLICEAANIAP	31	yes	no
NGO1821	putative 30S ribosomal protein S13 (RpsM) 1795624:1795983 reverse MW:13359	CEAANIAPDTKAKDLDETQLD	44	yes	no
NGO1821	putative 30S ribosomal protein S13 (RpsM) 1795624:1795983 reverse MW:13359	AANIAPDTKAKDLDETQLDAL	46	yes	yes
NGO1821	putative 30S ribosomal protein S13 (RpsM) 1795624:1795983 reverse MW:13359	QLDALRDQVAKYEVEGDLRRE	62	yes	yes
NGO1821	putative 30S ribosomal protein S13 (RpsM) 1795624:1795983 reverse MW:13359	DLRREVTMSIKRLMDMGCYRG	78	yes	no
NGO1821	putative 30S ribosomal protein S13 (RpsM) 1795624:1795983 reverse MW:13359	TNARTRKGPRKAIAGKKXXXX	114	yes	no
NGO1821	putative 30S ribosomal protein S13 (RpsM) 1795624:1795983 reverse MW:13359	RKGPRKAIAGKKXXXXXXXXX	119	yes	no
NGO1821.1	putative translation initiation factor IF-1 (InfA) 1796186:1796401 reverse MW:8294	ETLPNATFKVKLENDHIVLGH	25	yes	yes
NGO1821.1	putative translation initiation factor IF-1 (InfA) 1796186:1796401 reverse MW:8294	DHIVLGHISGKMRMHYIRISP	39	yes	yes
NGO1821.1	putative translation initiation factor IF-1 (InfA) 1796186:1796401 reverse MW:8294	MHYIRISPGDKVTVELTPYDL	52	yes	yes
NGO1823	putative 50S ribosomal protein L15 (RplO) 1797731:1798162 reverse MW:14954	GQKSRSGGFHKVGFEGGQMPL	47	yes	yes
NGO1823	putative 50S ribosomal protein L15 (RplO) 1797731:1798162 reverse MW:14954	LQRRLPKRGFKSLTVSANAQL	67	no	yes
NGO1823	putative 50S ribosomal protein L15 (RplO) 1797731:1798162 reverse MW:14954	VKVIASGEISKAVALKGIKVT	118	yes	yes
NGO1823	putative 50S ribosomal protein L15 (RplO) 1797731:1798162 reverse MW:14954	SGEISKAVALKGIKVTKGARA	123	yes	no
NGO1823	putative 50S ribosomal protein L15 (RplO) 1797731:1798162 reverse MW:14954	ISKAVALKGIKVTKGARAAIE	126	yes	no
NGO1823	putative 50S ribosomal protein L15 (RplO) 1797731:1798162 reverse MW:14954	ARAAIEDVGGKIEMXXXXXXX	141	yes	yes
NGO1823.1	putative 50S ribosomal protein L30 (RpmD) 1798167:1798349 reverse MW:6936	XXXXXXMAEQKKIRVTLVKSL	5	yes	no
NGO1823.1	putative 50S ribosomal protein L30 (RpmD) 1798167:1798349 reverse MW:6936	XXXXXMAEQKKIRVTLVKSLI	6	yes	no
NGO1823.1	putative 50S ribosomal protein L30 (RpmD) 1798167:1798349 reverse MW:6936	EQKKIRVTLVKSLIGTIESHR	13	yes	yes
NGO1823.1	putative 50S ribosomal protein L30 (RpmD) 1798167:1798349 reverse MW:6936	DTSENRGMINKISYLLKVESX	52	yes	yes
NGO1823.1	putative 50S ribosomal protein L30 (RpmD) 1798167:1798349 reverse MW:6936	GMINKISYLLKVESXXXXXXX	58	yes	yes
NGO1824	putative 30S ribosomal protein S5 (RpsE) 1798345:1798860 reverse MW:18246	XXXXXXXXMAKHEIEERGDGL	3	yes	no
NGO1824	putative 30S ribosomal protein S5 (RpsE) 1798345:1798860 reverse MW:18246	IEERGDGLIEKMVAVNRVTKV	16	yes	yes
NGO1824	putative 30S ribosomal protein S5 (RpsE) 1798345:1798860 reverse MW:18246	EKMVAVNRVTKVVKGGRIMAF	25	yes	no
NGO1824	putative 30S ribosomal protein S5 (RpsE) 1798345:1798860 reverse MW:18246	VAVNRVTKVVKGGRIMAFSAL	28	yes	no
NGO1824	putative 30S ribosomal protein S5 (RpsE) 1798345:1798860 reverse MW:18246	GDGDGRIGMGKGKSKEVPVAV	52	yes	no
NGO1824	putative 30S ribosomal protein S5 (RpsE) 1798345:1798860 reverse MW:18246	GDGRIGMGKGKSKEVPVAVQK	54	yes	no
NGO1824	putative 30S ribosomal protein S5 (RpsE) 1798345:1798860 reverse MW:18246	GRIGMGKGKSKEVPVAVQKAM	56	yes	yes
NGO1824	putative 30S ribosomal protein S5 (RpsE) 1798345:1798860 reverse MW:18246	KSKEVPVAVQKAMDQARRSMI	64	yes	yes
NGO1824	putative 30S ribosomal protein S5 (RpsE) 1798345:1798860 reverse MW:18246	AMDQARRSMIKVPLKNGTIHH	75	yes	yes
NGO1824	putative 30S ribosomal protein S5 (RpsE) 1798345:1798860 reverse MW:18246	HEVIGRHGATKVFMQPAKEGS	95	yes	yes
NGO1824	putative 30S ribosomal protein S5 (RpsE) 1798345:1798860 reverse MW:18246	GATKVFMQPAKEGSGVKAGGP	102	yes	yes
NGO1824	putative 30S ribosomal protein S5 (RpsE) 1798345:1798860 reverse MW:18246	MQPAKEGSGVKAGGPMRLVFD	108	yes	no
NGO1824	putative 30S ribosomal protein S5 (RpsE) 1798345:1798860 reverse MW:18246	DAMGIHNISAKVHGSTNPYNI	128	yes	no
NGO1824	putative 30S ribosomal protein S5 (RpsE) 1798345:1798860 reverse MW:18246	IVRATLDGLSKLHTPADIAAK	148	yes	yes
NGO1824	putative 30S ribosomal protein S5 (RpsE) 1798345:1798860 reverse MW:18246	KLHTPADIAAKRGLTVEDILG	158	yes	yes
NGO1824.1	putative 50S ribosomal protein L18 (RplR) 1798882:1799232 reverse MW:12797	RKTRARIADLKMVRLCVFRSN	22	yes	yes
NGO1824.1	putative 50S ribosomal protein L18 (RplR) 1798882:1799232 reverse MW:12797	YAQVISAEGDKVLAQASTLEA	46	yes	no
NGO1824.1	putative 50S ribosomal protein L18 (RplR) 1798882:1799232 reverse MW:12797	TLEAEVRGSLKSGSNVEAAAI	63	yes	no
NGO1824.1	putative 50S ribosomal protein L18 (RplR) 1798882:1799232 reverse MW:12797	SNVEAAAIVGKRIAEKAKAAG	76	yes	no
NGO1824.1	putative 50S ribosomal protein L18 (RplR) 1798882:1799232 reverse MW:12797	IVGKRIAEKAKAAGVEKVAFD	83	yes	no
NGO1824.1	putative 50S ribosomal protein L18 (RplR) 1798882:1799232 reverse MW:12797	AEKAKAAGVEKVAFDRSGFQY	89	yes	yes
NGO1824.1	putative 50S ribosomal protein L18 (RplR) 1798882:1799232 reverse MW:12797	RSGFQYHGRVKALAEAARENG	104	yes	no
NGO1825	putative 50S ribosomal protein L6 (RplF) 1799249:1799779 reverse MW:18940	XXXXXMSRVAKNPVTVPAGVE	6	yes	yes
NGO1825	putative 50S ribosomal protein L6 (RplF) 1799249:1799779 reverse MW:18940	PVTVPAGVEVKFGTEALVIKG	18	yes	yes
NGO1825	putative 50S ribosomal protein L6 (RplF) 1799249:1799779 reverse MW:18940	VKFGTEALVIKGKNGELSFPL	27	yes	yes
NGO1825	putative 50S ribosomal protein L6 (RplF) 1799249:1799779 reverse MW:18940	TARALVSNMVKGVSEGFEKKL	77	yes	yes
NGO1825	putative 50S ribosomal protein L6 (RplF) 1799249:1799779 reverse MW:18940	MVKGVSEGFEKKLQLMGVGYR	85	yes	yes
NGO1825	putative 50S ribosomal protein L6 (RplF) 1799249:1799779 reverse MW:18940	VKGVSEGFEKKLQLMGVGYRA	86	yes	yes
NGO1825	putative 50S ribosomal protein L6 (RplF) 1799249:1799779 reverse MW:18940	IRAFRAPEPYKGKGVRYVGEV	158	yes	no
NGO1825	putative 50S ribosomal protein L6 (RplF) 1799249:1799779 reverse MW:18940	AFRAPEPYKGKGVRYVGEVVV	160	yes	no
NGO1825	putative 50S ribosomal protein L6 (RplF) 1799249:1799779 reverse MW:18940	VRYVGEVVVMKEAKKKXXXXX	172	yes	yes
NGO1825	putative 50S ribosomal protein L6 (RplF) 1799249:1799779 reverse MW:18940	VGEVVVMKEAKKKXXXXXXXX	175	yes	no
NGO1825	putative 50S ribosomal protein L6 (RplF) 1799249:1799779 reverse MW:18940	GEVVVMKEAKKKXXXXXXXXX	176	yes	no
NGO1826	putative 30S ribosomal protein S8 (RpsH) 1799796:1800185 reverse MW:14123	TRIRNAQRANKAAVAMPSSKL	22	yes	no
NGO1826	putative 30S ribosomal protein S8 (RpsH) 1799796:1800185 reverse MW:14123	NKAAVAMPSSKLKCAIAKVLK	31	yes	yes
NGO1826	putative 30S ribosomal protein S8 (RpsH) 1799796:1800185 reverse MW:14123	AAVAMPSSKLKCAIAKVLKEE	33	yes	yes
NGO1826	putative 30S ribosomal protein S8 (RpsH) 1799796:1800185 reverse MW:14123	PSSKLKCAIAKVLKEEGYIED	38	yes	yes
NGO1826	putative 30S ribosomal protein S8 (RpsH) 1799796:1800185 reverse MW:14123	KLKCAIAKVLKEEGYIEDFAV	41	yes	yes
NGO1826	putative 30S ribosomal protein S8 (RpsH) 1799796:1800185 reverse MW:14123	DVKSILEIQLKYYAGRPVIEQ	64	yes	no
NGO1826	putative 30S ribosomal protein S8 (RpsH) 1799796:1800185 reverse MW:14123	YAGRPVIEQIKRVSRPGLRIY	76	yes	yes
NGO1826	putative 30S ribosomal protein S8 (RpsH) 1799796:1800185 reverse MW:14123	RVSRPGLRIYKASSEIPSVMN	87	yes	yes
NGO1827	putative 50S ribosomal protein L5 (RplE) 1800512:1801048 reverse MW:20379	XXMARLREFYKETVVPELVKQ	9	yes	yes
NGO1827	putative 50S ribosomal protein L5 (RplE) 1800512:1801048 reverse MW:20379	YKETVVPELVKQFGYKSVMEV	18	yes	yes
NGO1827	putative 50S ribosomal protein L5 (RplE) 1800512:1801048 reverse MW:20379	VPELVKQFGYKSVMEVPRIEK	23	yes	yes
NGO1827	putative 50S ribosomal protein L5 (RplE) 1800512:1801048 reverse MW:20379	KSVMEVPRIEKITLNMGVGEA	33	yes	no
NGO1827	putative 50S ribosomal protein L5 (RplE) 1800512:1801048 reverse MW:20379	NMGVGEAVADKKVMEHAVSDL	47	yes	no
NGO1827	putative 50S ribosomal protein L5 (RplE) 1800512:1801048 reverse MW:20379	MGVGEAVADKKVMEHAVSDLE	48	yes	yes
NGO1827	putative 50S ribosomal protein L5 (RplE) 1800512:1801048 reverse MW:20379	TVARKSIAGFKIRDNYPVGCK	78	yes	yes
NGO1827	putative 50S ribosomal protein L5 (RplE) 1800512:1801048 reverse MW:20379	RVRDFRGVSGKSFDGRGNYNM	120	yes	yes
NGO1827	putative 50S ribosomal protein L5 (RplE) 1800512:1801048 reverse MW:20379	QIIFPEIEYDKIDALRGLNIT	145	yes	yes
NGO1827	putative 50S ribosomal protein L5 (RplE) 1800512:1801048 reverse MW:20379	TTTAKTDEEAKALLSLFKFPF	167	yes	yes
NGO1827	putative 50S ribosomal protein L5 (RplE) 1800512:1801048 reverse MW:20379	EEAKALLSLFKFPFKGXXXXX	174	yes	yes
NGO1827	putative 50S ribosomal protein L5 (RplE) 1800512:1801048 reverse MW:20379	ALLSLFKFPFKGXXXXXXXXX	178	yes	yes
NGO1828	putative 50S ribosomal protein L24 (RplX) 1801061:1801381 reverse MW:11608	XXXXXXXXMNKIIKGDRVVVI	3	yes	no
[truncated: 688 more rows]
