# Supplementary material for: Identification and characterization of AckA-dependent protein acetylation in Neisseria gonorrhoeae
Source: PLoS One. 2017 Jun 27;12(6):e0179621. doi: 10.1371/journal.pone.0179621 (PMC5487020; doi:10.1371/journal.pone.0179621)
Supplement: S5 Table — (XLSX) [file pone.0179621.s005.xlsx]

## Sheet: Sheet1
S5 Table. Comparisons of protein annotations from strains FA 1090 and 1291 of hypothetical proteins identified in FA 1090.
FA 1090 Protein Description	FA 1090 Accession #	1291 Accession #	1291 Protein Description
conserved hypothetical protein 436534:437103 forward MW:20954	NGO0442	NGAG_00657	Neisseria gonorrhoeae 1291 50S ribosomal protein L25 (191 aa)
conserved hypothetical protein 121405:121887 forward MW:17861	NGO0108	NGAG_00320	Neisseria gonorrhoeae 1291 oxidoreductase (189 aa)
conserved hypothetical protein 2061192:2061455 forward MW:10179	NGO2083	NGAG_00113	Neisseria gonorrhoeae 1291 Fe(II) trafficking protein YggX (89 aa)
conserved hypothetical protein 325073:325573 forward MW:18734	NGO0328	NGAG_00540	Neisseria gonorrhoeae 1291 bacterioferritin comigratory protein (163 aa)
conserved hypothetical protein 1275624:1276313 reverse MW:25858	NGO1318	NGAG_01820	Neisseria gonorrhoeae 1291 haem utilization protein (231 aa)
conserved hypothetical protein 1637096:1637566 forward MW:17998	NGO1684	NGAG_01934	Neisseria gonorrhoeae 1291 NADPH-dependent 7-cyano-7-deazaguanine reductase (158 aa)
conserved hypothetical protein 1517520:1518473 reverse MW:34797	NGO1544	NGAG_01433	Neisseria gonorrhoeae 1291 S-adenosyl-methyltransferase MraW (319 aa)
conserved hypothetical protein 1610660:1611148 reverse MW:17667	NGO1654	NGAG_01905	Neisseria gonorrhoeae 1291 D-tyrosyl-tRNA(Tyr) deacylase (164 aa)
conserved hypothetical protein 669166:670332 forward MW:42792	NGO0680	NGAG_01112	Neisseria gonorrhoeae 1291 glutamate-cysteine ligase (450 aa)
conserved hypothetical protein 224813:225409 reverse MW:21317	NGO0221	NGAG_00426	Neisseria gonorrhoeae 1291 nucleoside-triphosphatase (200 aa)
conserved hypothetical protein 152043:152864 reverse MW:31062	NGO0144	NGAG_00355	Neisseria gonorrhoeae 1291 magnesium and cobalt transporter (275 aa)
conserved hypothetical protein 593892:594581 reverse MW:26150	NGO0607	NGAG_01183	Neisseria gonorrhoeae 1291 ribosomal small subunit pseudouridine synthase A (231 aa)
conserved hypothetical protein 1898820:1899065 reverse MW:8898	NGO1920	NGAG_00689	Neisseria gonorrhoeae 1291 BolA/YrbA family protein (83 aa)
conserved hypothetical protein 2149749:2150336 forward MW:21678	NGO2175	NGAG_00207	Neisseria gonorrhoeae 1291 maf-like protein (197 aa)
conserved hypothetical protein 382843:383730 reverse MW:32876	NGO0390	NGAG_00605	Neisseria gonorrhoeae 1291 inorganic polyphosphate/ATP-NAD kinase (297 aa)
conserved hypothetical protein 716808:717500 forward MW:24878	NGO0716	NGAG_01075	Neisseria gonorrhoeae 1291 oxidoreductase (232 aa)
conserved hypothetical protein 2079790:2080293 forward MW:18623	NGO2102	NGAG_00132	Neisseria gonorrhoeae 1291 S-ribosylhomocysteine lyase (169 aa)
conserved hypothetical protein 622050:622367 reverse MW:11638	NGO0632	NGAG_01160	Neisseria gonorrhoeae 1291 HesB/YadR/YfhF family protein (127 aa)
conserved hypothetical protein 314954:315553 forward MW:22476	NGO0317	NGAG_00527	Neisseria gonorrhoeae 1291 segregation and condensation protein B (201 aa)
conserved hypothetical protein 1612968:1613243 reverse MW:10017	NGO1657	NGAG_01908	Neisseria gonorrhoeae 1291 BolA/YrbA family protein (93 aa)
conserved hypothetical protein 1471646:1472515 forward MW:33172	NGO1503	NGAG_01389	Neisseria gonorrhoeae 1291 Tou1 (274 aa)
conserved hypothetical protein 885930:887381 forward MW:53922	NGO0906	NGAG_00894	Neisseria gonorrhoeae 1291 iron-sulphur protein (485 aa)
conserved hypothetical protein 388659:389807 forward MW:41790	NGO0397	NGAG_00612	Neisseria gonorrhoeae 1291 histidyl-tRNA synthetase (384 aa)
conserved hypothetical protein 943110:943796 reverse MW:24467	NGO0972	NGAG_00835	Neisseria gonorrhoeae 1291 2-C-methyl-D-erythritol 4-phosphate cytidylyltransferase (230 aa)
conserved hypothetical protein 561640:562353 reverse MW:26961	NGO0575	NGAG_01212	Neisseria gonorrhoeae 1291 tRNA (guanine-N(7)-)-methyltransferase (239 aa)
conserved hypothetical protein 688648:689955 forward MW:48378	NGO0696	NGAG_01096	Neisseria gonorrhoeae 1291 recombination factor protein RarA (437 aa)
conserved hypothetical protein 1306144:1307619 reverse MW:55308	NGO1345	NGAG_01846	Neisseria gonorrhoeae 1291 3-octaprenyl-4-hydroxybenzoate carboxy-lyase (493 aa)
conserved hypothetical protein 313912:314850 forward MW:35302	NGO0316	NGAG_00526	Neisseria gonorrhoeae 1291 ribosomal biogenesis GTPase (314 aa)
conserved hypothetical protein 1523365:1524858 reverse MW:53299	NGO1550	NGAG_01439	Neisseria gonorrhoeae 1291 chelatase (499 aa)
conserved hypothetical protein 28999:29853 reverse MW:30552	NGO0033	NGAG_00243	Neisseria gonorrhoeae 1291 factor H binding protein (270 aa)
conserved hypothetical protein 1581897:1582940 reverse MW:39589	NGO1612	NGAG_01496	Neisseria gonorrhoeae 1291 tRNA-dihydrouridine synthase A (339 aa)
hypothetical protein 696088:697686 forward MW:60024	NGO0702	NGAG_01090	Neisseria gonorrhoeae 1291 N-6 DNA methylase (534 aa)
conserved hypothetical protein 1773623:1775998 forward MW:87943	NGO1801	NGAG_01605	Neisseria gonorrhoeae 1291 outer membrane protein OMP85 (793 aa)
conserved hypothetical protein 584616:585764 reverse MW:43769	NGO0598	NGAG_01191	Neisseria gonorrhoeae 1291 nucleotide-binding protein (384 aa)
conserved hypothetical protein 1861748:1864018 reverse MW:83270	NGO1895	NGAG_01701	Neisseria gonorrhoeae 1291 transcriptional accessory protein (758 aa)
hypothetical protein 693413:694612 forward MW:45584	NGO0699	NGAG_01093	Neisseria gonorrhoeae 1291 restriction endonuclease S (376 aa)
