# Supplementary material for: Identification and characterization of AckA-dependent protein acetylation in Neisseria gonorrhoeae
Source: PLoS One. 2017 Jun 27;12(6):e0179621. doi: 10.1371/journal.pone.0179621 (PMC5487020; doi:10.1371/journal.pone.0179621)
Supplement: S6 Table — Regulated sites were defined as ones seen in at least two biological replicates, with at least a 2-fold increase in the acetylation level and a p-value< 0.05. (XLSX) [file pone.0179621.s006.xlsx]

## Sheet: Sheet1
S6 Table. Average ratios of regulated acetylation sites. Regulated sites were defined as ones seen in at least two biological replicates, with at least a 2-fold increase in the acetylation level and a p-value< 0.05.
Protein Namea	Protein Description	motif	acetyl site	avg ratiob	# obsc		B1 ackA/wtd	p-value		B2 ackA/wtd	p-value		B3 ackA/WT	p-value
NGO0034	putative fructose-bisphosphate aldolase (Alf) 29995:31056 reverse MW:38313	FGCEGQAGKIKPVSLEKMASR	[333]	9.32796	2		2.97409	0.00387424		29.2563	0.0468562
NGO0034	putative fructose-bisphosphate aldolase (Alf) 29995:31056 reverse MW:38313	AGKIKPVSLEKMASRYAKGEL	[339]	9.32796	2		2.97409	0.00387424		29.2563	0.0468562
NGO0100	putative GTPase 111187:111819 reverse MW:23828	TNHVRLAYVSKTPGRTQHINF	[56]	7.68968	2		6.09116	0.00507871		9.70769	0.000332969
NGO0108e	conserved hypothetical protein 121405:121887 forward MW:17861	CLKNAVDIGSKPNADVAWKNK	[74]	9.53779	2		15.6643	0.018793		5.80742	0.0029692
NGO0174	putative ribosomal protein S16 175811:176053 reverse MW:9319	VGFYNPVANEKQERVRLNADR	[46]	5.76457	2 (3)		7.09787	0.030217		15.0322	0.00686926		1.79535	0.00299785
NGO0174	putative ribosomal protein S16 175811:176053 reverse MW:9319	QGAQVSDSVAKLIKEQKAVXX	[73]	4.19271	2					8.50695	0.00226246		2.0664	0.0406468
NGO0177	putative two-component system transcriptional response regulator 180061:180735 reverse MW:24779	ETLSVEALDRKLAKFDRSIDV	[187]	9.75097	2		20.1991	0.00330723					4.70721	0.000105624
NGO0177	putative two-component system transcriptional response regulator 180061:180735 reverse MW:24779	SVEALDRKLAKFDRSIDVHIS	[190]	5.15262	2		3.66982	0.00871425		7.23456	0.0122426
NGO0185	putative phosphoribosyl-ATP cyclohydrolase (HisB) 185866:186186 reverse MW:11925	VAQLLHKGEDKILKKVIEEAG	[36]	13.6628	2		4.82409	0.00395789		38.6961	0.00327408
NGO0186	putative zinc-binding alcohol dehydrogenas 186330:187391 reverse MW:37933	GIKVIITELSKARKDKARESG	[207]	3.37345	2		2.44451	0.0423121		4.65539	0.0250077
NGO0186	putative zinc-binding alcohol dehydrogenas 186330:187391 reverse MW:37933	PFITQRIKLDKLVSEGFERLI	[329]	6.38495	3		11.3784	0.0185704		8.16449	0.0177362		2.80197	0.0387381
NGO0202	conserved hypothetical protein 205270:206088 forward MW:30883	TPEKARAVVEKVNRSRQENGQ	[54]	3.21013	2		3.88537	0.0350162		2.65224	0.000659346
NGO0220	putative UTP--glucose-1-phosphate uridylyltransferase 223916:224782 reverse MW:31997	ETKLEMRHKDKLLEHVRNILP	[85]	8.96378	2		9.08994	0.0422207		8.83938	0.0304837
NGO0256	putative transcription termination factor (NusB) 254450:254872 reverse MW:15997	TKTFGGTDGHKFVNGILDKLA	[120]	4.18079	3		4.69177	0.00654258		6.34905	0.0152532		2.45319	0.0119814
NGO0256	putative transcription termination factor (NusB) 254450:254872 reverse MW:15997	INRTAAPEIAKNIREMSDFAK	[31]	4.79056	2					7.59421	0.0148505		3.02197	0.0150928
NGO0256	putative transcription termination factor (NusB) 254450:254872 reverse MW:15997	KIRPLLDRDEKDLNPIERAVL	[74]	5.63612	2		9.61433	0.0160104					3.30401	0.000229113
NGO0272	putative dimethyladenosine transferase 269252:270028 reverse MW:29236	QDRAEHIAPEKYVALSNYLAD	[246]	7.39404	2					18.3293	0.00317689		2.98276	0.0323716
NGO0295	putative threonyl-tRNA synthetase 296950:298860 forward MW:72726	QRIYGTAWATKDELKDYIQRI	[225]	6.4641	2		10.8649	0.0407527		3.84582	0.0425158
NGO0313	putative two-component system transcriptional response regulator 311581:312027 forward MW:16063	DVFECLFAREKLGSTGLGQGV	[53]	3.90612	2		2.23659	0.0147862		6.82189	0.00171716
NGO0328f	conserved hypothetical protein 325073:325573 forward MW:18734	QGFRFELLSDKDETVCRLFDV	[108]	9.74642	2		14.775	0.00996619		6.42929	0.0457612
NGO0328f	conserved hypothetical protein 325073:325573 forward MW:18734	ETVCRLFDVIKLKKLYGKESL	[120]	4.69049	2					8.14443	0.00748282		2.70132	0.0111215
NGO0333	putative phosphoribosylaminoimidazole-succinocarboxamide synthase (Pur7) 328606:329562 forward MW:35967	VRGYLAGSGWKDYQKTGSVCG	[148]	4.14945	3		4.56768	0.0449788		7.05688	0.000677546		2.21648	0.012482
NGO0348	putative type 4 pilus biogenesis protein 343650:343997 forward MW:12797	KPKGVGLAFTKHENCLKVKDQ	[88]	5.1927	3		7.59421	0.0390633		8.69322	0.00289217		2.12088	0.0193636
NGO0376	putative peptidyl-prolyl cis-trans isomerase B 370262:370768 reverse MW:18880	ADNAFLNFRSKELYGKTVVQD	[113]	3.39468	2		3.73201	0.00824922		3.08783	0.0179498
NGO0379	putative peptidyl-tRNA hydrolase (Pth) 373161:373736 reverse MW:21445	ELAWKWKASFKEEKKFFGEVA	[42]	4.29934	2		2.5878	0.00523379		7.14286	0.0113684
NGO0388	putative oxidoreductase, NAD(P)H-flavin 381337:381999 forward MW:24823	RGVTEPDAVEKSLARYQAFQA	[116]	4.50261	2					3.53919	0.0325722		5.7283	0.0123184
NGO0400	adenylate kinase (Adk) 392503:393147 forward MW:23124	YSKLEGEHAPKYIKVDGTQAV	[192]	3.98685	3		4.62744	0.012934		6.27597	0.0169547		2.18207	0.00674084
NGO0403	ADP-L-glycero-D-mannoheptose epimerase 395496:396497 forward MW:38373	DITKLREAGYKEEFFDVKAGV	[312]	2.96529	2		3.17378	0.00745579					2.7705	0.0273713
NGO0405	putative DNA damage inducible protein (DinD) 398235:399083 forward MW:32263	EAAFRSLGEDKQRLLLRRQLR	[131]	6.80772	2		4.7628	0.0398716		9.73062	0.00768211
NGO0405	putative DNA damage inducible protein (DinD) 398235:399083 forward MW:32263	NLFRATQTEEKLRRKNIQGKT	[216]	5.13434	2		4.86067	0.0447479		5.42341	0.00304296
NGO0562	putative dihydrolipoamide dehydrogenase 542108:543889 reverse MW:61794	ADRDLVKVWQKQNEYRFDNIM	[345]	2.85118	3		2.80427	0.00757803		3.44462	0.00471173		2.39947	0.00425043
NGO0562	putative dihydrolipoamide dehydrogenase 542108:543889 reverse MW:61794	VTDRGFIEVDKQMRTNVPHIY	[421]	7.04838	2		12.6354	0.0368685		3.9318	0.0182267
NGO0562	putative dihydrolipoamide dehydrogenase 542108:543889 reverse MW:61794	HVAAENCAGHKAYFDARVIPG	[461]	2.406	2 (3)		2.82287	4.91e-05		2.70669	0.0212522		1.82287	0.0462571
NGO0565	putative pyruvate dehydrogenase E1 component (Odp1) 546184:548844 reverse MW:99594	YLNTVSVENEKGIPGDQNIEH	[68]	3.16246	2		3.48293	0.00235988		2.87147	0.000906159
NGO0584	50S ribosomal protein L9 570285:570734 forward MW:15703	KAKRATEANMKEFEARRAELE	[45]	7.66898	2		4.86037	0.0269839		12.1006	0.0173238
NGO0604	putative 30S ribosomal protein S1 589321:591003 reverse MW:61191	PVKDTSHFEGKEIEFKVIKLD	[151]	2.75093	3		3.91738	0.00446617		2.5763	0.0293042		2.06275	0.0107418
NGO0604	putative 30S ribosomal protein S1 589321:591003 reverse MW:61191	VGQEVEAKVLKFDQEKQRVSL	[248]	4.25303	2		3.56402	0.0233545		5.07523	0.000741468
NGO0677	putative 3-isopropylmalate dehydratase small subunit 666276:666914 reverse MW:24208	SNVDTDAIIPKQFLKSIKRSG	[27]	2.88857	2					3.49047	0.015705		2.39047	0.0333959
NGO0680g	conserved hypothetical protein 669166:670332 forward MW:42792	WDSLGMPRSEKDCDVDNEHNR	[356]	8.20783	2		7.01738	0.0323717		9.60023	0.0260173
NGO0713	putative khg/kdpg 4-hydroxy-2-oxoglutarate aldolase/2-deydro-3-deoxyphosphogluconate bifunctional aldolase (AlkH) 712011:712646 reverse MW:22004	AEVVGGKAMLKALYGPYADVR	[145]	4.64119	2		6.51646	0.00661767					3.30557	0.0398945
NGO0764	putative ABC-transporter, ATP-binding protein 758303:759928 reverse MW:60807	NPYIRFEADEKAKLHRQAVEV	[316]	5.58561	2		7.11098	0.00270504		4.38745	0.0409932
NGO0799	putative inosine-5'-monophosphate dehydrogenase 789053:790513 forward MW:52440	KVERVLVLNEKDELKGLITIK	[189]	6.58133	2		7.49909	0.00057186		5.7759	0.0110909
NGO0913	putative succinyl-CoA synthetase beta subunit 891533:892696 reverse MW:41308	VEAFKLILEDKSVKGVLINIF	[310]	5.04056	2		11.8412	3.45e-05					2.14567	0.0315118
NGO0915	putative dihydrolipoamide dehydrogenase E3 component (DldH) 893178:894608 reverse MW:50079	ADQQIAKEAFKYFTKEQGLSI	[233]	3.19375	3		2.74726	0.0026273		4.20691	0.00492824		2.81864	0.0339581
NGO0915	putative dihydrolipoamide dehydrogenase E3 component (DldH) 893178:894608 reverse MW:50079	GLEKDERGFIKVDGECRTNLP	[307]	2.60758	2					2.91159	0.0428058		2.33531	0.0182152
NGO0926	putative peroxiredoxin family protein/glutaredoxin 906077:906811 reverse MW:26879	XMALQDRTGQKVPSVVFRTRV	[10]	5.62426	2		4.91128	0.045736		6.44075	0.0390563
NGO0926	putative peroxiredoxin family protein/glutaredoxin 906077:906811 reverse MW:26879	TMLKFVAPDWKAQESVAIFTK	[169]	4.77429	2					5.93351	0.00758218		3.84155	0.0405126
NGO0926	putative peroxiredoxin family protein/glutaredoxin 906077:906811 reverse MW:26879	KAQESVAIFTKPGCQFCAKVK	[179]	6.77167	2					15.8877	0.021178		2.88623	0.0259462
NGO0926	putative peroxiredoxin family protein/glutaredoxin 906077:906811 reverse MW:26879	FTKPGCQFCAKVKQALQDKGL	[187]	2.8118	2		2.10762	0.00797615		3.75125	0.0221791
NGO0926	putative peroxiredoxin family protein/glutaredoxin 906077:906811 reverse MW:26879	WKDVSTDDLFKGKKVVVFSLP	[34]	5.11567	2		4.43841	0.019625		5.89626	0.0451426
NGO1150	conserved hypothetical protein 1090278:1091045 reverse MW:29249	HDVRKILNDIKYELKYKRXXX	[249]	6.34236	2		5.55579	0.0106448		7.24029	0.00246055
NGO1233	putative ketol-acid reductoisomerase (IlvC) 1184233:1185243 reverse MW:36417	ITANKLVDQDKNXXXXXXXXX	[336]	3.34007	2		3.88902	0.0450211		2.86861	0.033673
NGO1258	putative phosphoglycerate mutase (PgmA) 1209697:1210377 reverse MW:25928	QGLDKKQTAEKYGDEQVRIWR	[103]	13.0956	2		10.5863	0.00256075					16.1998	0.00691515
NGO1258	putative phosphoglycerate mutase (PgmA) 1209697:1210377 reverse MW:25928	RHYGRLQGLDKKQTAEKYGDE	[97]	13.0956	2		10.5863	0.00256075					16.1998	0.00691515
NGO1258	putative phosphoglycerate mutase (PgmA) 1209697:1210377 reverse MW:25928	HYGRLQGLDKKQTAEKYGDEQ	[98]	13.0956	2		10.5863	0.00256075					16.1998	0.00691515
NGO1318h	conserved hypothetical protein 1275624:1276313 reverse MW:25858	DLKDLGEEPYKFDKELPHETG	[115]	7.60418	2		8.54939	0.00785579					6.76347	0.0277033
NGO1318h	conserved hypothetical protein 1275624:1276313 reverse MW:25858	DLGEEPYKFDKELPHETGNKA	[118]	8.15118	2		9.72226	0.0196306					6.83398	0.025715
NGO1318h	conserved hypothetical protein 1275624:1276313 reverse MW:25858	KFLKLQSVFHKAVDHIYKDPE	[75]	7.64723	2		14.093	0.000233903		4.14959	0.00343463
NGO1376	conserved hypothetical protein 1341454:1341918 forward MW:17692	HQPVTARDIQKHDVETFRQLI	[87]	2.67229	2		2.75396	0.00435384					2.59303	0.00533273
NGO1422	putative heat shock protein 1384787:1385362 reverse MW:21350	ARIAELEAQLKDEQLRALANE	[57]	3.35119	3		2.56433	0.00804513		4.35449	0.030889		3.37044	0.00958988
NGO1422	putative heat shock protein 1384787:1385362 reverse MW:21350	RHQQEIADTHKFAGQKFAVEM	[83]	4.86778	2		4.17073	0.00150904		5.68133	0.00647215
NGO1544i	conserved hypothetical protein 1517520:1518473 reverse MW:34797	AFHSLEDRIVKQFVKKYSQHE	[253]	2.65397	2		2.75305	0.00577808					2.55845	0.00473922
NGO1551	hypothetical protein 1524875:1525528 reverse MW:24404	IANSPAKDVEKNIKAMLGGAF	[140]	4.72704	2					4.50638	0.0131398		4.9585	0.0140056
NGO1577	outer membrane protein PIII (Omp3) 1551527:1552234 reverse MW:25540	LSAKTLFGFDKDSLRAEAQDN	[103]	2.52817	2					2.14501	0.0143804		2.97978	0.0478817
NGO1628	hypothetical protein, putative phage associated protein 1591878:1592057 reverse MW:6669	IALLKQDGWYKVAQSGSHSQY	[17]	4.83652	2					5.81459	0.012917		4.02297	0.0181323
NGO1666	putative enoyl-ACP reductase (FabI) 1620358:1621140 reverse MW:27690	AELAFTYVVDKLEERVRKMAA	[43]	6.00035	2					4.0321	0.0384899		8.9294	0.00350346
NGO1667	putative 2,3,4,5-tetrahydropyridine-2-carboxylate N-succinyltransferase (DapD) 1621298:1622116 reverse MW:29305	LNDGVNKYFDKVPTKFADWSE	[85]	5.50735	2		4.7622	0.0214692		6.36911	0.0143968
NGO1779	ferric uptake regulation protein (Fur) 1748921:1749352 reverse MW:16410	MEKFSNIAQLKDSGLKVTGPR	[11]	6.10398	2		7.4997	0.0234143					4.96801	0.0152469
NGO1779	ferric uptake regulation protein (Fur) 1748921:1749352 reverse MW:16410	XXXXXXXXMEKFSNIAQLKDS	[3]	4.30307	3		6.44512	0.00196003		4.19974	0.00117271		2.94361	0.0483519
NGO1796	putative ribosome recycling factor (Rrf) 1768792:1769346 forward MW:20643	VRRDANDHIKKLLKDKEISED	[141]	16.7738	2					34.194	0.00468739		8.22833	0.00058973
NGO1796	putative ribosome recycling factor (Rrf) 1768792:1769346 forward MW:20643	DANDHIKKLLKDKEISEDEAR	[144]	5.74891	2					10.8526	0.0153406		3.04536	0.00160047
NGO1796	putative ribosome recycling factor (Rrf) 1768792:1769346 forward MW:20643	NDHIKKLLKDKEISEDEARRG	[146]	5.85671	2		5.86159	0.0260318		5.85184	0.0365611
NGO1796	putative ribosome recycling factor (Rrf) 1768792:1769346 forward MW:20643	GEEAVQKLTDKYIAEADKVLA	[166]	4.06822	2					7.53546	0.0312728		2.19633	0.0393886
NGO1796	putative ribosome recycling factor (Rrf) 1768792:1769346 forward MW:20643	GKMQRSVEVLKENLAKVRTGR	[21]	4.25001	3		5.38659	0.0171738		6.86918	0.00351166		2.07469	0.00636336
NGO1821	putative 30S ribosomal protein S13 (RpsM) 1795624:1795983 reverse MW:13359	AANIAPDTKAKDLDETQLDAL	[46]	2.92208	2					3.22826	0.0268123		2.64494	0.012424
NGO1827	putative 50S ribosomal protein L5 (RplE) 1800512:1801048 reverse MW:20379	QIIFPEIEYDKIDALRGLNIT	[145]	4.2456	2					7.30334	0.0224235		2.46807	0.00294394
NGO1827	putative 50S ribosomal protein L5 (RplE) 1800512:1801048 reverse MW:20379	XXMARLREFYKETVVPELVKQ	[9]	4.01584	2					5.11105	0.00078608		3.15532	0.0419803
NGO1828	putative 50S ribosomal protein L24 (RplX) 1801061:1801381 reverse MW:11608	HQKPNPMRGIKGGIITKEMPL	[53]	3.25611	2		2.48049	0.00123329		4.27425	0.0374499
NGO1828	putative 50S ribosomal protein L24 (RplX) 1801061:1801381 reverse MW:11608	VGIKLIENEGKVKRVRFFKSN	[91]	7.37324	2					19.3237	0.0272087		2.81337	0.00358689
NGO1828	putative 50S ribosomal protein L24 (RplX) 1801061:1801381 reverse MW:11608	IKLIENEGKVKRVRFFKSNGS	[93]	7.37324	2					19.3237	0.0272087		2.81337	0.00358689
NGO1836	putative 50S ribosomal protein L23 (RplW) 1805003:1805320 reverse MW:11463	VSEKSNVLAEKCNQMTFKVLA	[27]	5.6573	2		3.95823	0.000801693		8.08569	0.0193403
NGO1841	30S ribosomal protein S10 (RpsJ) 1807364:1807672 reverse MW:11806	MANQKIRIRLKAYDYALIDRS	[11]	4.41933	2					9.09729	4.94e-05		2.14684	0.0411397
NGO1842	translation elongation factor TU (TufA1) 1807693:1808874 reverse MW:42938	EDVERGQVLAKPGTITPHTKF	[295]	3.51514	2		2.66829	0.027927					4.63075	0.0233719
NGO1842	translation elongation factor TU (TufA1) 1807693:1808874 reverse MW:42938	AKPGTITPHTKFKAEVYVLSK	[304]	3.78407	3		3.4503	0.00515198		3.50337	0.0195896		4.48266	0.0143437
NGO1842; NGO1858	translation elongation factor TU (TufA1) 1807693:1808874 reverse MW:42938; putative translation elongation factor Tu (TufA2) 1827212:1828393 reverse MW:42938	PGTITPHTKFKAEVYVLSKEE	[306]	5.81576	2		9.04756	0.00275297		3.73836	0.009227
NGO1842; NGO1858	translation elongation factor TU (TufA1) 1807693:1808874 reverse MW:42938; putative translation elongation factor Tu (TufA2) 1827212:1828393 reverse MW:42938	YDQIDNAPEEKARGITINTSH	[57]	5.89803	2 (3)		10.3811	0.0202757		10.6792	0.0333503		1.85072	0.00964006
NGO1842; NGO1858	translation elongation factor TU (TufA1) 1807693:1808874 reverse MW:42938; putative translation elongation factor Tu (TufA2) 1827212:1828393 reverse MW:42938	TAALTTILAKKFGGAAKAYDQ	[39]	10.7117	2					31.9258	0.00326616		3.59395	0.00262641
NGO1842; NGO1858	translation elongation factor TU (TufA1) 1807693:1808874 reverse MW:42938; putative translation elongation factor Tu (TufA2) 1827212:1828393 reverse MW:42938	ILAKKFGGAAKAYDQIDNAPE	[45]	10.7117	2					31.9258	0.00326616		3.59395	0.00262641
NGO1844	putative 30S ribosomal protein S7 (RpsG) 1811089:1811556 reverse MW:17644	IVYGALEQIEKKTGKAAIEVF	[52]	5.7633	2		4.18811	0.0191561		7.93094	0.0232972
NGO1852	putative 50S ribosomal protein L7/L12 (RplL) 1823812:1824180 reverse MW:12564	VSKAEAEDIQKQLEAAGAKVE	[111]	6.19253	3		3.06159	0.0048443		4.94054	0.00234702		15.6995	0.0298294
NGO1852	putative 50S ribosomal protein L7/L12 (RplL) 1823812:1824180 reverse MW:12564	EAKDIVDGAPKTIKEGVSKAE	[95]	2.32811	2		2.09238	0.0356383					2.5904	0.0221503
NGO1870	putative methionyl-tRNA formyltransferase (Fmt) 1841474:1842397 reverse MW:32827	ELGLRVAQPEKLRNNAEALQM	[64]	6.86561	2		7.31524	0.00418987		6.44362	0.00155106
NGO1876	putative aspartate carbamoyltransferase regulatory subunit (PyrI) 1845759:1846214 reverse MW:16915	IKIKGVCLDDKAADRLALFAP	[68]	5.0631	2		3.58171	0.017161		7.15719	0.000887486
NGO1908	twitching motility/pilus retraction protein (PilT) 1881200:1882240 forward MW:37999	EELKAPSIFQKIAESPRGMVL	[117]	3.21775	2					3.8057	0.00205285		2.72063	0.0111501
NGO1919	putative phosphoglycerate kinase (Pgk) 1897572:1898762 forward MW:41181	LQNVRINKGEKKNDLELGKAY	[120]	4.53687	2		2.03384	0.0225157		10.1204	0.0370948
NGO1919	putative phosphoglycerate kinase (Pgk) 1897572:1898762 forward MW:41181	QNVRINKGEKKNDLELGKAYA	[121]	4.53687	2		2.03384	0.0225157		10.1204	0.0370948
NGO1935	putative electron transfer flavoprotein beta-subunit (EtfB) 1912415:1913161 forward MW:26987	EIVAVSLGEKKCEETLRTALA	[67]	4.24897	2		4.40549	7.85e-05		4.09801	0.000898081
NGO1969	conserved hypothetical protein 1947212:1947418 reverse MW:8020	VEKNKVLLLDKELKKIYDTWD	[57]	7.56671	2		5.28689	0.0373563		10.8296	0.00413181
NGO1975	putative 30S ribosomal protein S2 (RpsB) 1952410:1953135 reverse MW:26917	LENAAESGFSKKEILEMQRDV	[131]	3.29479	2					5.17409	0.0108815		2.09807	0.0177336
NGO1993	putative cysteinyl-tRNA synthetase (CysS) 1965978:1967396 forward MW:52804	YVRNITDIDDKIIARAAENGE	[73]	2.95907	2		2.61707	0.0190301		3.34575	0.0189613
NGO2053	UDP-N-acetylglucosamine pyrophosphorylase (GlmU) 2028119:2029486 reverse MW:48873	SGSVTAIVEEKDASATQKTIR	[155]	4.35827	2					3.19817	0.0231942		5.93919	0.0376445
NGO2094	putative chaperonin 10 Kd subunit (GroES) 2072508:2072795 forward MW:10287	VVVKRLEAEEKTASGIVLPGA	[20]	5.54481	2		4.50396	0.0397217		6.82619	0.00502211
NGO2094	putative chaperonin 10 Kd subunit (GroES) 2072508:2072795 forward MW:10287	RRPLDVKAGDKIIFGKYSGQT	[64]	16.5907	2					28.0957	0.00178114		9.79695	0.0203489
NGO2094	putative chaperonin 10 Kd subunit (GroES) 2072508:2072795 forward MW:10287	VKAGDKIIFGKYSGQTVKADG	[69]	2.33179	2(3)		1.43567	0.0150083		4.01777	0.00715208		2.198	0.0164361
NGO2095	chaperonin 60 Kd subunit (GroEL) 2072890:2074521 forward MW:57351	VTAGMNPTDLKRGIDKAVAAL	[117]	4.72422	2					8.3565	0.00138578		2.67076	0.0378876
NGO2130	putative regulator of pilE expression (RegF) 2112097:2112699 forward MW:23165	LLWRLDHYDVKLGKSAAPLLK	[167]	6.79698	2		2.69787	0.027351		17.1242	0.00166801
NGO2130	putative regulator of pilE expression (RegF) 2112097:2112699 forward MW:23165	RLDHYDVKLGKSAAPLLKYAE	[170]	13.9442	2		19.5006	0.0209416					9.97099	0.0372813
NGO2130	putative regulator of pilE expression (RegF) 2112097:2112699 forward MW:23165	KLGKSAAPLLKYAERIFQREA	[177]	4.26852	3		4.80061	0.00719598		4.83307	0.000651443		3.35206	0.041723
NGO2150	putative ATP synthase beta chain (AtpD) 2126521:2127915 forward MW:50424	VDEAGPIDTDKSRAIHQAAPK	[104]	3.02787	2					4.24559	0.0307764		2.15941	0.0418586
aSome peptides could be assigned to two different protein assignments (isoforms). Both protein names are included in the above table.
bAverage ratios were generated by converting the individual ratios to log2, averaging those values and converting back to natural log space.
cA number listed in a parentheses demonstrates that in one of the three replicates the ratio was detected, but it did not meet the 2-fold cut-off. These values were still used to determine the overall average.
dProtein lysate data was used to normalize ratio values for these experiments.
eBlast searches against the 1291 Broad database matched an oxidoreductase protein with accession #NGAG_00320.
fBlast searches against the 1291 Broad database matched the bacterioferritin comigratory protein with accession # NGAG_00540.
gBlast searches against the 1291 Broad datbase matched the glutamate-cysteine ligase protein with accession # NGAG_01112.
hBlast searches against the 1291 Broad database matched the haem utilization protein with accession # NGAG_01820.
iBlast searches against the 1291 Broad database matched the S-adenosyl-methyltransferase MraW protein with accession #NGAG_01433.
