# Supplementary material for: Identification and characterization of AckA-dependent protein acetylation in Neisseria gonorrhoeae
Source: PLoS One. 2017 Jun 27;12(6):e0179621. doi: 10.1371/journal.pone.0179621 (PMC5487020; doi:10.1371/journal.pone.0179621)
Supplement: S7 Table — (XLSX) [file pone.0179621.s007.xlsx]

## Sheet: reg_ac_proteins_keywords_david_
S7 Table. Keyword enrichment for acetylated proteins with regulated acetylation sites.
Term	Counta	%b	p value	Fold Enrichment	Benjamini score
Ribosomal protein	11	16.1765	4.3481e-08	10.5956	3.26107e-06
Ribonucleoprotein	10	14.7059	1.83287e-07	10.9167	6.87326e-06
Cytoplasm	17	25	5.11494e-07	4.454	1.27873e-05
Nucleotide-binding	15	22.0588	6.51805e-05	3.43531	0.00122143
rRNA-binding	6	8.82353	0.000174065	10.9167	0.00260779
RNA-binding	7	10.2941	0.000380171	7.05385	0.00474176
Protein biosynthesis	6	8.82353	0.000623321	8.3617	0.00665826
ATP-binding	12	17.6471	0.00164355	2.98859	0.0153027
aNumber of DAVID identifications matching the specific keyword.
b% of count matching a specific keyword over total number of proteins entered for analysis (68).
