# Supplementary material for: Identification and characterization of AckA-dependent protein acetylation in Neisseria gonorrhoeae
Source: PLoS One. 2017 Jun 27;12(6):e0179621. doi: 10.1371/journal.pone.0179621 (PMC5487020; doi:10.1371/journal.pone.0179621)
Supplement: S8 Table — (XLSX) [file pone.0179621.s008.xlsx]

## Sheet: reg_ac_proteins_goterms_david_o
S8 Table. GO term enrichment for acetylated proteins with regulated acetylation sites.
Categorya	Terma	Countb	%c	p value	Fold Enrichment	Benjamini score
GO:0006412	Translation	18	26.4706	1.03883e-07	4.342	1.96338e-05
GO:0005840	Ribosome	11	16.1765	7.44539e-07	5.40571	1.78688e-05
GO:0030529	Ribonucleoprotein complex	11	16.1765	1.1382e-06	5.18356	1.36583e-05
GO:0043232	Intracellular non-membrane-bounded organelle	11	16.1765	7.30948e-06	4.3	5.84743e-05
GO:0043228	Non-membrane-bounded organelle	11	16.1765	7.30948e-06	4.3	5.84743e-05
GO:0003735	Structural constituent of ribosome	11	16.1765	1.8028e-05	5.33631	0.00262865
GO:0005198	Structural molecule activity	11	16.1765	3.08431e-05	5.03138	0.00224905
aGO terms from (DAVID), a total of 68 protein gi numbers were read in.
bNumber of DAVID identifications matching the specific GOTERM.
c% of count matching a specific GO category over total number of proteins entered for analysis (68).
