# Supplementary material for: Identification and characterization of AckA-dependent protein acetylation in Neisseria gonorrhoeae
Source: PLoS One. 2017 Jun 27;12(6):e0179621. doi: 10.1371/journal.pone.0179621 (PMC5487020; doi:10.1371/journal.pone.0179621)
Supplement: S9 Table — (XLSX) [file pone.0179621.s009.xlsx]

## Sheet: reg_ac_proteins_KEGG_david_outp
S9 Table. Kegg pathway enrichment for acetylated proteins with regulated acetylation sites.
Terma	Pathwaya	Countb	%c	p value	Fold Enrichment	Benjamini score
ngo03010	Ribosome	11	16.1765	1.56837e-05	5.13846	0.000705524
ngo00010	Glycolysis / Gluconeogenesis	6	8.82353	0.000613834	7.70769	0.0137205
ngo00020	Citrate cycle (TCA cycle)d	4	5.88235	0.0236995	6.04525	0.23649
aKegg pathway from (DAVID), a total of 68 protein gi numbers were read in.
bNumber of DAVID identifications matching the specific GOTERM.
c% of count matching a specific GO category over total number of proteins entered for analysis (68).
dBenjamini score suggests the enrichment for the pathway is not significant.
