# Supplementary material for: Identification and characterization of AckA-dependent protein acetylation in Neisseria gonorrhoeae
Source: PLoS One. 2017 Jun 27;12(6):e0179621. doi: 10.1371/journal.pone.0179621 (PMC5487020; doi:10.1371/journal.pone.0179621)
Supplement: S10 Table — (XLSX) [file pone.0179621.s010.xlsx]

## Sheet: Sheet1
S10 Table. Regulated lysine acetylated sites that are conserved in N. gonorrhoeae and E. coli.
N. gonorrhoeae Protein description	Ng Protein Accession #		Kac site in Ng	Predicted gene designation	Kac site in E. coli		E. coli Protein description	E. coli Protein Accession #
putative ribosomal protein S16	NGO0174		46	rpsP	46		30S ribosomal protein S16	sp|B7UH58|RS16_ECO27
putative ribosome recycling factor (Rrf)	NGO1796		21, 144, 146	frr	21, 144, 146		Ribosome-recycling factor	sp|A7ZHR2|RRF_ECO24
putative 50S ribosomal protein L23 (RplW)	NGO1836		27	rplW	26		50S ribosomal protein L23	sp|P0ADZ2|RL23_ECO57
putative 30S ribosomal protein S2 (RpsB)	NGO1975		131	rpsB	128		30S ribosomal protein S2	sp|A7ZHQ9|RS2_ECO24
putative transcription termination factor (NusB)	NGO0256		120	nusB	121		N utilization substance protein B homolog	sp|B7UJN9|NUSB_ECO27
putative threonyl-tRNA synthetase	NGO0295		225	thrS	226		Threonine--tRNA ligase	sp|B7USA2|SYT_ECO27
putative cysteinyl-tRNA synthetase (CysS)	NGO1993		73	cysS	73		Cysteine--tRNA ligase	sp|B7UKK3|SYC_ECO27
adenylate kinase (Adk)	NGO0400		192	adk	192		Adenylate kinase	sp|B7UKF4|KAD_ECO27
putative dihydrolipoamide dehydrogenase	NGO0562		421	lpdA	299		Dihydrolipoyl dehydrogenase	sp|P0A9P2|DLDH_ECO57
putative phosphoglycerate mutase (PgmA)	NGO1258		97, 103	gpmA	100, 106		2,3-bisphosphoglycerate-dependent phosphoglycerate mutase	sp|B7ULM8|GPMA_ECO27
putative 2,3,4,5-tetrahydropyridine-2-carboxylate N-succinyltransferase (DapD)	NGO1667		85	dapD	85		2,3,4,5-tetrahydropyridine-2,6-dicarboxylate N-succinyltransferase	sp|A7ZHQ6|DAPD_ECO24
putative phosphoglycerate kinase (Pgk)	NGO1919		120, 121	pgk	119, 120		Phosphoglycerate kinase	sp|Q8XD03|PGK_ECO57
